# Supplementary material for: The genome of the American dog tick (Dermacentor variabilis)
Source: G3 (Bethesda). 2025 Jun 9;15(8):jkaf130. doi: 10.1093/g3journal/jkaf130 (PMC12341941; doi:10.1093/g3journal/jkaf130)
Supplement: jkaf130_Supplementary_Data [file jkaf130_supplementary_data.zip]

Archive with 10 entries (7 files):
- Supplemental_Material_Legends_G3-2025-405935.docx
- Supplementary_File_S1_G3-2025-405935.html
- Supplementary_File_S2_G3-2025-405935/
- Supplementary_File_S2_G3-2025-405935/File S2.rm-dogtick-families.fa
- Supplementary_File_S3_G3-2025-405935/
- Supplementary_File_S3_G3-2025-405935/File S3.dogtick-GeMoMa.final_annotation.gff
- Supplementary_File_S3_G3-2025-405935/__MACOSX/
- Supplementary_File_S3_G3-2025-405935/__MACOSX/._File S3.dogtick-GeMoMa.final_annotation.gff
- Supplementary_File_S4_G3-2025-405935.xlsx
- Supplementary_File_S5_G3-2025-405935.csv
