# Supplementary material for: The genome of the American dog tick (Dermacentor variabilis)
Source: G3 (Bethesda). 2025 Jun 9;15(8):jkaf130. doi: 10.1093/g3journal/jkaf130 (PMC12341941; doi:10.1093/g3journal/jkaf130)
Supplement: jkaf130_Supplementary_Data [file jkaf130_supplementary_data.zip › Supplementary_File_S2_G3-2025-405935/File S2.rm-dogtick-families.fa]

>ltr-1_family-1#LTR/Gypsy [ Type=LTR, Final Multiple Alignment Size = 1119 ]
TCATTGGTGGAGGTGCGGGGTANTGACGCACTCGNGCAAGACGGAGCTCC
GCAGCGGACGTAACCTGGCCGCCATGTCATCCGAAGGAGAGAGTTCCACC
GCGGCCCCGGCGTCGCCACCGACGCCGCGTCATCCTGGCNCAGCCTCGCG
ACCCCGGCATGTTTTCCGGGATCGACAACGTTGACGTTGAAGACTGGCTC
GACAANTACGAACGCGTCGGCGNNNNCAACAGGTGGGACGACNAGCNNAA
GCTGNCCAACGTNNTATTCTACCTCGACGAAGCGGCGCGNGCNTGGTTCG
AAAACCGCGAAGNNGACNTNACGACNTGGGACCANTNCGGTCGGCGATCG
TCGAAAATCTGATCAGCGGGTCAAGCGCGTCGGCTTTTATACAGCAGTCG
TCGAATGTTCCAGACTAATCGTTGGGACCCGCGTGCCTTCCACAAAGTTC
TACACCATTCGCGTCACGCGATGAAATCAGATAACACAAGGTTCGGCGAC
AACAGACGGCGGAGGCGGACAAGGTCAGCCACGTCCTNAAGGGCATCGCG
GACGACGCGTTTAACCTGCTTGTTTATAAGAACGTCGCAACGGTCGATGA
GATCATTAACGAGTGTCGCCGCTTCGAAGACGCGAAGAGCCGCCGCGTAG
TTCGACAGTTTACGCGNCTACCCAATACCGCAGCTTCGTCGACGTGCGAA
GACATTTGTCCGCCGCGTGAGCCCACCTCCNGCGAGAACGTCGTACGTAT
CGTTCGGCGNGAAATCGAAGCAGCGTCTCCTTCCACGCCAGTCACGCAGT
GCTTTGACGATTCCCGGCCGCTTGTGTCCCTCATTCAGTCGGTCGTTCGC
CAAGAACTTGCCAATGTAGGTCTTCCATCCATCCGCTCCGCCAGCCGTCC
TGACTTTGCTTCGTCTGCCGCCTCTGCCCCTGTTCACCGGAGCCAATACG
GTCCATATCCGGGCTATCGCAACCCGGCCGAATGGCGCACCCCTGACGAT
AGGCCCATCTGCTTTCACTGCGGANGCGTCGGCCACGTCTCGCGCCACTG
CCGAAGCTCCTGGCCAGCCCACTCTCGACCAAGCTTTCCCGCCTACCGCC
GCTCCCCACTGAATCCTCGCCCGCCATCACTCTCCACCGAGGTTGAAGAC
GCACCTGACAACGCTCGAGCCACCGCGACCAGCCGATCGCCATCACCACG
TTTCGCCGCCTAACAAATGTNATCGCACAGCGCGGGACGCGCCTGCATGT
ATCCGAAGTTTCTGGAAAGTTATCGATGCTTCTATCCGCTGTCTGTTGTC
GCCGAACCTTGTGTTATCTGATTTCATCGCGTGACGCGAATGGTGTAGAA
CTTTGTGGAAGGCACGCGGGTCCCAACGATTAGTCTGGAACATTCGCACG
GTTNATTCAAACATGCAAAGAGCCGGCGGTCAGNTTGACCGAAGTAGAGA
GACGGGAGAGCACNTTACTCGACAGGAGAAGTCGGAGCCCTCTTTTCGAC
GAATCCGGGGGCAGCTGTTTTTATACTCTCGCAGTCGAGGGCAAGAAGGA
ACCCCTCGATAGACGAGCACGTGACTGTGGCACAATGGGATGAGAAGGTG
ACGCACACTGCCGTGCCGGCGCCGCTCGGGCACGCTGGGANGAGAGGGTG
ACGCATCGCCGCCGCGCCGGCGCCGGTTCGGACCTCCTCGCTTCACAGTT
GGGGGAGCTCCTCTCCCCGGCTGCCGCGCTTCGACAAGCGCGGGCACCAA
CGCGCACACACACNCACACGCGCACACGAAGACACGTGGCATCGGAACAT
GCCTGGACGCGCTTGGCGGGGAGGCGTNGCGGCGGCGCCGAACGGGCCAA
AATGTCCGCCGCTTTGAACGAAGCCCCGGCGTCCGTTGCATCCGCGCCGG
CTANACCGCGCGTCGTAGGCGAAACGTAACAGACCGCCCCGCCGGGGGAA
GGAGATCCCGATGGACAGGGGACTGCATCCGCTGTCCGGAGGGATGTCGC
TCGATGATGCTCATAACCGAAGTCGGGCGTCCCTCGACGTTTCTTGAGCG
CAGCGCACAGAGAAGGCCTCGTTCTCTCGTTCAGGTTCGCACGGGACACT
GCAAAGTGACTTCGGGAGAGTTCACATTTTTGTTCTCGTTCCCGGCAAGC
GTTAGAACTACGCTGAAACTCAACCGCTCAGTCAGCAAGCACGGCACAAC
CCTCACTAAGCCCTGCCAGGCTCTTTCCCCTTTTTATACCACTGCCTAGT
TCCTTACAGTAGTCTAGCATCACTCAGAACGCGTCCACAAATTGGAAAAT
TGCACTAGAAAGCATATCATCACTTTGAAACACTAAACAAAAGCAATATG
TTAAAAAAAATCCTGCCTCAGGAAGAAAAACATCAGTAACAAACAATTTT
GAGGCTGATTCCTACGTTAGGGGCTTCGACTTAAGCCATCGGCGTTACCG
TTGAGACTCCCCTTTTTGTAACGCACCTCAAAGGAATATTGTTGCAAAGC
GAGGCTCCAGCGCAGGAGGCGGCCATTTTTGGGAGAGATGGTCTGCAGCC
ATTGGAGAGGGCAGTGATCCGTCTCAATGATAAACCTCGAGCCGGCTAGA
TAGCATGACAATTTCTGAACGGCCCACACGAGACACGCACACTCTTTCTC
GGTGGCGCTATACGCCTGCTCACGACTGGTCAGCTTACGACTAGCATACA
GGACGGGGTGTTCTACTTCTCCATTTTCCCGTTGGCACAGTACAACGCCC
ATGCCTCGCTCACTAGCATCGCACTGAACAACGAACCCTTTTGTATAGTC
TGGCGATCGTAGCACAGGCTGGCTTGTTAGGGCACTCTTTAGGGCGCTAA
AAGCTCTTTCCTTTGTCTCGTCCCAGACGACTGTTTGAGGCTCTGTCTTT
CTTAGAGCATCCGTCAGGGGAGCCGCGATATCAGAGTACCTGGGGATGTA
CCTCTGATAGTAGCCGGCGACACCTAAGAACGACCGAATATCGGTCTTCG
TGCGCGGTTGCGGAAAGTCTCGCACAGCGGCCACCTTTATTTCAGAGGGG
CGGCGACGACCCTGACCAATCACGTGACCGAGGTAGACAACCTCGGCCTG
TGCTAACTGGCACTTAGGAGCCTTGACTGTCAAGCCCGCTTCGCGCAGGC
GGGTTAGCACTGCCCGCAAGTGTGCCATATGCTCAGACCAGGATGCGGAG
AATATCGCTACGTCGTCTAGATACGGTAAAGCGAATTCTTGCTGTCCCCG
CAACACTTTATCCATGAGGCTTGAAAAACAGTATGGCGCGTTCTTCAAAC
CAAAACTCAACACTTTAGGACGGAATGTTCCCATTGGTGAAATGAACGCC
GCATACCTACTAGCCTCTTCTGTAAGTGGAACCTGCCAATAACCCCTGAC
AAGATCTAGGGTGGAAATAAACTGAGCGCTACTAACTTTCTCAAGGCGCT
CCTCGATGTTAGGGATCGGATAAATTTGATCCTTAGTGATGGAATTAAGC
CTGCGGTAGTCGACGCAAGGACGAGGTTCCTTGCCCGGTACCTCAACTAA
AATCAAAGGGGAGGTATAATCACTCTCACCTGCCTCAATAACACCGAGCT
GTAGCATTTTCTTTACCTCAGCCTCCATAATATCGCTCTGGCGGGGTGAC
ACCCGATACGCCTTGGATCGTACTGGCTCTGGGGAGGTAAGTTCTATATC
ATGAGTAAGTACAGAAGTCCTACCAGGCCTCTCAGAGAACAGACCTTGAA
ACTCTTGTAATAGCTGGTGTAGTTCGGTTTTCTGCTCGGGCGACAGCGGT
GCTTTACTGATAAGGTCACTAATGACTTGACCGGTGTCTTCCCTGTTCGT
CACTGAGCCTAGTCCCGGAAGCTCGACCGGAAGCTCTTCAGGAACGTTTA
CCATCATGCACACCACTGCTTCCCTTTGTCTATAAGGTTTGAGCAGATTA
CAGTGGTAAACTTGCTGTGCTTTCCGCTTTCCTGGCAGACTTACCACGTA
GTTAACGTCCGACAGTTTCTGAACAATTCGTGCTGGGCCCTCCCACTGCA
CGTCTAGTTTGTTGTTTAGCGATGTGCGCAATATCATGACCTCATCGCCC
ACCTCAAAACGACGGGCCCTGGCTGTCCGATCATAATAAACCTTGGCCCT
CTGCTGGGCCTTTGCCATTGCTTCACCTGACAACTCCTGTGCCCTTCTTA
AGCGTTCGAGGAGCTTAAGCACGTACTCCACCACGACTGGGTCGTCGCCC
CTGCCTTCCCACGATTCTCGAAGCATGCGAAGCGGAGATCGAAGCGAGCG
ACCGTACACCAGCTCAGCTGGCGAAAACCCCGTAGCCGCATGCGGCGCGG
TCCTTAANGCAAACATCACCCCAGGCAGACACAGCTCCCAGTCAGTTCGA
TGTTCAAAACACAACGCTCTCAACACGCGCTTCATGACGGAGTGGAGCTT
CTCAACGGAATTCGACTGTGGGTGGTACACTGAGCTGTGTAACAGCTTTA
CCCCACACCTTTCGAGAAAAGTTGTCGTCAAAGCGCTAGTAAACACTGTG
CCCTGATCTGATTGGATTTCCGCAGGAAAACCAACTCGCGCAAATATGGA
CAGTAGTGCATTGACTATCTCAACTGAGCTGAGTTCTTTAAGCGGCACTG
CTTCAGGGAACTTTGTCGCTGGGCAGATCACAGTCAAAATGTGTCTGTAC
CCCGTGGCTGTTACCGGCAGAGGTCCCACTGTATCAATAACGAGCCGTCT
AAAAGGCTCCGTAATGATAGGTACCAATTTCAACGGCGCCCTCGATTTGT
CCCCTGGTTTGCCCACCCGCTGACAGGTGTCACATGTCCTCACGAAATGG
TCTGCGTCCCGAAAACACCCTGGCCAATAGTACTCTTGCAAGAGACGGTC
CTTAGTTTTCTTAACTCCTAGGTGTCCGGACCACGAACCCCCGTGCGACA
AGCGCAACAGATCCTGACGATAGCATTGAGGCACGATCAGCTGATCGAAC
TCCACTCCTCTGCGGTCTAGATACTTCCGGTACAGGACTCCACCTCTTTC
CACAAAACGCGCATTTTTCCTGGCGATACCTTCCTTGACATTGCAGCGCA
CGTTTTCTAGGCTGCCATCCTTTTTTTGCTCGGCTATCAAAGCCGACCGG
CTGACTTTTAGCAACCTATCAAGTCCGTCTGACGTAGGCGCGATGAGCAA
ATCNGCAGATAGCTCTTCTAACTTTCCCGCGTCGGGCGTTTCCTCTCCAG
TATCTGGCGCCTTTAACGTTACAGACTCAATTTTATTCAGTTCGGGCGTG
CTCTGAATATCAGCTTGCTGCGCCTCTGACCCTTTTTCGTTGTTCGATAA
CGTCGGCCCCGCAACTACCGCCTTTGCAGCGAGCTCCCGAACCTTCGATC
TGGTTAAGGCCTGAACGCTAGCCTCACCAAACAAAAGCCCCTTCTCGCGC
AGGAGGTGATCGGACCTGTTCGAAAATAGGTACGGGTACTGGGGGGGCAG
CATAGATGACACTGCCGCCTCCGTCTCAAGCGCTCCGAAAGGTCCTTCAA
TAAGCACTTTTGCTACCGGCAGACACACGCTATGAGCTTCCACGGCTTGC
TTGATCCATGCGCACTCGCCCGTGAACATATGGGGTTCTACGTAAGACGG
GTGAACTACATCCATCGTAGCTGCGGAATCGCGAAGCACTCGGCACTCTT
TCCCGTTCACGAGGAGGTCTCGCATGTAAGGCTCGAGAAGCTTCATGTTC
TCGTCAGTGCTGCCTANTGAAAAAAACACAACTTTTGGTGTTGTTTCCGG
ACACTGCGCCGAAAAGTGACCCGGCTTCTGGCACGTATAACAAACGCGCG
CTCGCCTCGTCTCGAACCGCTTTCTGCGTTCGGCTTCGGCTGCCGCCGTC
TCCTTACGTTCGGTCGGACTGCTTTCACTCGCATCCGCACTACGCGTGTC
CCCCTTTGCTCTCATGGGTGTGAACTTCGGCCTCTCAAACTTCGAGCCAA
ATTCACCCTTTTGACCGTCCTTAGCTCCGCGAGCCCGACGCGTCACAAAC
TCCTCGGCTAGCTCAGCGGCTTTAGCCACCGTACAAACGTCTGGCCTATC
CAAGACCCAGTACCGCACGTTCTCCGGTAACCGACTATAAAACTGTTCTA
GCCCGAAACACTGCAGAACTTTATCGTGGTCACCAAACGCTTTCTCTTCT
TTGAGCCACTCCTGCATGTTCGACATAAGCCTGTACGCAAACTCTGTATA
TGACTCACTTCTGCCTTTCTCATTTTCCCGAAACTTCCGACGGAACGCCT
CCGCNGACAGCCGGTACTTTTTTAGCAGACTCGATTTCACTTTGTCGAAA
TCCTCTGCCTCCTCTCTATCCAAGCGAGCGACTACGTCGGCCGCCTCGCC
GGGTAACAAAGTGAGCAAGCGCTGTGGCCACGTTTCCCGAGAGAACCCCT
GCTTCTCGCACGTTCGCTCAAAGTTAACCAGGAACAAACCAATGTCCTCT
CCAAGCTTAAACGGCCGCATCAGGTCAGTCATTTTGAACAATACGCGTTC
TCCTGCACCGTGTGCCTGACTTCCATTACGAGCGCGTTCCATCTCTACCT
CGAGACGCTTCATTTCCAAAGCGTGTTGACGGTCGCGCTCTTGTTGCTCT
CGCTCTTTCTGTTCTTTANGTTCGCGCTCCTCTTTCTCTTTTGCTCTTTA
AGTTCGCGCTCCCTCTCCTCAATGGTCTCAAGGCATTCCGACAGCTCGTC
ATCCTCAGCCTCTAACTCAAGAATAGCCTTTAGCAGTTCTGGTTTTCTGA
GTTTGTCTGAGACATCCAGACCCAACTCTCTTGCAAGCTCCAGCAATTTC
GGTTTGCGCAACGACTTCAAATCCATGGCTGCTCTGAATGCTGCTTTCTC
TACTGCCTACTATTGTCTTGCCGCAAACTAACCCGGCAGCAACGACAACC
ACAATTACCAGCTCTGTTTCTGACACTAACAAAAGCCTGGCAAAGCTCAG
AAGAAGAAAGTCCCGCACTCACCAAACCTCGCAGCCAAGAATTCAGCGCA
GTCGTTCCGCTGCAGGCAACCAGTCGTCACACAGGGCTCGTTGCACTGCT
CCCGGATCGTCGTTGAGCTGCTCAGCATACAGTCAACTGCATCTCTTCGC
TGCTGGCCTCCGTTGTCGCGATCTCACCGCTGGCAGACAGTTGTTTGAAG
TCGGAGGCGATCTCACCGCTGCCAACCAGATGTTTCGGAGGCGATCCCAC
CGCTGGCACCAGTTTGTTGGGAACTCGGCGCTGACGCCCGTNGTTGCACC
TGGGTCGCAAGCCCCAAGGGTAGCGTTGGCCTGGCGGCCTGGGGTACAAC
TGGAAGCATCCGAAGGTCCCGGCAAAGCATGAGTCGACTGGTAACAACAA
AACAACTTGTTTATTCTAACATCGCAAAGAGTTGGCGGTCAGGTCGACCG
AAGTAGAGAGACGGGAGAGCACGTTACTCAACAGAAGAAATCGGAGCCCT
CCTTTTGGCGTCCGGGGGCAGCTGCTTTTATACTCTCGCAGTTGAGGGCA
AGAAGGAACCCCTCGATAGACGAGCACGTGACTGTACGATGGGCTAAGGT
GACGCACACTGCCGCCGGTCGGGCACAATGACTGGGATGAGAGGGTGGCC
CCCTGCCGTCGCGTCGCCTCCGGTTCGGGCACAATGGGAAGAGAAGGTGG
CCCCTGCCGTCGCGTCGCCTGGTTCGGGCACAATGGCTGGGAGGAGAAGC
TCCTCTCCCCGGCTGCCGCGCTTCGNCNGGCGCGGGCACCAATGTGCACA
TACACTCACACACGCACATGAAGACACGTGGCATCGGAACATGCCTGGAC
GCGCTTGGCGGGGAGGCGTAGCGGCGGCGCCGAACGGGCCAAAATGTCCG
CCGCTTTGAACGAAGCCCCGGCCGTCCGTTGCAGCCGCGCCGGCTAAACC
GCGCGTCGTAGGCGAAACGCAACACCAGCCGCGTCGCTCTCCGTCCCCGG
CTTACCGTCGCCGNCCTCTCCGACCAGTCGGGGAAACTAANCGGCGCAGC
TCCCGGAGGTGAGGCTGCTCTNGAACGCCGGCCCGAAANTCCTCCGCTGA
CCCTGCCTACGAATNGGAACCTTCTGGACGTCGACGTGGACGGNCTGCCG
GTNACAGCNCTNGTCGACACTGGNGCCGATTTCTCCGTNATGAGCGNGGA
ACTCNNCGCCCGNCTGAAGAAAGTNANGACGCCCGCTCCGACNCGACCGC
TCCAGGNCGCCGGCGGTGGNACTCCCGCCGTNCTTGGAANGTGCACTGCN
AGNGTCANCGTCGCCGGTCGCCACACGTCCGTTCTGTTTATCGTGCTCGA
ACAGTGCTCTCANGACGTCATTCTCGGNATGGACTTCCTGNCCGCCCATT
CTGCTCTNATTGACTGTTCCGCCGGCGTTGTACGACTTGACCTGCCCCTN
CCTGTTCCCATTGACCCTCCGGCTCAAGCTCCAGCTCGGCTTTGTTCCGC
GGATTTTATACGCCTGCCGCCTCTTGCGGCAACCTTCATCCCTGTTTTAG
CCAGCCCACCTGTACCTGACGGAGACTACGTCCTTACTCCCTCGACGTCA
GTCCTGCTTTCTCACGATGTCTCCTTCCCGCGCACCGTCGCTTCCGTTGC
GGNCAATCGGACATGTCTTCCCATCCTAAATTTCGGACAGAGCCCGCAAG
TNNTTCCTCGAGGCATGTCTCTTGCCACGTTGTCNCCAACGCACGAGTGC
CACATTTCTGCTCTATCTGTTGCGCCGTCTTCGACCACTGCTCATTCCGC
GCCTTCTGCATCGGTACCGACCGACGACTTCACGAAGATGATTGCACCGG
ACCTCTCAACCCAAGAAGCCGCACAGCTCCGTCGCCTCCTCGAGTCCTAC
TCCGACATTTTCGACTGCGAGCGCCCTTTGGACAAACCCGGGGCTGCGCC
GAAAGGCACCGCGCCCTAATTNCCCCTTGACGAGTCGGCAGATGCCGATC
CGCCAGGNCCGTACCGGGTGTCCCCCGGAGAACGCGNNGCCGTGCGACAN
CAAGTCGACGAAATGCCGGACAGCNCGACGNCATCATCGNNCCTCCNCAG
TCCCTGGGCGTCNCCTGTNGTNCTGGTNAAGAAGAAAGACGGCACCTTGC
GNTTCTGCGTNGACTACCGNCGNCTAAACAAGATCACGAAGAAGGACGTG
TACCCGCTNCCCCGNATNGACGACGCNCTNGACCGNCTCCGCGGCGCNCG
NTACTTCTCGTCGATGGACCTNCGNTCCGGNTACTGGCAAATNGAGGTNG
ACGAGACGGACCGCGAAAAGACCGCNTTCGTCACGCCAGACGGCCTNTAC
GAGTTCAAGGTCATGCCNTTCGGCCTGTGCNNTGCGCCTGCNACNTTTCA
GCGCGTGATGGACACGGTCTTNCGNGGNCTGAAGTGGNAGACCTGCTTGT
GCTACCTGGACGACGTCGTCGTNTTCTCCGCAACTTTCGACGANCACCTC
NAGCGGCTTGCGGCGGTTCTTGCNGCCNTTCGNACCGCCGGCCTCNCNCT
GAAGCCGGAAAAGTGCCGCTTCGCCCGNCGAGGTTAACTACGCTCGGCCA
CGTCGTCAGCCAGGGTCGCCCCGACCCCCTGAGAAAAACTGCTGCCGTNG
CANAGTTCCCGNNGCCAACCGACAAAAAGGCAGTNCGCAGCTTTCTNGGC
CTNTGCGCCTACTTCCCGGCGCTTTGTCGCGGACTTTGCNCGCGTCGCNN
NGCCGCTGACNGACGCTCTAAGAAAGACGTCGCNTTCGNNTGGGGCGCCG
AACAAGCGTCCGCTTTCTCGCGGCTCATCACGCTGCTCACCACACCTCCN
GTNCTCGCNCACTTCGACGAGNCCGCTCCGACAGAANTCCACACTGACGC
CAGCGGCGTCGGCCTCGGCGCCGTCCTNGCGCAGCGGCAAGGTGGNCACG
AACGCGTNATCGCCTACGCNAGCCGNNCGCTNTCGCGAGCNGAGNGCAAT
TACTCNACNACNGAGAAGGAATGCCTCGCCGTCGTNTGGGCNGTNGCGAA
ATTCCGCCCNTACCTGTACGGCCGGCCATTCACAGTCGTCACCGACCACC
ACGCNCTGTGTTGGCTNGCNAACCTNAAGGACCCNTCNGGACGNCTNGCG
CGCTGGAGCCTNCGGCTGCAAGAATACGACATNCACTGTCGTNTACAAGT
CNGGNCGNCGACACNCNGACGCCGACTGCCTGTCTCGNCGCCCCCGTCGA
CGTACCGGACGGCTTAGTGGATGTCGCACCGATCTGCGTTCTTTCGCTCT
CTGCCTTGCAAGACATCGGCGCTGAACAACGACGCGATGAGTCGTTACGC
CCCATCATCGAACGCCTGCTCTCTGATCCGTCTGACCCATCCCTCCGCAT
GTTCGTGCTACAAAACGGCATCCTGTATCGCCGCAACATGCACCCCGACG
GGCCCGACCNCCTGCTCGTCGTTCCGTCNNCTCTGCGTNCGGACGTACTG
CAGGCCCTNCACGACGATCCGACCGCTGGNCACCTNGGCTTCGCGCGGAC
GTNNNNCCGNATNCGGCGAAGGTACTNCTGGCCGCGNCTNAACNCCGCCG
TNCGNCGTTACGTCGNCGCNTGCCNNGACTGCCAGCGNCGCAAGACGCCG
NCCGCGCGNCCNGCCGGACTNCTGCAGCCNCGTGCGACNTCCCNGCCGAC
CNTTTNANCGNGTCGGCATNGATCTGCTNGGNCCGTTCCCTACGTCGACT
GCCGGGAATCGNTGGATCGTCGTNGCNACNGACTACCTCACNCGCTACGC
CGAAACNANAGCNCTACCGACNAGCCGCGCNGCNGANGTCGCCGANTTCT
TCNTCGACGACGTCGTNCTGCGNCACGGCGCACCTCGTCAACTCTNACCG
ACCGNGGCAGAGCNTTCTTGCCGNAGTCACCGACGAGCTACTTCGATCAC
GTGCTACTAANCGCAAACTCACNACCGCCTACCATCCNCAGACNAACGGN
CTCACNGAACGCCTGAACAGNACNNTCGCCGACATGCTNNCCATGTACGT
CGACGCCGANCACAACGACTGGGACGNCGTCCTACCGTNCGTCACGTTCG
CNTACAACACCGCGNNNCAAGANACNACCGGCTNCNCNCCNTTCNNCCTN
GTNTACGGCCGNGAGCCGACGTCGCCTTCGAGACGCTNCTCTCGACCACG
CTCGATTCGCCGACAGAGTACGCTCGGGACGTCGTGCCGCAGCGACCCAA
GCNCGNCAGCTCGCCCGCNTGCGTCTNTCNGCTNCACAGACACGCCAGAA
GGCCGCTACGACCTNCGCCGTCGCGNCGTNANNTACGANCCCGGCGACCG
NGTGCGGGTTTGGACACCCATACGCCGGCGTGTGGNCTNTCCGAGAAACT
NCTNNCGCGNTACTTCGGACCNTACCGGGTCNTNCGCCGACTCGGCGACG
TCACGTACGAGGTCGTCCCCGACGGATGCCACGGCGCCGTCGCGCNCCGT
CTGACGTCGTCCACGTCGTCCGCCTGAAGCCGTACCTTTCNCGGACNGAC
GAGCCGCACCAATCAGGTGCTTTTTCCGACGGGGG
>ltr-1_family-2#LTR/Gypsy [ Type=INT, Final Multiple Alignment Size = 284 ]
TCTGGTGGAGGTGCTTTGCGTTCATGTACCGGACGCCCCCGCAAAGCCGC
GATCCAAGCCCGGACCGCGAGGACAACACCAACGTCGCCCAGGACCAGCG
AGCNAGCCGCNGNCTGCAAGGACTGCCCCCGGAGCACGGACTTCTACCTG
AGACGACCAAGAAGATCGTGGCCAAGNCAACCCCAATGGCAGCCCCAGCG
TCCCCCGTCGTGCTGCAGCAGCCCAGGGAGCCNCCGACGTTCCGCGGNTC
AACGTTCGAGGACCCGGAAACCTGGCTGGAGACGTACGAGAGGGTCGCTA
CGTTTAACAACTGGGACAGCGACGACAAGCTGCGGCATGTCTACTTCGCN
TTGGAAGACGCCGCCAGGACGTGGTTCGAGAACCGGGAAGCCACCTTGAC
GACGTGGGACCTGTTCCGNAGCGGCTTCCTGCGNACNTTTACAAGCGTCG
TGCGCAAAGAACGAGCCCAAGCNCTGCTGGAAACCCGAGTGCAGCTGCCN
AACGAGAACGTCGCGATCTTCACGGAAGAAATGAGCCGTCTGTTCCGCCA
CGCCGACCCGGAAATGTCCGAGGAGAAGAAAGTCCGCCTACTGATGCGTG
GTGTGAAGGAGGAACTTTTCGCCGGAATGGTACGAAGCCCACCGAAGACC
GTCGACGAGTTTCTTCGCGAGGCCACCAGCATCGAGAAGACACTCGAGAT
GCGGAACCGGCAATTCGACCGCCGCACGAGCTCNACAAACTACGCCGGAG
TTCAATCACTGGCCACCGACGACCTGCGCGAGACCATCAGGGCCGTCGTG
CGGGAGGAGCTGCGNAAGNTCTTCCCNTCGTCGCAGCCTCAAGTGGCTTC
GATCGCCGACGTCGTGAAAGAGGAGGTCCANCGATCGCTCGGAGTTCCCG
AGGTGCAACCNGAATCGCCGCAGCCCCAGCCGGAAGCGATGACCTACGCC
GCCGTCGCNCGCCGTCAAGGTCCCCCTCCGCGACCGCGCCAGGGCCCTGT
AACGCCGCAATTCCGTCGTCCGCCGCCGCCGCCGCCAGCACGCCCACCCG
TCGCCCAGCGCACCTACGCGAGGAAGACGGACGTTTGGCGCGCCCCCGAC
CACCGCCCGCTCTGCTACCACTGCGGAGAAGCCGGCCACGTGTACCGCCG
ATGCCCATACCGGGAGATGGGACTGCGAGGNTTCGCCGTCAACGCGCCGC
GCCCGCAGCNNGGCGAACGCCCTCGCGACATCGCCGACTACCTCGCCGCT
ACTCAGTGGAGCCCTCGACGACCGTCCCGTTCGCCGTCACCAGGCCGCTA
CCTGTCGCCGCAGCGCCGACCATACACCGGCCCAGCCCGGGGCCGGTCNG
CGAGCCCATATCCGGAAAACTAAAAGCAGCAACCGATGGAGGTGCGGTTG
CTGTTCGTCGAACTGACGAAGATCCTCCGCCGCCGACGAAGACGACGAAG
AAACCATCTCGACGACATAATAACGACACGCCGCCGTCCCGACGAAGTCA
GGAAGCCAAGACTACACCGACGAAAGACGACTTGACGACGCGACGTTCCA
GCTTCAGTTCAACACGACGCAGCCGTGATCCGACGCCAAGACCTAACTGC
AACGCCAGACAAAGAACCACCGACCTCGACGTGCTTCTCGACGGCCACGC
AGTCACCGCCTTAGTNGACACAGGGGCCGATTACTCCGTCATGAGTGGAC
ACATCGCCGCCCAGTTGAAGAAGGTTAAGACTGCATGGGAAGGCCCTCAA
ATTCGGACCGCTGGAGGACACCTCATTACGCCGACTGGAATCTGCACGGC
AAGAATNACCGTTCATGACCGGACTTACCCTGCCACCTTCGTTATCCTCC
AACAGTGTTCACGAGACGTCATTCTCGGCATGGACTTCCTGAACCAACAC
GGCGCAATCATCGACCTGAAGTCGAAGTCGATAACGCTGTCGGAAGATCA
AGCGATACCGCCGGAGAGCCCTCGTAGTCACCACGCCTTGAGTGTGCTCG
AAGATCAAGTGAGCATCCCGCCTCGCTCCAGCATTGTTATTTCGGTCGGC
ACCGAAACACCCGCTGACGTAGAAGGCGTCATCGAAGGCGACCAACGTCT
ACTGCTAGACCGTGAAATTTGCGTCGCAAGAGGGATCGCTCGACTGCACG
GAGGGAAAACGGAAGTGTTGCTGACAAACTTCAGCCAGGAGTTCAAGCAC
ATCAACAAGGGCACGACGATCGCGTACATCGAGGAAATTCTGGAAACCAG
CAATGCGTTTGTCCTCTCGGATTCCGCCGCATCTACCCCGACGACCATGG
TTCCCGAACCAGACTNCGACATNAATCCAAGTCTCCCCGTGATTAAGCAA
CAGCAGCTCAGAAGTCTGCTCCGACGATACAAAGGCTGCTTTTCGACGTC
ATCGAGGATTCGACAAACACCAGTCGCNAAGCATCGCATAATNACCGAGG
AGTGCGCTCGACCACTCCGCCAGAGCCCTTACCGAGTTTCGNCGCGAGAA
CGTGAAGCTATAAGACAACAAGTCGACGAAATGCTGCGCGACGACATCAT
CCAGCCGTCGAAAAGCCCGTGGGCATCCCCTGTTGTCCTGGTGAAGAAAA
AGGACGGAACCCTACGTTTCTGCGTCGATTATCGTCGNCTGAACAAGATC
ACGAAGAAGGACGTATACCCCCTCCCACGGATAGACGACGCATTGGATCG
GCTCTGCAACGCTAAATACTTCTCGTCGATGGACCTCAAGTCTGGCTATT
GGCAAATAGAAGTCGACGAAAGAGATCGCGAAAAGACCGCCTTCATCACC
CCAGACGGCCTCTACGAGTTCAAGGTTATGCCATTCGGACTGTGCTCGGC
GCCTGCAACGTTCCAGCGCGTGATGGACACGGTTTTAGCAGGATTGAAGT
GGCAGACCTGTCTCGTTTACTTGGATGACGTCGTCGTCTTCGCCGGAAAT
TTCGACGATCACCTTAGGCGGCTTGCGACAGTACTAGAGGCCATCAAGTC
ATCAGGGCTCACTCTGAAGCCGGAAAAGTGCCGCTTCGCTTACGATGAGC
TTCTGTTCCTAGGCCACGTCATCAGCAAATCTGGAGTCCGCCCCGACCCG
CAGAAGACAGCTGCCATCGCAAAGTTCCCGCAGCCCATCGACAAGAAGGC
AGTGCGTAGATTCCTTGGCATGTGTGCCTACTACAGGCGCTTTGTCAAGG
ACTTTTCACGCATCGCNGAGCCGCTGACACATCTAACTAAATGTGACGTC
GAGTTCAAGTGGGAAACGCCGCAGGCCGACGCATTTCAAGAACTCAAACG
ACGCATGCAGTCGCCGCCGGTACTTGCGCACTTCGACGAGNACGCCGATA
CCGAAATCCACACTGACGCCAGTAGCCTAGGCCTCGGTGCCGTCCTAGTC
CAGAGGAAAGACGGACTTGAACGGGTGATANCTTACGCTAGCCGGTCGCT
GTCAAAAGCGGAAGGCAATTATTCTACGACCGAAAAGGAATGCCTCGCCA
TCGTTTGGGCTACAGCNAAATTTCGCCCTTACCTCTATGGCAGGCCATTC
AAAGTCGTCAGCGACCATCACGCGTTGTGTTGGCTAGCTAACTTAAAGGA
CCCTTCAGGACGGCTGGCGCGGTGGAGCCTCAGACTACAAGAATACGACG
TCACTGTAACATACAAGTCCGGACGAAAACACTCCGACGCCGATTGCCTA
TCACGCGCCCCCATCGACCCGCCGCCGCAAGACGACGAGGACGACGACGC
CTTCCTTGGAATAATAAGCGCGGAAGACTTCGCTGAACAGCAACGAGCAG
ACCCGGAGCTAAAAGGCCTCGTCGAGTATTTGGAAGGGCACACCGACGTT
GTCCCTAGGGCATTTAAGCGCGGATTGTCTTCGTTCACGCTTCAAAACAA
CCTACTCGTGAAGAAGAACTTCTCACCAGTCCGCGCCAACTACCTTCTTG
TTGTNCCGTCAGCGCTGCGTCCAGAAGTACTGCACGCCCTACACGACGAT
CCGACCGCTGGGCACCTCGGATTCTCCCGGACGCTGTCGAGGATACAGGA
AAGGTATTACTGGCCGCGCCTGACCGCCGACGTCGCCCGTTACGTCAAGA
CATGCCGAGACTGTCAGCGACGCAAGACACCGCCGACAAGGCCAGCNGGA
TTACTACAGCCGATCGAGCCTCCTCGCCGACCATTCCAGCAGATCGGGAT
GGACTTGTTGGGGCCGTTTCCGACGTCAACATCCGGAAATAAGTGGATCG
TCGTGGCGACGGACTATCTCACCCGCTTCGCTGAAACTAAAGCTCTACCG
AAAGGCAGCGCAGCCGAAGTGGCGAAATTTTTCGTCGAGAACATCCTGCT
GCGACATGGCGCCCCAGAAGTCCTCATCACCGACAGAGGAACGGCTTTTA
CAGCGGAGCTCACCCAAGCCATTCTGCAATACAGCCAGACAAGCCACAGG
AGGACAACTGCCTACCATCCGCAGACGAATGGTCTCACGGAGCGCCTGAA
CAAGACCCTCGCCGACATGCTAGCGATGTACGTCGACGTCGAGCACAAGA
CGTGGGACGCGGTCCTGCCGTACGTAACATTCGCTTACAACACGGCGGTG
CAAGAAACAACACAGATCACGCCGTTCAAGCTGGTTTACGGCAGGAACCC
GACGACGACGCTCGACGCCATGCTGCCGCACGTCACTGACGAGGAGAATC
TTGACGTCGCTACCTATCTCCAGCGCGCCGAAGAAGCCCGACAGCTCGCC
CGCCTGCGGATCAAGAACCAGCAGAGGACCGACAGCCGACACTACAACCT
CCGACGACGCTTCGTCGAGTACCAGCCCGGCGACCGTGTTTGGGTNTGGA
CCCCGATACGCCGACGAGGACTGAGTGAGAAACTATTGCGACGCTATTTC
GGACCCTACAAGGTCATCCGACGTATTGGCGCACTGGACTATGAGGTCGT
GCCAGACGGCATTTCGCATTCACAGCGGCGCCGCGCACGATCTGAAGTGG
TCCACGTGGTGCGCCTTAAACCCTTTTACGGACGCTGACGAACTTCCTTA
TTTTGTTGTTTTCTTTGCTACGAGTGCTTTTNTTTATTACTTTCGTTTGT
TTGCAGCATCGGGTCGATGCTTTTTAAGAGGGGGGTAT
>ltr-1_family-11#LTR/Unknown [ Type=LTR, Final Multiple Alignment Size = 28 ]
TGTCACAAGCTGTCATGAACCACGCCTGCCGCGCAGACAACCAGATGAAA
GAAGGAAGAGAACGACGTTAGCCAAGCTGCCGCGAGACCGCTCTTCAACA
ACCGCGCCTATCAACCAGATTCATCTGGTTCTGCATTAAAACACCTCGTG
TGTAACAATA
>ltr-1_family-101#LTR/Unknown [ Type=LTR, Final Multiple Alignment Size = 5 ]
TGTTGTGAATCAGCATGCGCCGCTGACACGTGTTTGTTTTGTTAGATTCA
CCGGCCATGCCTCTTGTGAATCGGCAGTGGCTGCGGCTGACGTCACAAGA
TAAAGACTATAAAAGCTACACTAACCTTTAATAAAGCGTTCGTTCTTTGC
CAACTGCTTCTCGAGTTACTTCA
>ltr-1_family-102#LTR/Gypsy [ Type=INT, Final Multiple Alignment Size = 5 ]
GTGGCGACGAGGCTGCCCACCACCGGGCCGTGCCTGCTCCATGGCGGCCC
ACGCCGGACCACCGGGTTTCGACGAAACGGAAGACAGTTGGGACGCCTAC
CAGGTGCGTCTGCAGTCCTACTTTGAAGCTTACGATATCGTCGACTCGAA
GAAACGACGAGCCCTGCTAACGGCAGCCTTAAGCACGGCAACAGTCGGCA
TAATAACGGTACGGTGCGCGCCGGCGAAGATTCAAGACCTTACCTACGAG
AAGCTGCTTGAACTGCTGGCAGAACACTTTGCGCCACAGGGCAACGAAAT
AGCGGAGTCCTACAAGTTCTTCACCAGATGCCAGCGTCCCGACGAGGCAA
CGAAGGACTTCATTGTGGAAATTCGGAAGAAGGCCTGCAGTTGCAACTTT
GGCGAGGCACGGGACAGGATGCTACGAGACAGACTTGTTTGTGGTCTACG
TGATGCCGGCGTTCGTCGGAAGCTTTTGGCCAGACCTTCGCTGACGCTGA
AAGAAGCCGAAGATATAGCGTTAGCAGCAGAGATGGCAGCTCTCAACGTT
GATCACATGGAGAGGACACAGGATTATGGCGACGTCCATGCCGTGAGGAG
CAAGGTGCAAGGTCAACCGTATTACCACAAGACTCATCCGAGCACTTCTC
GACCAAGCGAAGACGTCGTTTGCCCGTGCTGTGGTAGCACTAAGCACAAG
GCAGCAAAGTGCAAGTTTCGCCGGGCGGAGTGTTTTCGCTGCCGACGTAA
AGGGCACCTAGCTAAGATGTGTGTATGGAAACAAGGGGTGGCCCTTTGTG
AGGAGCATTCTTCAGAGAGCGACGGCAACGAACTTTGTCTACTGAGTTTG
TACACTACGTCGGTAAACTTGGTCAAGCCTGTGGTTCGCACCCTCTGCTG
GAGCGGAATTCCGCTGACAATGCAAGTGGACACCGGATCGCCTGTCTCCA
TCATTACGTGGAAAACATACTGCAAGCATCGGCATGCCTGGCCTGCGCTC
CGCGAGACGTCCTTGCAGTTGTCCTGCTTTCTTGGCAAGCTTCCCGTGAG
GGGTCAGCTGAAACTTCCGGTCTCGTACGCGGGAAAGACCCTAGATGCAA
CTCTAACCGTACTGCAATGCGATGGCCCGAACTTGTGCGGGCGAGATGTC
ATCGGCGCATTTGAGCGTAGCGGAAGGCCCGTCTTCAGCATTCTCGGCGA
GGAAACCTCCGGTGAGCAAAATGTCCCTGACAGTACTTTGGTTAGCGCAC
TCTTAGAGGAGTTCGGCGATTTGTTTACGCCAGGTCTAGGGCTAATTGAT
GGCCCCGCAGTCCATTTGCGGTTGCGGGAAAATGCGATGCCGCGGTTCTG
CAAAGCACGTTCTGTGCCGTATGCAATGCGGGAGCAAGTGTCAAATGAAA
TAGACAGACTTGTTAAGCATGGCATTCTCTCGCCTGTCGACAGTGCAGAG
TGGGCCACGCCTTTGGTTCCCGTTATCAAAAAGAATGGTTCCATTCGGTT
GTGTGGCGATTTTAAGGTGACCGCAAATGCTGCATGTGTCACGGAGCAGT
ACCCATTGCCAAAAATAAGGGATATCTTTGCAAACCTAAACGGTGGTGAA
GTATTCAGCACCATCGACTTGAAGGATGCTTACAGTCAGTTGCCGCTTGA
CGAGGAAACGAAGAAGATATTGGTCGTAAACACTCCGAAAGGCCTGTTTT
GCTTTAATAGGCTTCCTTTTGGTGTAGCCTCTGCTCCTGCGATTTTTCAG
AGACGTATGGACGGCATCCTGCAAGGCATTCCGGGCATTCAAGTATATTT
GGACGATGTGGTAGTCGCGGAGAAACGCGGCAACTGCGAGACGCTGCGTG
AAGTTTTCAGACGTTTCCGGCAACACGGTGTCAAGCTGAATCCGCAGAAA
TGCAAGTTCCGACAAGCAGAAGTTGAATTTCTGGGACATCGTATAAATAC
GAACGGATTGTTACCTAAGATGGACAACATTGCTGCAATAATGAAAATGC
CGAAGCCAACCGGTGTTGCGGAACTACGGGCGTTTTTGGGCTTCGTGACC
TACTACCACTCACATTTCTGGGAAACTTGGCTACTGTTCTAGAGCCGCTG
CATGAACTGCTAAGAAAGAACACACGCTGGCAGTGGGGAGCGAGACAAGA
TAACGCGTTCCGAGCAACAAAGCGGCTGCTAGAGGAAGCTAAGTTCTTGG
CGCACTACGATCCAAGTAAGCCGCTTATCTTGGAAACCGATGCGTCGTCG
TGTGGCGTCGGCGCAGTGCTATATCACAGAGTAAATGGGCAAGATCGACC
AATTGGGTTCCGGTCGCGAACGCTTTCAGCTGCTGAGCGTAATTACGCGC
AAATTGAAAGAGAGGCATTGGCAGTTGTCTTCGGGGTTACAAAGTTCCGG
GAATATCTGCTCGGGAATCATTTCACGCTTGTTACAGATCACAAACCTCT
TCTGAGCCTTTTCAGCCCCGACAAGCCCGTTCCCGCCATGGCCGCTGCCC
GGATTCAGCGTTGGTCCCTCTTGCTAAGCGCCTACAACTACAAAATTCAG
TTCAAGCCAGGAAAGACGTTGATTCCTGCAGACACCCTCAGCCGTTTACC
GGTGCGGCAGGAGCATAACAACACTAAGGCTGCAGAAGATGACGCTCGTG
AGTATGTTCTTCTGACCGATCACCTCAATACCTGTCCTCTGTCGGCGAGT
GACTTGGCTAAAATGACTGTTGACGACAGCGACCTCGCGCAAGTCCGCGA
TTACATTCAGAATGGCTGGCCACGGTACTTGCAACCGGCTCAGGAGCCGT
TACGCGTGTACATGCACAGGAAAGACGAACTGACGTACAGCCACGGAATT
GTGTACTGGGGCCATCGAGCGGTTATTCCAACAAGTGCGCGGCAGTCAAT
GCTGCGTATGCTGCATGATGCACATCAAGGGATAACGGCTATGAAGAACC
TGGCACGTTCTGTTTTCTGGTACCCAGGGCTCGATCGGGACATTGAGAAG
CTGGTCAACGCGTGTCCAACATGCATAGAATGGGGCAGCATGCCTCCTGC
CCGACAACCCGTGCCTTGGCCGGACACAGAGGAGCCATGGTCTAGGGTCC
ATGTCGATTTTGCGGGTCCTGTGGAAGGTAACATGTTGTTGATCGTGGTT
GATTCCCATACGAAATGGATCGAGGTTACCGCCATGAAGACCGCCAGTTC
GGCAAAGACAATTGAAGCACTGCAGACTATGTTCAGCCGGTTCGGTTTGC
CGAGGACCCTGGTGACGGACAACGGGCCGCAGTTTACTAGCGAAGAGTTC
AGGGCATTTATGAAGCGCAATGGCATCGCTCATTTGCGGACAGCTCCCTA
CAAACCGCAGTCTAATGGCCTGGCGGAAAGAGCAGTACGGACTGTCAAAC
AGGGGTTAAACAAAAACACACGCGGCAGTTTGCAAGCTCGGCTGGACCAC
ATTCTTTCGCATTATCGGCGCACTCCCTTGCCAAATAGGCAAACCCCAGC
TTCTATGCTTCTCGGATATCAGCCACGTTCTTTATTGCACAACGTCGTGT
CACGACCATTCCCTTCTGCAGGTGCGTGCAACAGTGGCCCACCGCTGAGC
AAAGACGTCTGGTTCAAGAACTACGGAGTGGGTGACAAATGGAAACCAGG
CGCGGTAGAGTCCACCGAAGGCTCGCGAATGGCAACGGTAAAGACTGCAG
ATGGGGAGCAACATCGCCGCCACCTCGACCAGCTAAAAACCAGGAGGACC
AGCGTGGGAGGAGAAGCGGTGGAACCCGAGGCCCCCATGCAAGTACCAAC
GACTAAAGGCAGCCAGAACGCAGCGGCAGACTCGCAGTCTCAAGGACACG
ACAGCAGTCACAGTCAGGCTCAAGTAGGCACCGACATTCGAACGCCGTCA
GACGGGCGGGCCGAAGCCGAGGTTGCTACCAGCGAGCCGCAAGTGACTGA
CCGGGCTGAAGTGACACTGCGTAGGTCGAAGCGGAAGCCCCGGCCCCCGG
ACCGCTTCACTCCTTAAGGGGGAAGAAT
>ltr-1_family-103#LTR/Unknown [ Type=INT, Final Multiple Alignment Size = 15 ]
ACTGGTGGCAGCGCTACGGATCAACCTTCGTCGAGAGAAATCCTGAGGAA
CCCGGAACAGCGAAAAAGAGCCTTCGTCCAAAGGAGTCCCGAGGAACCNG
GAACAGCGAAGAAGAGAGAGCCTTCGTCCAAAGAGGTCCTGAGGAACTGG
GAGTAGCGAAGAAGAGCGAGCCTTCGACCCAGGGAGTCCTGAGGAACCGG
GAACAGCGGACCAATGAACCAGATGGCAGGGTGCTGCAACCGTAAGTGAG
CGCGTGGTTTTTTTCCTTTTGATTCGCCAGACTTCAAATGTTGTGTGTTC
ATTTTGATAGTTCTAGGAATCGGGAATTTGTTGCATTGTGTGTTTGCACA
AATTAATTAAGGAAAACAGTTCTAACCACCAGTCGGGGCAGCTGCCATGG
ATCTTAGAAGGTTGACGAGGTTAGACTTGTTGTTGGTGTGCGACGATTTG
GGAGTTGAGGCGGACGAACAGATGAAAACGCCAGCTATCATAAAGGCGAT
TCAAGATAGTGGCAATGATGATAAAAGCATTGAGCTTGCTTGGGAGGTGA
TACAAGAACCACGGGAGCGTGAGCGTCGTGAACGTGAGCGTGAGCGTCGC
GAACGTAAGAAGTGAGCGTCAAGCGTCTAAGAACGCGAGCAATGATGATA
GAAGCGTTGAGCTTGCTTGGGAGGTGATACAAGAACCACGGGAGCGTGAG
CGTCAGACGTGAGAATGAACGCGAGCGTGAGCGTCGTGAACGTAAGAGTG
AGCGTGAGCGTNAAGAACGCGAGAATGAACGGGAGCGTGAGCNTCGAGAA
CTTACTCTTGAGCGTGAGCGTCGAGAACGCGAGAATGAACGTGAGCGTGA
GCGTCAAGAACGTGAAAAGCGTGAGTCAGAACCGTGAGCAAAAGTACGAG
AAAGAGANGGCAGCATTGGNAAAACAGATACAATATTTTCAGCAGTTAAA
GGNACAGAGACAACGCCTGTCTGAAAATTCTGTAGGTAGTACAGAGCAAA
AGAATGAGGAAGTATCTAGCGGATTTTCGCCAAAAGCCGACGAGAAGAGT
AGTGCCTGTGAGATTGGCTGCACATTCATAGGCGAAGGGAAAGGGCTAGC
TGCTAACGATGCCTTAGTGGCAACAGAGGCCGTTAAAGGCCGCAGTGAGA
GCGACGAGGTGCTGTGCCAACAGAGGACTGTAGAGACAGCTAGGCCAGCT
GCGAACAAATTGGCACAGTTACCGCGCGTGTGCGTCGCATGTAATGTTAG
CGAGGTCGTTAGCGAGGTACAGGGTACTGCTGACCCGACAGACGCGAGCA
CCCATGTCGAGTCAGATCTGCGTGCCGAAGTGAAGTGCCAGCTGGACGAT
GCAGTTGAGGGTAGTTCTCAGGATTGCGAGCTGCGTAGCTCAAGAGAAGA
CAACTGCATTGTTCAGGGATCGGTGCGGCTCTCCGCCAGTCTAGGTAGCC
NAGANAGGGATGATTCAGTTATTAATCATTCGGACTGTGCGCGTGAGACA
GCGATCGATACCGACGGGCTGTGTGCCGATGCACAGCGCGAGCTGGGCGA
TGCAGTNGAGGGCAGTTCGCAAGAGTGCGAGTTGCGTAACTCGAGTAAAG
CCTGCTGCATTGTTCAAGAGTCGGTTGAGCTGTCCGCCAGTCGAGGCAGA
GAGAGNGTTGATTTAAATGAAAATCACTCAGACTGTGCGGGTAAGAGACC
GATCCGGGCCGACGAGATGTGTAACGGCCAGCACGAGGCGCGAGAAGGCG
ACATGAAAGNGAATTCAAAGAGAAAGCGCCGCAGAAAGAAGCGCCGTAAA
GATCGGAATGCGGTGGCTAATGTAGCGNAGCCAAAGACGGCGACAGGCGC
GAAAAGGCAGGGCGCGAGGAAAAGAAAGGTGCGGTCGTCGCTGACGATGT
TGACGCATCCAAAACGTTCGAGCCACCGGTCAAAGAGAGACCGAGAAGCA
TGTTCTGCACGGACGCGGACAAAGGGCACGGGGCAGTTAAATTCCTCGTC
GTTCCGTCGTTCTTTTCGAAGCTCAGCGTGTAGTACGAAGAAGCGCAAGG
TGGCAAGACGAGACCAGGTGGGGAGTAGCGACGCGGTCAATCGAGNTCGT
GATGAAAGCGGGGCGCCAGGACGCAAATTGGCAGGGGACTGTAACGTCTT
GGGGGAGCTGATAGTGAGTCAGCCCTTTTGTTGTTCCTCGGTAGCCAGAG
TAGCTTTCGGACCGCGACCACCTCGGGTACGGCTCAAAGTATGAGTCAGA
CGTAAGCGTTTGGAACGGGAGGCCAAGAGAGCTTCCGTAGAAGTAAAACG
TGTTGTTTTGTTTTATTTTTGAGCATCGGANAATTTTCGCGATTTGAGAC
TAGTTTCTTTCAATATGTAAGGTATGAGCTTTGTTTGTGTTTTGTTTGAG
AAGCTCCGAGATTTGAAAGACGCGTTTTTTTGTAAACATGTAGTNTCGCG
AGGTGTTCATTAATGAGTAGATAGGCTTTCTTTTTTTGTGTGTGAGTAAC
CTGAGTGTCAAGGTTATCGGTGAGAGGCCTATCGTAACGCGCGTGTGTNT
TAGTTAACCTTCTTTTTTTATAAGCGTTTTTTTATTTTCTAAGGTTAACC
GCGTAGGTTTTCAGTAAGTGCATGATTTGCACTGAGAAGCGTTCTTAGTT
CCATTAGCGCGTGTCCTGTGCGGACGGAAGGAAGCAGATTTATGACTGGG
TTGCTCGTGTGTGTTGAGGGCAGCCGTATTCTGACTTCTCTAGTGAGCGT
GCGTGGAACNAGTTATTAGGAGACGCATTATTTTAAGGGTTCTGCGGAGT
GCGTAAGTCCCGCAAGTTTAATTGCTCGTTTAAGTTACGTGTCCTGTAGG
GACTAAAGGAAGAAACGTGAGTAAGCGTAATGAAAAGTTTGCCTACGACG
CAAGTACGCGTTCTGATTAGTGACCACAAGGCTAGCGCGCTTGTGATTAC
GTACTTGTGAAGTTGACCAGACTGTTCAGTGGCACCAATACGTGCGATAA
GTACGCCACTGCGATAGGGTTGGAAACATGCTGTTCGNGTAGTTAGGCCA
CTTAAGTTATGTTCGGCTGTTTTCATTGTTTGTTTGCAACGGCAACGACC
CNTTGTTTTGCNACAACAATGNCACTCTGGTCTTGTCGGCATTCGGGGAG
AAATGGATAGCGGTTTGGAAAGGTGGTTGGAACTGCTTTGTCAAAATTGG
GGAAATAAAAGATCAGGGTTCATTTTGACTCAGTAATAGCCTGGCGAGTC
AGGGGTGAAGAGCCTGCGCTTACACGTGGTGCAGCGCTGTGTTGTTTTGT
TTGTTTGACGTACGTTCTCCAGGGCCCAGGATCCCGAAGTTCGTCAAACG
AGGCTCGACACCAGTACCCTGCAGGTTCTTTCAGCGTTCCTCATGGCCAG
CGAATTGAGTTCACCGGCCATTCCGAACTTCCGGGGCGAGGACGAGC
>ltr-1_family-104#LTR/Gypsy [ Type=INT, Final Multiple Alignment Size = 14 ]
GCATCCCCGCCCTCAGATAAGGCGCCGGGAAGACGAGCTGCCTCCACGTG
GCTCGGATGCCAGGCGCGCACGTTCGTCAGGCTCGTCCAAGTTTACGTCC
AGTGTCGGGACGCCAGGTCACTTCACGTGCCCAGGTCCCACTCGCCAGGA
CAGGAGCTCGGCTCACCGCGTTGTCGCCAAGGCACCTCAACCAGCTCCGC
TCGGGTCGTTCCTAAGCCCTTGCTTCTCGCCACTGGTCCCGGTTGGTCGT
TCTGCAGCTTGCAAAACCGACCGGCAAAAGGCAACACCCAACACGAACAA
GTGCCCTCTGTCTCCCGTCAAACACCAGACAAGGCTATAATCCAAATCAA
CCTAACTGAATTGCTATCCCCCTTTTTGCTCCCGCTGCAACAAGAGGCAG
GTGTACGATCTAGTATACAAGGCTCAAACAACCCTTTTTCAAATGAACAA
CACACCAAAAGATCAGGAACAATTAATAATCAGCAATAACAATGACAAAT
AGAATGGTCCCCTTGAAATCACTTGGACCGAAAACATACTACTGAGGAAG
CAAATGAGGTCATTCATTTTTCCCCCGATCTCCCTGTGAACAGGACAGGT
CGTCGCGAAGCAAGAGAAGGTAAGTAACGAGTAGGAACGAGTAGGCCACT
GAAAGAAGCGAGGCCTAGAATGCACGACTTAGAGCGTCAGCGTTCGCGTT
CAACCTTCCCTTCTTATAACGGACAACGAGGCTGTGCTGCTGGAGGGTCA
TGCTCCATCTCAGCAAACGGCCGCTTTTAGAGGACATGCTACTTAACCAA
GTTAGAGGGCAATGGTCTGTTTCCACAACAAACTTAGAACCGGAGACATA
ACAAGCCAGCTTCTGAACGGCCCACACAACGCAGGCGCACTCTTTCTCAG
AGGTACTGTATGCCTCTTCTCTACAACTTAGTTTGCGACTTAAATACAAA
ATTGGTCGTTCATGACCACTAGCATCTTCTTGGCATAGTACCGCTCCCAT
GCCGCGATCACTCGCGTCGCATTGAATGATGAAACCTTTCGAAAAGTCTG
GTGCCGTCAGAACCGGCTTATGGCTTAATGCTCGCTTCAGCATTTGGAAC
GCATTTTCTTTCTTTGAGTCCCACGTCACCTTAACGGGCTCCGACTTCCG
AAGTGCGTCGGTTAGCGGGCTGGCAAGGTCAGAGTAGTCTCTCACATAGT
GTTGGTAATATCCAGCTAAACCTAAAAAGGCCCGTATATCCGTCTTCGTG
GTTGGCCGGGGATAGTTCAAAATAGCAGCTACCTTGATGTCGGACGGTCT
ACGCCGGCCGCGCCCCACCACATGGCCCAAATAAGTCACTTCACCGCAAC
CTAGGTGACATTTAGCTGGTTTCACAGTAAGACCTGTCTCTTTCAACCGG
CTCAACACGACTCGCAAGTGCTCCAGATGTGATTCCCAAGTGTCCGAAAA
TATGGCAACATCATCGAGGTACGGCAATGCGAACTCGCCTAAACCATGAA
GCACTCTGTCCATCAGGCTAGAGAAACAATACGGCGCGTTTTTGAGGCCG
AAGCTCAACATGAGTGGCCGGAACGTTCCAAGCGGGGAAACGAAGGCGGC
ATAGCGGCTAGCTCGTTCCGTAAGGGGTACTTGCCAATAGCCTCGCACGA
GATCCAGGGTAGATATATAATTTGCCTTCGACACTGTCTCTACCCTTTCT
TCCAGGTTCGGTATCGGATATGTCTGATCTCGGGTTATCGCGTTCAGACG
CCGATAATCGACACATGGCCTAGGATCTTTTCCTGGAGCCTGGACTAGTA
TCAAGGGCGACGTGTAGTCGCTCTCACTTGGTACTATAACCCCCAAGTCA
CGCATGCGCTGAATCTCCTCAGCCATGATTTTTTTCTGCACGGGCGAACA
ACGGTACGGTTTACTGCGGATCGGTTGATCAGAGGTTAACTCGATGTCAT
GCTCTAGGACCGTTGTTCTTCCGGGACGGTTCGAAAAAACCTCCCTAAAC
TCTGAAATGATTCCCTTTAAGTCCTCCTTTTGGGCGGCACTTAGACGCGC
TTCCAACGTCAGCTGTTCCACCATTAGCTCTAAACCACATACCTTCATAT
CAGCCGTCGTCAGGATTTCGGCCCCTTCCTCATCGTCAGCATTTATCGTC
ATGCTTATAATCGCGCGACGCTGAATGTAGGGTTTCATCAAGTTACTGTG
GTAAATTTTGTTGTGCCGTTTCCCTAATTTAACTTCGTAGTTGGTATCGG
AAAGCTTAGTTACAACCTTTGCGGGCCCCTCCCAATGAACCTCGAGCTTG
TTTTTTTTCGACGGTCGCAGCAACATCACTTGGCTACCTTCTTCGAAGGT
GCGTTTTTTTGCTGACTTGTCGTAGTATTCCTTTGACAAGGTTTTCGCCG
CCTTCATGTGGCTCTCTACAATATCTTTGGTTTTCCCGAGCCTCTGGAGG
AGGTCAAGGACGTACGAGACTACATTTGGGTCGTCGTCACTGCCTTCCCA
AGACTCTCGCAGCATGCGCAACGGAGTTCTTAGGCTCCGGCCATATACAA
GCTCCGCGGGACTAAAGCCGGTGCTCTCATGGGGAGCCGATCTCAAGGCG
AACATAGCGGCGGGAATGCAGGCCTCCCAGTCACAGTGACGCTCAAAGCA
CAGGGCTCTCAATATTCGCTTCAGCACCGAGTGCATACGCTCTACTGGGT
TAGATTGCGGGTGATGGATGGAACTGTGCACTACCTTAATGCCGCATCTT
TCCAAAAAAGTAGAAGTTAGGCAGCTGGTGAAGACGCTGCCATTGTCGCA
CTGAATCTCGGAAGGGAACCCGACGCGTGCGAATATTGAGAGCAGAGCGT
CCACGACCTGGGAGGAATTTAGCTCCTTAAGAGGTACTGCCTCGGGGAAC
TTGGTCGCGACACACAGGGCGGTCAGAACATACCTACAACCGTTCGTTGA
TTCTGGCAGAGGGCCTACAATATCGATTACTAGTCGCCGAAAAGGTTCGG
ATATGACTGGCACCAACTTCATCGGTGCCTTCCACTTGTCAGTGGATTTG
CCGATTCTCTGGCAGGTGTCGCAAGAGCGCACGAATTGTTCGACATCCTT
CCAACAATACGGCCAATAAAACTCCTGAGCCATTCTAGCCTTGGTCTTTT
TCAAGCCTAGATGCCCTGCCCACGCGTTTTCGTGCGCGAGTTCCAGTAAC
TGTCGGCGATATTTTCGCGGAATCCGAAGCTGCTCATATTTGCGACCCTG
CTTATCCGTGTAGCGGCGGTACAATAAGCCAGATTCCTCGCCAAATGAAA
CCCNCTTTTTTTCCACTCCCCGTTTGACGCTCTTCCTCAGATCGGCTAGT
GAACAGTCTTCCTGTTGCTCGCGAATCAGAGTTTCTCTTTCAACTGCCGC
CNGCTCCTGCCAGCTGGCGGAAACCGGAGCGAGTGTGGAGCCCGCGTCGC
CTAACTGCGGCGTCGCGTCCATATCGCGGCTAGCACTGCACGCGTCACTC
CCACTCACTTCCAGGACCCGCTCGCCCAGGCCAGCCTCCGAGCTCTGCCT
CTCCCGTGNCTGCTCGCCACTCAAGTTACCTTGATCAGTCCGTGTGCCGC
ACCGCCGTTCGCTCACCGACGCAAAGTCAAGTTCCCTCGACAGCGGGCGC
GCTTTGGATCGCGTGAGGGCCATGTACGCCACGTCGGCAAAGAATGATTT
GCCCTGATCCTTCAGCAGCTGCTCCGAGCTATTTGAGAAGAGGTAGGGAA
AGTGCTCCGGGAGGGCGGCTGACACAGCGGCTTCGGTGTTAAGTTTCCCA
AACTCTCCTTCAATGATAACCGTTGCGATCGGTAAACAGACACTCTCCTC
CTCGGCCACTTGCCGTATCCNAGCGCACTCTCCCGTAAAATCACTCGAGG
AGACGAAAGACGGGTGAACAACGTCCATAGTTGCTGCAGAGTCCCGAAGT
GCNCGGCACTTCTTGCCGTTTACCTTAATTTCCCGCACATANGGCTCCAA
TAGTCGTATGTTTTTGTGAGTTTCCTGTATTGTTGCAAAAGCAATTTTCT
CTGGGCAGCTCGCAGCGATGTGCCCTTGCTTTTTGCAATTGTAGCAGGTT
AACGGCTTCCGTTTTTCAAAAGAACGCGTCGTATCGTTTCGCTGCTTGGG
ACCATCGTTAGCATTCTGAGACGTATTCTGTCCTTCCCTTACAGTTTCTT
TGGTAAGGGACTCGTCTTTCCGAAACTCGCGACGCGTGATTTGCTTCCGT
TCGTCGGGCTTCCCGGAAAACCCATCTCTCCTATCTGCTTTTTCTACGCG
CACTGCCTTGCTGTGCAAGCTGCGGCGGGTGTAATACTCTTCCGCTAACT
CTGCTGCCTTGTTTAGCTTAACCTCCTTTAGCCTATCTTGCAGCCAGAGC
CTGACATCCTCATCAATGCAACGGTAGAACTGCTCCAACGCGATGCATTC
GACGATTTTGTCGCGGTCGTCGTAAACCTCTTCGCCCTTCAGCCATTCCA
CCAGGTCGGCTTTTAGACGAAACGCGAAGTCAACATTCGACTCCTTGCCC
TTTTTTGCATACCGGAACCTCTGCCGGAAAGCTTCGGGCGACAATTTGTA
CTTCCGCAGTAGCGCTTCCTTCACATCACTGTAGCTCTCAAACGCCTCTT
TCGATAAGCAAGTTATTACGTCTGATGCCTCCCCAGGAAGCAAGGCTAAC
AGATTCTGTGCCCAGAGGGATCGCTCAATGCTATTCCGTTCGCACACGTG
CTCAAATTTCACGAGGTATTTGGCCATATCCTCTCCGACGACAAAGGGTG
GAAGTTGATCGCGTATTCTTGGAACGTTAGAAGTGAGACTAGGCGCCGGC
GAGCTGTTTCGGGTCTCCAACTCTTTCATTTTAAGCTCGTGCTCGCGACG
TTCCCTCTCTGCCTGCAACTCCCGACGTTCCTTTTCTGCCTGCCACTCCC
GACGTTCCTTTTCTCCTCTTCCTTTCCCTCCTCGCGACGTTCCTTTTCTT
TCCTTTCCTCCTCGCAACGTTCCTTCTCCTCCCTTTCCCGACGTTCATTG
ATACCCGCCAAGGCCTCTGCGGCTTCCTCAGCCGTTACGTCCCCAGTCCT
CATGACCTCAAGGATCGCATTCTTTCTTTTGGTTGAGCCCAACTCAATGC
CCAACTCCTCACAAATTTCGAGAAGTTCCTTCACCTTGTACTTCTCCATC
GTTCACACTGTCCTCCTGCTGTTTACCCTTTTTGAATATACCTGCCGTAC
GCTACTATAATGCTACTAGTAAGACATATGCAAGTATTTCACACACTGCC
CTGTTTACCCCCTCAGCATCCCCTGGTTTTCAAAACACTCTTACTAGGCT
TGAAACACACAAGGTTATCACAATGCAACACCAAATCCTTCCCTAAGCTA
CTATAACCTGTGTCAGAGAAAGTCTGGTGTTTGAGGTAAACTTCAGGCAC
TCACCGCGCCGAGGTAGCTGATGCCGGTCAATCCCGTAGCTGCCATCCAC

>ltr-1_family-105#LTR/Gypsy [ Type=INT, Final Multiple Alignment Size = 17 ]
TTTGGTGGAGGTGCTGGGTTTCTCTTCAACATCCTGGAACTCCGCAGTCG
GACGCTACTACCAGCTGTTACAATGGATGAACCGGGACCGTCCCAGGCTG
CTGCTCCCGTGCCCCCGGCCATCGTCTGCTCTGGTGTTATCCGCCAGCGC
GATCCGGCTATATTTAGCGGCACAGACGACCACGACGTGGAAGACTGGCT
CGCCGAATATGACCGTGTAAGCGCCTATAATAAGTGGGACGACCGCGCCA
AGCTCACAAATGTCATATTTTACTTGACTGACGTGGCCAACCTATGGTTC
CGCAATCACGAAGCCGATTTTACCACCTGGTCGGCTTTCACGGCGACTTT
GGCTGAGGTCTTCGGCCGTCCCGCAGTTCGCCGGCTTCGCGCTGAGCAGC
GCTTGCGTGGTCGAGCTCAACGCCAGGACGAGACCTTCACCAGTTACATT
GAAGACGTGCTCTCGCTCTGCAAGCGCGTCAACTCATCCATGGATGAAGC
AGACAAGATCAAGCACGTCATGAAAGGCATCGATGAGCATGCCTTTCAAA
TGCTCGTCGCGAAGAGTCCCCGGACGATTGCCGAGCTCATACAGCTTTGC
CAGCAGTACGACGAGCTGCGCAAGCAACGTGCATCAACACGCGCTGCTCA
GCAGGACACTGCGGATCTATCCCCGTTGGACTTCGGTCGCGACGCTGCCG
ACATCTCTGCTTTAATGCCGGAGATAAAGCAGTTCATCCGCCAGGAAGTC
GCACGCCAACTCTCTCTGGCGAATAGCGCACCCGAGCCGTCGACAACCCT
GGCTCCTTCGCTTCGTCACGTCATTCAGACGCAAGTTGCCGCGGCGCTGC
CATCTGCCCCTCCTCCGCAGCCTGCAGCTGGACCGCTAACGTACGCTGAC
GTTGTCGCGCGGCCTTACGCTCCTCCGGCTCCTGATTCCTACCGGGCCAC
CGGCACCTTCCATGTACCGCCGCCACCTTCGCGTCCGATAGTCGTTCCTT
ACTCGGCTGCTGGAGCCCCTGTCGTCAACCCGTGGCGAACACCTGATAAC
CGGCCAATATGTTATTCATGCCATTTTCCGGGCCACGTAGCACGATTCTG
CCGCCGTCGCAGCCCCCGTTTACCTGACAGTGGGGGTGCCTCAAGCTACA
GGCCTGCTCGACTTCCGCGTCAGGACCAATCTAACCTTCCTCCGGACACC
TCTTACAGTCGCCTCCCCTTCGATTCACGCCGGTCGCCTTCCCCACGTCG
CCGATCCATTTCCCCGATGGTTCGCCGACCCAGCCCAGCCCGAGAGGAAA
ACTAGCAGTCGCAGTTCCAGAGGCAAGAACTGCGTTTCCGTCGAACATTT
CAAGGCCTCATTCTGCGCCGGCGAACGAAATTGAACTGTCCGTAGACGGC
GTCACCGTACACGCACTTATCGACACCGGAGCCGCCGTTTCTATTATTAG
TGAGAAGCTCTGCCGCAATTTGAACAAAGTGACCATTCCCCTTACCTCTC
TTTCTCTGCGTACGGCAACCTCGCATCGCGTTCAGCCTTCAGCGTCGTGC
ACAGCCCGGGTTGTCATTCAAAGCGTTATGCATGTTATCGAATTTGTCGT
CCTGCCTCGTTCCTCGCACGACGTTATTCTTGGTTGGAATTTCCTATCTG
TAAATCAAGCTCTTATCGACTGCGCTCGTTGCGAACTTACGTTATCAGTG
CCGTGTTTTGACCCTGACGACCATTATTCTCCTAAAGTTGTTGCCGCCTC
TGACATCGATATCGCACCTTTCTCCGCCGCTCTGGTTCCTGTGTTATGTA
GCTCTGCTGCGAACTCATCTGTCCTTTTTACGCCGTCGACCACTTGTGCG
CGCCGCCGGAACTTTCTGCTTCCGTTTGCTGTCGTCACTTTTTGCGAAGG
TTCTGCTGCCCTTTACGTGTGCAATCCGTCCGCCTGCCCATCATCCCTAC
TCCGCGACGAGTGCCTGGGTACCGCTGAAGCTTTCGATAGCGTTCTTCCG
GCCACCATGTTTGGTGATACGGCATCACTTCCGATTTGTGCCGTAACTCC
TCCCGCCGCGACCGATGCCCCTGTAGACGTCTTCGCTCGTGCCGTCGACG
CAGAACTCACACCTGCGCAGCACACCGAAATCATCAAGCTCCTCCAGCGT
TTTCGTGCCTCATTTGACATTGGCCAACCATCCTTGGGCCGGGCGTCCGC
AGTCGTTCACCGTATCGACACCGGCCAACAAACACCATTGCGCCAGCGTC
CGTATCGTGTGTCGGCCGCTGAACGCCGTGTCATCGACCAGCACGTTGAC
GACATGCTGGAGCGTGGCATCATCCAGCCCTCTAACAGTCCCTGGGCATC
TCCGGTTGTCCTTGTTAAAAAAAAAAGACGGCTCCATTCGGTTCTGCGTC
GACTATCGCCGCCTTAACCGAATAACGCGCAAAGATGTCTATCCTCTGCC
GCGCATCGACGATGCCTTGGACAGTCTGCAGGGAGCGGAATTCTTTTCCT
CGCTGGATCTACGCTCCGGGTATTGGCAAGTGCCAATGGCAGAGGCCGAT
CGCCAAAAGACAGCCTTTGTAACTCCTGATGGGCTATATGAATTCACCGT
CATGCCGTTCGGCCTCTGCAACGCGCCTGCCACTTTCGAGCGAATGATGG
ATAGCATTCTTCGAGGGCTGAAGTGGAAAACGTGCCTCTGTTATTTGGAT
GACATTGTGGTTTTTTCCACCGACTTTGCGACGCACCTCAGCCGCCTCGA
GCAAGTCCTTGCGTGCCTCTCCACTGCAGGACTGCAACTCAATCTGAAGA
AATGCCACTTCGGCGCTCGCACGCTTACTATTCTCGGTCATGTAGTTTCC
AAAGACGGTATCCTCCCGGACCCCACGAAACTTAGCGCCGTAACCGAGTT
CCCCAAACCAACCACCATGAAAGAGCTTCGCAGTTTCATCGGCTTGTGCT
CATATTTCCGGCGCTTCATCCGTAACTTCGCCTCTATCATCGCCCCCTTG
ACGCAGCTTCTCACCGGCAGTTCTGACCTATCAGCCTGGTCCCCGGCGTG
CGACGACGCATTCCAAGAACTGCGACGCGTTCTCACCTCTCCTCCAGTAC
TGCGACACTTCGATCCATCTGCACCAACTGAGATCCATACGGACGCTAGC
GGTGTCGGGCTCGGCGCTGTTCTTGCACAACGCAAGGATGGCTTCGAAGA
GTACGTCGTCGCGTATGCCAGCCGCACCCTTACCAAAGCCGAGGCGAACT
ACTCGGTTACTGAAAAGGAATGTCTGGCCATCATTTGGGCAATCGGAAAA
TTTCGTCCTTATGTGTACGGGCGTCCATTTGACATCGTGACCGACCATCA
TGCCCTATGCTGGTTATCTTCATTAAAAGATCCAACTGGTCGGCTCGCCC
GTTGGGCATTGCGCCTGCAAGAGTACGACATCCGCGTTGTTTATCGCTCC
GGCCGAAAACATTCAGACGCAGACGCTCTATCCCGGTCACCCCTGCCCTC
CGGTCCTGTCCACTCGTCTATTTCCACACATGGAGCCTTCGCCCTCAACA
TTACCGACATGCCATCAGAGCAGCGCAAGGACCCATGGATCTCTTCGCTT
ATTGACTTCCTGTCTAGCCAGTCGCCAGCGCCAATTTCTCGGACGCTCCG
TCGTCAAGCCGCGCACTTCATCATTCGGGATAACCTGCTGTACCGCCGCA
ACTACAATTCGAGCGGTCGCAAGTGGTTGCTTGTTATACCCCGACACCTG
CGCCCTGACATCTGCGCCACGTTCCACGACGATCCCCAATGCGGCCACGC
TGGTGTCTTAAAGACATACTCTCGCATCCAGCTTCGGTACTACTGGCGCG
GTATGTACCGCTTCGTTCGCCAGTACGTCCGGTCCTGCCTCATATGCCAA
CGACGCAAGACGCCACCTCAACATGCCACCGGTCCCTTGCAACCTTTACC
ATGCCCCGCGCGCGCGTTCGACCGCGTCGGCATTGACCTATACGGTCCGC
TTCCCAACACTCCAAGCGGCAACCGCTGGGTTATTGTCGCTATCGACCAC
CTCACGCGGTACGCCGAAACTTCAGCCCTAGCATCTACCACAGCAAAAGA
CGTCGCCAGTTTTATCCTTCGAAACCTGATTTTACGCCATGGAGCACCTA
GAGAATTACTGAGCGACCGCGGTCGCGTTTTTCTCTCCGACGTCATTGCA
GCATTGCTAAAGGAGTGTCGCATCATTCACCGCACCACCACGGCATATCA
TCCTCAAACTAATGGGATGACAGAGCGTTTCAACCGCACCCTTGGCGACA
TGTTGGCCATGTATGCTTCATCTGACCACTCGAATTGGGATCGCATTCTG
CCTTTCGTCACCTACGCTTACAATACCGCCACGCAAAGCACCACTGGGTT
CTCCCCTTTCTTTCTCCTTTACGGACACGAACCTTCATGCACTATGGACA
CGATTCTGCCTTACCGACCAGATGCTTCGGAGTGCACGACTGTTTCTAGA
GCGGCTGCTTACGCCGAAGAATGTCGCCAGCTCGCTCGTTCGTTGACATC
CCAGGACCAGTGGCGCCAAAAGCATCGCCATGATTCATCTACTGCGGCTA
CGTGCTTTGCTCCTGGCTCGCTGGTCTGGTTGTGGGTGCCCTCTACTCCT
CCAGGCCTTTCCTCTAAGCTCCTCTCCAAGTACCACGGTCCTTATCGGGT
ACTGAAGAAAACATCCGCGGTCAACTACCTCATCGAGCCAACGGAAGCGC
CTTCCGACCAGCGTCGTCGCGGCCAGGAAATTGTGCACGTCTCCCGGCTC
AAGCAGTGCCATGACCCTTCTGTGTTTTCCTGCCCTTAGGTCGCCAGGAT
GGCTACTCTTTCGGTGCGGAGTGAT
>ltr-1_family-106#LTR/Unknown [ Type=LTR, Final Multiple Alignment Size = 6 ]
TGTATCGGGAATGACGCACGTGCCATGCCTGGTGCGGCGATTCATCGTGC
TCGCCTAGATTAGATATGCGCCTTGGTTGCCACACCCCTTGCGGCTATAA
AAGCACTGTACGTTCAGCAATAAAGAGCATTTGGTCGCTGGCCACCTCGA
CTGATACA
>ltr-1_family-107#LTR/Gypsy [ Type=INT, Final Multiple Alignment Size = 3 ]
TGGTGTCAGAAGTGGGATAGCTCACGTCGATGGAAACACGATGGAGCAAC
TGCTGAAGCTTCCTGAACCACTACTGTTGTCTGGGAATATCGCCAAGAAC
TGGGAATTGTTCCAGCAGAAATTCGAGCTTTTTCTGGAAGCAACGGAATC
GCCAAAAGAGCCCCGAACCACGGCCGCCAAAACAGCACTGCTGCTCAGCA
CTGCCGGAGACGACGCATTGGAGGTATTTAACAACTTCCTTTTTCTCGGG
GGCGAGAACAAGCAAGATTATGCTACCGTTGTTAAGAAATTCAAGGAGTA
CTGCCAAGAACAACAGAATGAAGTCTATGAGCGGTACATATTCCGATCCA
GAGTGCAAGGCGAAGGGGAGTCATTCGAGCATTTCTTGCGGGACCTCGGA
AAACAAGCAAGAAGCTGCAATTTTTCGGGAATAGCTGATTCCTTAATCCG
CGACCAAATAGTGTTTGGCACCAGTAGCCCACGACTGCGTGAAAAGCTCC
TCAAAGAAAAAGACTTGACGCTTGCCAAGGCTNAGCGGATTTGCGAAGCA
TACTAGCCTTTATTTTAGTTGTTGAACCACTGTTTAGCCTGGTGAGCTGC
TGTTGCTTGGCTATATTTGGTTCGGCTAGACGAAGAAACAACTCATGCGT
TACTCTGCTTCGCCTTCAAGAGTGAAACGCGACAGTGTTCCCGTCGACCC
GCCAAGGGGTGTAGACAATGGGCTACGGCGCAGCGACTACGCACCCCGCA
TTGGACGCGGTGAGCGTCGAGCAACGCAGCGTTCGGCGCGGCAACGAAAT
GTGCGCCTGAGCAAGCGACGCACGCCTGAGCCTTAGAAACAGCTCGTTTC
TAAGGCAACACCGCATTCACTAGAGGCGCTTTTGTACCGCTTTGAAGCAT
CGTACTCGTGGCTCAGTGGTAGCGTCTCCGTCTCACACTCCGGAGACCCT
GGTTCGATTCCCACCCTGCCCATCTTGCAAGAGTTGAGCCAAAGCCACCT
AGAAACAAGCGCAGCTGCTTATATACCGCCGCGACGGCGCGAGCGACGGC
GCGAGTTGGAGCCCCGTTTCTCCTCTGTCGTGACGTCACGGTGTCACGTG
GTCAGCCTTGAAGGCGACACCGCCGCGCCTGAGGAGCTGGGTTGAGCTGT
AGTAATATGCTTCGCATAAAAGACTTGACACTTGCCAAGGCTGAGCAGAT
TTGCAAAGCGGAGGAAGCAGCATCGCTGCAAAACAATGCCTGGGCGCAGC
CCGATAAGCACGTGGCGCTGGTCATGAAGCGGTCTGGGCAGGTTCGCAAA
GCGGAGCATGCGGTGCAAAAAGAACCGTCGGCACAGCCCGATAAGCAAGT
GATGCAAGACAAGCAGCAATCTCGGAAATGCGCCAGATGCAATCGTTTAC
ACGCCATACCCGGCAGATGCCCTGCGTTCGGCAAAACGTGTTTCATATGC
CGAGGTGTTAACCATTTCGCAGCTTGCTGCAAGAAGGGCCCGCAAATCCG
AGAAGTTGGCGAGGAGCAAGACAGCTTCGACATTCTCGATGTGACAGTCT
CGAGCATCGACGCGAGAGCGGACTGGGTAGTACGTACACGTGAAAGTGGC
TGACCAGATGGTTAACTTCAAAGTGGACACGGGATCTCAGGCCGACTTGC
TGCCCTACTCTATCTACCGACGATGCAAGACGGCAGCAGATTTGAAACCG
AGCTCTTCGGTGCTTCGATCATACAGCGGTGGTGTCATTCGACATTTCGG
TATGGCAAGGCTACCAGTGACCGTGAACGGCCGGTCGAAGGACGTCAACT
TCTATGTCGTCAAAAAGGGCAACCAAGCTATACTGGGACTACTAGCATGC
GAGTCGCTTGGTCTGGTGTCACGTGCAGTGGATGCTGTAAAAGAAGGAAG
CACCACAGCGGGCGGCAGTGAGGACGTTCTAACCGAATTCCGCCAGCTTT
TTCAGGGAACAGGCTGCGTGAGTCGCCAGTATAAAATGGTCCTACGCAAG
GATGCGACGCCAGTTGTCCGGCCAGCTCGGCGGGTGCCCTTGGCGCTGAG
GGAACCTCTGAGGGAGGAGCTGGAGCGCATGCAGCGAAGTGGCATCATTG
AGAGGGTCCAGAAACCGACAGACTGGGTGAGCCCTTTGGTTATCGTGCGG
AAGAAAGACGGAAAAATACGGGTTTACATGGACCCTAGAAGTATCAACGA
GTGGATACAGCGAGAGCATTATCAGATGCCAAGACGCGAGGACATAGAAG
CTGAGCTCGCCGGCGCTAAGTACTTCACGCTCCTCGATGCAAGGGCGGGT
TTTCATCAGGTACCTTTGGATGACTCCGCAGCAACTATATGCACGTTCGG
TACTCCGTTCGGGCGTTACCGGTTTTTGAGGCTCCCGTTCGGAATCTCAT
NAGCCCCGGAAGTTTTCCAGAAAATCCTGAGCGAAATATTTGACGGCTGT
CAAGGTGTGAGAGTGTACATTGATGATATTCTAATATGGGGCTCGTCTAA
GGANGAACACGATGCGCGCCTGCGGAAAGTGCTGCAAGTGGCAGAAAAAG
CAGGCTTAACTTTCAACGCTGAAAAGTGCAAGGTTGGAGTGACTGAAATT
AAATTCTTGGGTGACGTCATTAGCCACGATGGAATAAAGCCTAACCCAGC
GTTGACGCAGTCGTTGAGGGAGACTCCATGCCCAACGGATAAAGCCGCCG
TCCACAGAATGCTAGGAGTAGCAAATTATTTCAGCAAGTACTTGCCTAAT
CTCGCAGAACGTACTACGCTTCTTCGCAGCCTCATCGAAAAGGACTCTGT
CTTCGAGTGGACCGAAAACCACGCTAGTGAGTGGAGGATGATCTGCGACA
TGCTTAGCAGTGCGCCTCTCCTAGCTATTTTCAACCCAGCCAGAGAAACT
AAAATCGTGGCAGATGCATCAAAGAATGGTTTGGGGGCTGCACTTTTACA
GCGCCACGGTGAAAACTGGCGGCCAGTCGCTTATGCCTCGCGTGTAATGG
CCAACTCGGAGCAGAGGTACTCGCAGATTGAAAAGGAAGCATTGGGGATA
ACGTTCGGCTGTGAAAAATTTCATCACTTCGTATACGGACGTAAAACTGT
TATCGAGACTGACCACCGTCCACTGCTTGGTGTTGCAGCGAAAGGAATCG
GTGATATGCCACCCAGGCTTCAACGTTTTTTTCTTGAGGCTAATGGCTTA
TGATTTTGAACTGCAGTATGTACCAGGAAAGAAATTCTTTCTCGCAGACA
TGCTATCAAGGGCTCGAGGGACAGCGACTAAGGACTACTCCGACGACACG
GAAGATGCGGAGGTCCACGCGGTTGCAGTCATGTCAACCTTGGTAAGCGC
TAGAACACTGGCCCGTCTGGCCAAAGCAACGGCGAATGATCAGGACTTGC
AGTCAGTGATGCGCTACATTAATGGCCACGGTGACATTGTGGGAATAATG
AAGCCATTCGCGTCCGAGCTCTCGTTGATTAAAGGAATTGTATTTAAAGG
CAGCAAAGTTGTAGTCCCGAAGTCAATGCGAAAGGAAGTTCTCGAACGTA
TTCATGAGGGACACATGGGCTTGAACAAGTGCCAAGCAAGAGCCAGGGGC
CTAGTGTTCTGGCCGGGGCTGAACTCTGATATCAAAAACCTGTTGCAGAG
TTGTGCAGTTTGCCGCAAATATACGTACAAACAGCAAAGTGAGCCTTTTA
TGATCAGACCTACACCGGCCCATGCATGGTACCGCGTGGGCGTTGACATT
TTTCAGTACGGAGGCAGCTCGTACCTGTCGGTTTTTGATGCCCGTTCGAA
CTTCCCGGAAGTGGAGAAGCTGACTCGTACAACATCCAGTGCCGTAATTG
AGAAGTTGAGCGCCATCTTTTCAAGATACGGCATTCCAATGGAAGTCCGC
ACGGACAATGGGCCGCAGTTTTCGTCTTACGAATTTGCTCTCTTTGCATC
CAGGTACGACTTCAGCCACGTCACGTCGAGCCCCGAGTTCCCGCGATCGA
ATGGACTCGCTGAGAAGGGGGTTCAGATTGTGAAAAGAATCCTAAAGAAA
ACGGAAGAAACAAAACAAGACTTCTGGCTCGGGTTGCTCAACTACAGATC
CACTCCGCTCGAAGATGGCCGCTCCCCTGGTGAACTCTTGCAGGGCAGGA
GGCTTCGCACTCTACTCCCAGACTTCAGGCAGCAGCCAAGCATACCAGTA
TTCAAGCGAGCCCAGGCAGACACTCGGGGGAGAACGTTACCACCTCTCAA
TACCGGCGATGTCGTGAGAGTACAGGAAAAGACATGGAATCGCCGAGCTC
AAGTTACCGAAGCAGTTGCACCGAGGTCTTATCGAGTAGTTACCGAGGAC
AACAGAGTGCTACGTCGCAACCGACAGCATCTGCTTCCAACTGGTGAGCT
GTTCCAGCAAGAAGCCCTCGAATGTGACGACCGGGAGAGCGAACGAGCGT
GTGAAGCACTGCAACCCACGGCACCTGCTGCAACCGGAGACTCGCCTGTG
AGCTCCGAGAACATTCCGCAGGCGCCGCCGCCCGCGACTACGACTGGACC
GACTGTGAGCTCAACGGCTCCGCAGGCTCTTACATTGCGCCGATCTACCA
GAGATAGGAGACCACCGCAGCGCCTGCGGTACGACCGCAATTTCAACCAA
GTACTTGGCATCTATTCTCCACAGGAGGGAAGA
>ltr-1_family-108#LTR/Gypsy [ Type=INT, Final Multiple Alignment Size = 16 ]
AAACTGGTGGAGGTGCGGGGTACGGTTCATCCGATGCCACAAACCCCTCC
TGGTAGCAGGAGTACCAGCCCTATACTAGTGGACACCCCTGTTCACCGGG
CAAGCAGGAGAATCCGAGGATTGCCTCCGGAGCTTGATCATCTCTCCGCA
ACAACATCGACGCCCCCACGCACCGGTATGGAAGGAACGTCGACGTCCCT
ACCGACCATTAGGCAAGGTACGGCCACAACGGCAACTCAGTATCTGCTGC
AGAATCTCCGAGTGCCGAAAGTGTTCCACGGGGATATCTTCGAGGATGTA
GAAGACTGGTTAGTCCAGTTTGAGCGCGTTGCCGAGATAAACGAATGGAG
CGACGCGGCGAAGTTAAGGAACGTCTACTTCAGCTTGGAGGACGGTGCCC
GCACTTGGTACGAGAACCGAGAAGGGCTCATCAAATCGTGGCTCGAGTTC
CGTCGTGCCTTGCTGGANACCTACACCAATGCTGATCGCCGCGAACGAGC
CGAACGGGCGCTCCAATCCCGCATTCATCTGCCGAACGAGAGCGTGACGT
CGTACGTCGAGGATATGACGCGCCTCTTCCGTCGGGTGGACCCAACCATG
TCCGAGGAAAAGAAGCTGCGCCATCTAATGCGGGGAGTTAAGGAACAGCT
ATTTGCTGGCCTTGTTCGAAGCCCGCCGAAGACCGTGGCTGAATTCTTAA
CCGAAGCCACCACGATGGAAAAGATGTTACACCAGCGCTCAGCTTTCTAT
GAAAGGCAANTGAACGCAACTTCACCTTCGGACCAGCGCTCAGCTCCGTA
TGACAGGCACGCGAACGCTGCTTCACTGACGGACGCGATTGCCTTTGGAA
ACGTGGACGTTCTCCGAGACCTTATCCGCTCTGTGGTGCGTGANGAGCTT
CAACGGCTCACCTGCCCGCCTCAGCCCACGCTAGGTTCCATTTCTGCCCT
CGTGAGGAACGAAGTGCAGCAAGCGATCCAAGGTCCCGTTCCAAGCAGCA
ATGCGCCGCCTGTGACAGCACAGTTGCAGCGGCCGTCGTATGCGGAAGTT
TTGGGGCGAGTCCCTGTCCGCGCTCCGACCCATTTCGNCCCCGCCACGTC
TTACGCCGCGTCATACGTCCCGCCGCTCCCATCAGTGCAACCGATCCAAC
GTATGGAGGATCGGCGCCCGCTCGAAAGGAAATCTGACGTCTGGCGTACC
CCGGACAGAAGGCCTCTGTGCTATCACTGTGGAGAAGCCGGTCACGTATA
CCGCGAGTGCCCATACCGCCGCCTCGGACTGCAAGGTTTTGCCGCGGATT
CACCAAGGCCCAGATATGGCGAAAGGCCTAGGGCGATTGAAGAATACTTG
AACCAGCAGAGTATGCCACTGTTCCCGCGGCGGCAGTCGCGCTCGCCGTC
CCCCAGGCGTTCTTCCCCAGCTCCTAGAAGCCCTCCAATGGCAGCGCAGG
GACGATCGCCAAGCCCTCGCCGGGAAAACTAAGAACAGCGACCTTCGGGG
GCGAGGCCGCTGATAATCGCCCTTCCGAAGACCTCCCATCGACGCNAGCA
CGGTCTATTCAGCACGATTCAACGACGACAGCAGCCGAACTCAGCGACAG
ACTCTCGCTAGACATACCTGTTGTGCTCGACGGCCGCCACGTTAGTGCTT
TATTGGACACGGGGGCCGACTACTCGATCTTGTGCGGAAAACTAGCGACG
GAACTTAGAAAAGTTATCACGCCTTGGTCTGGAACGCAAATTCGTACTGC
TGGCGGGCATATCGTAACACCGTTGGGCATGTGCACGGTCAGAGTACAAA
TTCGTGGGTCCACGTTTCCAGCCAGCTGCCTTATACTCCGCGATTGTTCT
CGGGACCTCATCTTGGGCGTCGACTTTCTGCGAGAGTATGGTGCCATTAT
AGACCTCCGGGAGCGCACAGTGACTTTTTCGACAGAGAGAGCAGCGAACA
GCCGCGACAATTGCCGACGTAACGCGCTTCGGGTTTACGCCGACAGTGTA
ACTGTACCACCACGCGCAAGTGTCCTGGTAACGGTCGTATGCGACGATCT
GCGTGACGGCGAAGCTGTTGCAGAGGGCAATTCCTCCCTTATGCTGACTC
ACGGTGTATGTGCAGCCCGCAGTCTCATTATGCTTCGAGGTGGACTTTCG
GCGCTCCTCGTGACGAATTTCAGCCAGGAACATCGGCACCTATTTCGTCG
TACTACTATCGCTTTCGCTGAGCCCATAGCAGACGTTGCTGAATGCTTTG
CGTCTATGACGAAGGAGAACCCAGCTCAGACACTCAGCAATATCGACATC
AATTCAGACCTTTCGGAGGAAAAGCAGAAAGCGCTGCGCGAGTTGCTCCT
TCGGTTCAAGGAGTGCTTCGCATCTTCTTCTAAGGTACGCCAGACGCCCA
TCACGAGACACCGAATAATCACGTATGACGATTCTCGTCCCATACGACAA
CTGCCTTATCGCGTATCGGCGAAAGAGCGCAACGTGATTAATGCACAAGT
GAAAGAAATGCTTGACGATGACGTCATACAACCATCCCAAAGCCCTTGGT
CGTCGCCGGTGGTCCTCGTCAAAAAGAAAGACGGAACGCTTAGGTTCTGC
GTTGACTATAGAAAGTTGAATAACGTCACAAAAAAAGACGTTTATCCGCT
TCCGCGGATCGATGATTCGTTAGATCGACTGCGGCGAACCAGGTATTTTT
CATCCATAGATCTGAAGAGCGGATATTGGCAAATCGAAGTTGACGAACGA
GATCGCGAAAAAACTGCCTTTGTTACCCCGGATGGACTGTACGAATTTAA
AGTACTTCCATTCGGCCTGTGTTCTGCACCGGCCACATTCCAGCGAATGA
TGGACACTGTTCTGACGGGTCTGAAGTGGCACAGCTGTTTAGTATACTTA
GATGACGTCGTCGTGTTTGCGGCGACCTTCGAAGAACATCTGAAGCGTTT
AGAGGCGGTACTTGAGGCGCTCCGCTCCGCTAATCTCACACTAAAGCCAG
AAAAGTGTCACTTCGGTTACGAAGAGCTGAAGTTTCTCGGGCATGTCGTG
AACGCCGACGGCGTCCAGCCTGACCCAGACAAAACATCTGCTGTTGCTGC
TTTTCCGACTCCTCGTGACAAGAAAGCAGTACGCCGCTTTCTCGGTCTGT
GTGCGTACTATCGTCGCTTCATCGCNAATTTCTCGCGCATCGCCGAACCA
CTCATACGCCTNACGCGAGAAGACACACCCTTCGTTTGGACGGATGAGCA
GGACGCAGCTTTCACCGAGTTACGGCAGCGCCTGCAGGAATCACCCGTCC
TCGCTCACTTTGACGAGGACGCTGACACCGAGGTGCATACCGACGCAAGC
AACATCGGTCTTGGCGCTGTACTCGTTCAACACCAGGAAGGCGTCGAGCG
AGTCATCGCTTACGCCAGTCGCACCCTTTCACGCGCCGAAATCAACTACT
CCACCTCCGAGAAAGAGTGTCTAGCGGTTGTGTGGGCCATCATGAAATTT
CGGCCTTATCTCTACGGTCGCCCTTTCAAGGTGGTGACAGACCACCATTC
CCTGTGTTGGTTAGCCAACTTACGAGACCCGTCCGGGCGACTTGCTCGAT
GGAGTCTCCGTCTGCAGGAGTTCGATGTTACCATCGTCTACAAATCGGGC
CGCAAACACGAAGATGCCGACGCGTTGTCGCGCGCTCCCGTCAAAACTTG
CGATAAGGACATGGACGAAGACGGCGCATTCCTTGGGGCCCTCACCGCAT
CTGACTTGATCATACGGCAGCGCGAGGACGCCGAAATACGCCCTCTCATC
GATCACCTAGAAGGCAAGAATGCTACAATCCCACGACACATTTCTCGCAG
TCTCTCGACCTTCTGCCTCCGAAAGGGCGTCCTCTACAAGAAAAACTCGA
GTGCCAGCGACAAAGAGTATCTATTGGTCGTACCTGCCGCCCTCCGTGAT
GACATTCTCCTAGCCTGCCATGATGAGCCCACGTCTGGACACTTGGGATT
TTCACGCACTCTTGCAAGAGTACGCCAGACGTACTACTGGCCCAGACTTT
CTACCACGGTGAAGCGTTACGTGCAAAGCTGCCGTGAGTGTCAACGCAGG
AAGTCGCCGTCTTTGAAGCCCGGGGGGTTACTCCAACCCATCGCACCACC
TAGCGCGCCGTTTGATCAAATCGGCATGGATCTTCTGGGACCCTTTCCCT
TGTCAGCCAGCGGAAACAAGTGGATTATAGTCGCCACGGACTATCTAACA
CGCTACGCCGAGACGAAAGCTGTACAACGTGCCACGGCCTACGAAGTTGC
CCAGTTCTTTATCGATCACATAGTCCTCAGACATGGTGCCCCATCACATG
TCATCACCGACAGAGGCACTGCCTTTACGGCCCAACTGATAGAGGACATA
TTCGAGCTGAGCTGCACGCAGCATCGCAAGGCGACTGCCTATCATCCGCA
GACCAACGGACTGACGGAACGGCTAAACAAAACCATTGCTGACATGCTGT
CTATGTATGTGGACGTCCAGCATAAAACATGGGATCAAGTCCTGCCGTAC
GTTACATTCGCGTACAACACCGCCATTCAGGAAACCACACGCTTCACACC
GTTCCGTCTTGTCTACGGGCGCGAGGTCCAGACCACGCTAGACGCTATGC
TCCCGCACGACACCGACGCATCACTTACTGCCGACGCCGAGCAACTTACT
CAACACGCAGAGGAAGCTCGTCAACTCGCGCGCATACACATCGCGAAGCA
GCAGAGTACAGACGCGCGACGCTACAACCTTCGACATCGGCAAGTCGAGT
ACCAGCCAGGTGACCAAGTCTGGGTGTGGACTCCAGTCCGTCGCCAGGGG
TTGTCTGAGAAGCTCCTTAGTAGATACTTTGGACCCTACAAAGTGATACG
CCGCGTTAGTGAAGTGAACTATGAGGTCATTCCCGACGGTGCCGCGTCGC
CTCGGCGTCGACAGCACCGCTCAGAGATAGTGCATGTTATTCGCCTCAAG
CCGTATTTCGCGCGTTAAGGCGGCGCCAATCCGATCTCATACGACTTCCA
CACTTCCNCTTTCTTTTAGTAGCATCGTAGTTTAGTAAGCATCGGGTCGA
TGCCTTTCTTTTGGCGGGGGAGTAA
>ltr-1_family-109#LTR/Gypsy [ Type=INT, Final Multiple Alignment Size = 1 ]
TTTGGTGGAGATTGCTGGTTCCCTCAAGACAACCTGGAGCTCCGCAATCG
TACGTTGCCCATCATCACCATGACTGATGCGACCTACGAACCGACTGTAC
CCGTGGCTGACCCTGTCACTTGCACCGGCGTTCCCTGTCAGCGCGACCCG
GCCATGAGAACATGACGTCAAAGACTGGCTCTCCTCCTATGAACGTGTAA
GCGCTCACAATAAGTCGGACGACCAGTATAAACTGAATAACGTCATATTT
TACCTTGCTGACGTCGGCAATCTCTGGTTTAAGACCCACGAATCTGACAT
TTTGAGTTCGTCCGCATTCAAGACACATTTCGCCGAAGTGTTTGGCCGCC
CCGTCGTCTGCAAGCTTTGCGCCGAATAGCGTCTACGCCAGCGAGCACAG
CAACCGGGTTCCCCAGCTATATTGAGGATGTCTTGGGTCTCTGCAGCCGT
AATAACGCAGCGATGGCGGAGGACCAGAAGATTAATCATATACTGAAGGG
TATTGAGGACGATGCGTTTCAAATGTTGCTGGCCAAGAATCCAACCAACG
TCACCGTACTCTTCAACCTGTGTCAGAGTTTCGACGAATTGCGCCGCCAA
CGTAACATCGCCCGCCAAAACGTCCCACAGGCCGACTCGGTCTCGGCCAT
TGCAGATGCCACTGGCCATACCGATCTTTCTGCTCTCGTCCTTCAGCTGA
AGGATTTCATTCGTAAGGAAGTGGCCCGCCAGCTGTCGCTACTCCCTCAC
AGCCAGGAGCCTGCCCTGTCCTAACGCTACCTCCGGCCATACAACAAGCC
ATCCGTGCCCAAATGTCTCACGCATTTACCCCCGTTCGGCCGCCAGCTCC
TGTGACGGCACAGCTCTCCTATGTTGACTACCTGCCGCTCTTGGCATCTC
CGACGGCACCGCTGTCTTATGCCGACTACCCGTCGCGGGTCACCTACGCC
GCTCAACTATGCTTCCGCTGTCGCACGGCCACCCCCACCGTCATATTCCG
TCGCACCACCAACGCACCGGGTTCCGCCTGCTCCCGTTCCACGGCAGTCA
CCCCAGCTTCTTCGACGACCCGACACATGCGCACGCCAGACAACAGGCCT
ATTTGCTTTCCTGTGGCATTGCTGGTCATGTTGCGCGCTTTTGTCGTCGA
AACATGCCGTCGCACCGTGACGCCTTCGACCAGTTTCCCCACGCGCCACA
ACATTCTGGAGAGATACGCCGCCAAGATGCCGCTGACTCGCCGCCGAGAC
CCTTCGATCACGACTGTCGTTCAGACAGTCGCCGTTCTCCGTCTCCACGT
CGACGGTCGCTGTCACCTATGCGTCCTCGGCCACCTACTGCCGCAGGAAA
CTGACTAGCGCAGTTCCGGAGGAAAGAACTTCAAGCTCATCGAACTTTCA
AGGCCTCAATTTTCACCGCAGAATATCATTGACGTCCATGTCGAGGGAGC
ATCCGCTCAATCGCTTATCGATACCGGGGCCGCAGTTTCCGTCATCCATG
AAAATCTTTGTCGCAAGCTGAAAAAAGTCACGACCTCTCCATCTGGCATG
GCACTCTGCACTGCTAGCGCGCAACGCCTCAATCCTACAGCTGTATGCAC
CGCCCGTGCAGTCATCCAAGACATTTTGTACATCCTCGAGTTTTTTGTGT
TGCCCTCCTGTTCTCATGATGTCATCCACAGGTGGGAATTGCTGTCACGT
CATAGTGGCATCATCGATTGTTCTCGCGTGCAAGTGGCCCTTTCGCCGCT
ATGTGACTCGCCATCGGTCGGCGCCGACCTCAGCTTTCACAAATTCTTCG
TTGATGATATTGATCTACCTCCGGAGACATCGCTGCTTGCGACCTTGTCG
TGTACTGCCGTGCCAGACTCATCTGTGGCGTTTACGCCATCTGACATGCT
TGCTCACCGCAAGGAATTATTTCTCCCGTATGCCTTCTTCACTGTTAGGT
CTGAATCCGATTTGATACCCATCTGTAATTCGACCTTGGGATTCGACCTA
GGGATTTGTGCAAGCTGTCACGTGTATTGAAGACCTTGACGTTCACGATG
GCGGCCCCCTTTTACATCTGGACGCCATAACTTCCATCTCATCATCACCG
CCTTCAGCAGTTTTCGACAACGCCATCGCCGCAGACCTCTCGCCGTCCAA
TCGCACTCAACTACTCAGTGATAGGGGTCGTGTCTTCTTGTCAGAAGCAA
TACAATCCCTCCTTCGCGAGTGCCAGATCATTCACCGGAAGTCGACCGCG
TATCACCCCCAAACGAACGGTCTCACAGAGCGCTTCGACCGAACGCTGGG
CGACATGTTGAATATGTACGTCTCGTCCGACCAGAGTAATTGGGGCCCCG
TACTCCCGTTCGTTACGCTCGCTTATAACACCGCGACGCAAGCGACCACC
CGCTTTTCACCTTTTTTCTCTGGTATGGGCGTGAGCCTTCGTGTCCTCTG
GATAATATCCTGCCCTAGCGACCTGACGCTTCCGAGTGCACAGCTATTTC
ATAAGTCGCCCGATACGCTGAAGATTGCCGCCAGCTGGCTTGTTCGTTGA
CCAGCGAGGATCAGGGTCGTCAGAAGACAAGACTCGACAGTCATCAGGCC
ATGCGCACCTTCCTTACTGGTTTCCTTGTGTGGCTAAGGATACCACCTCA
CGTGCCCGGCCTTGCTTCAAAACTACATGCGCGGTACCACGGTCCGTACC
CGATCATCGAAGCCTCCTCCCCTGGGAACTATATCGTTGAGCCCGTAACA
CCATCGCCGGACCTTCGTTGCCGAGGTCGGCAGACAGTGCATGTTAGCCA
GCTGAAGCCTTATTTCGACCCCCTCATCTTCTCTGCTCCCCGAGTCGCCA
GGATGGCTCCATTTCAGACCCGGGGCCAA
>ltr-1_family-110#LTR/Unknown [ Type=LTR, Final Multiple Alignment Size = 16 ]
ATATTGTAAGGAAGAAGAAGTGCGCCGTGCCGAGCTCCGCAGCCGGATCG
CCAGCGCTACTGAAGTGGGGCTCGGGCTAGACGCTGTTCCTGGTTTTGAC
TGGCTAAGCCTACGCTGTTGCGTCTTCTTGTCCGCGTCCTTCGTGTCGTC
CACAGCCGTGTCGGACTTCTTTGCCATAA
>ltr-1_family-12#LTR/Gypsy [ Type=INT, Final Multiple Alignment Size = 22 ]
TTTGGTGGAGCTGTGCGGGGTAACTCCCACGACCTACAACGGAGCCACCA
GCACAAGAGCTACGCCGAAGCCGTCGCCTCGCCGGACTTTCGCCGTCGCG
CTCAATCATGGCCACAGAGCAAAATACCCTCACCAGCAGTGCCTCGGCGA
GCCCAGTCCCTATCCAGCACTACCGAGAGCCACGCACGTTCTCGGCGAAG
GCAGAGGAAGATGTGGATGAGTGGCTAACCCATTACGAAAGGGTAAGCCA
ATACAATAACTGGAACGCTGCCAGTCAGCTTAGGAACGTTGTTTTCTTCT
TGGCCGGCACGGCGTTGGTATGGTATGACAACCACGCGGACATGCTAACT
ACATGGACACGCTTCGTTGAGGAGATCAAAAAGTGTTTCGGTGACTCGGA
CGCAAAGAGGAAACGTGCGGAACTCACATTAGCCCAGAGAGCTCAGGTAC
CCGGCGAGACTTGCACTACCTATATCGAAGAAATTTTGAAGCTGTGCCGA
ACCGTCAACCCTCAAATGACAGAGGAAGATAAAGTGGGGCACGTGGTAAA
AGGAATAGCGGAAGACGTGTACAACTTCCTCATTGGTAAAGAGAACTTGC
ACACTGTATCAGAACTGATACGGCACTGCCGTACGTTCGAGGCGCTGAAG
ACTCGCCGAATTACACCAAAGTTTGGACGGCTGGCCAATGTAACGACTGT
AGCAAGTGTTGACACGAGTCCTCCGCTCCCAGACCTTTCGTCCGCCATCC
GCCAGATAGTCCGCGAGGAGCTCCAGCGACATGACGAACAGGCACGTTAT
GCGGCGCCACGTTGCAGCTCCTCCGTTTTCCGAGACACTCTTTGGGAACC
CCCTTCGGCTACTTGGAACCACTCGGTGAACGTCGCGGATCTTAACGGCT
CCAGAGACGAACCGCATTACATTACGACCGAACCACCACGCAATGATTCG
CCCCCTCAACGTTTTGATCCACGCCCACGCAACTTTCGTCCACGAAGACT
CGCCGCTACCTACGACTTTCAAGGGGAAGAGCCTCGTTACCCTCAACCGA
TGTCTTCGGCAGAATACTTCAATCCGCATTCTGAAGTTCGCCCTTCGCCA
GTGTGTTACTGCTGCGGCATGCCTGGCCATATAGCTAGGTACTGTAGCCG
ACGCCGAGCATCAAACTACGGATCGTCAGCGCCGACTATGCGGTCTAGCG
GTCGTACACTGCGCACTCAGTGGCCAGGAGACTCCACTTCAGGAAGCCAC
TTTCGAGAGGACCGATGCACCGCCCAGGAGACCTACTTTGGAGAAGAAAG
AACCCGGAACCGCTACCGCTCCCCTGCCTCCGACCGTACTCTGACGCCAC
CACCAGCCTTCCGAGCCTCCCGATCACCATCCCCTCGGCCGCGATTCACG
TCACCATCGCCTCGGCGCCGTTTCGTGTCGCCCCCGCCGGGAAACTAGCC
AGCGCGGCCGATGGAGGTGAGGTCGCTGGAAAATGTGTGCTGCCGACTCA
ACTGCCTCCAACTATTTTCATGCTAAAGAATAAGGTTCATGTACTGATTG
ATGGGGTCTCTACAATGGCTTTAGTCGACACGGGAGCAACTGTCTCGGTC
ATGAGTGTGGGGTTTAAAGGCCTTCTGGGACGCAAGGTTATGTTTCGTTG
GGACCAGTGCACAAGTTTCCGTGGAGTCAGTGGTGAATCATTATACCCGG
TTGGTGTGTGTAACGTGGATGTGTCTTTGGGTGGGAAAGTTTTTAATGCA
GAGTTTACTGTTCTTCCTCGCTCCTCGCATGACGTGATTCTGGGGATTGA
CTTTTTGCAATTGTGTGGTGCGAATGTTGACTGCCGGACGGGAGAACTCA
GTGTCGACACCAGTGTTTCACCTGTGCTCTTTGAAGGTGAAGCTTGCCCG
GAGAGTGTGTTGTGCGTGTCTGAGGATACAGTTGTGCCCGCCTTATCCGC
GATGCGTGTTGCCGTCGCCTGTTCATCTCCGACTCCTATCTCGTTCGATG
CTGCAGTGGAACCTGTACATCGGAACTGCCTCAAGAAAAACGTGTTAGTT
CCGCACTGCGTGGTCTCAGTGACCAATGGATGCGCGGGGCTGTGGGCGCT
AAACTGTTCCACTGAAGCGGCAGTGCTACCTCAAGGCCTAAAGATTGCCA
CGTTTCAGGAAGACTCGCCCGTATCGGTGGCAGTACTTACAGAGCTCCCC
GATGGAGGAGCAACCAGTGTCTCGAGCCCCGGGAGCTCGAAGATACTTTC
CATGATTGATAAGTCACTCAGCGATCACGAGCGTCGAGTTTTGATGGCCC
TGCTTACGAAACATACCTCGGTATTCGACTTTGCGCAGCACGATGGCCCG
CCATCAATTCCTGCGTCCAGAACTCGTCACCGCATCAACACAGGAGCCGC
CCAGCCAATCCGACAAAAACCCTATCGTGTATCCCCGTCAGAACGCAAGA
TAATCAGCGATCAGGTCCAAGAAATGCTATGCAAAGGCGTCATTCGAGAA
TCATCTAGTCCTTGGGCAGCCCCCGTGATATTGGTGAAGAAGAAAGACGG
TACGTGGCGGTTCTGTGTTGATTACCGTCGCCTAAACGCCGTTACTAAGA
AAGATGTATATCCGCTCCCACGAATTGACGACGCCATCGACTGTCTCTTT
GCGGCATCTTACTTTTCCTCAATCGATTTACGGTCAGGTTACTGGCAAAT
TCCTATACACAAGGACGACAGAGAAAAGACAGCATTTGTAACACCCGACG
GACTATTCGAGTTTAACGTGATGCCTTTCGGGTTGTGTAACGCGCCCGCA
ACGTTCGAAAGGTTCATGGACACGATATTACGCGGCTTAAAATGGGAAGT
TTGCATGTGCTACTTAGACGACGTTGTGATCTTCGGGCGAACGTTTAGTG
AGCACAACAAACGTTTGGATTTGGTCTTGAACTGCTTGGAGAAAGCGGGT
CTTGTGCTCAATTAAAAAAAATGCCGTTTTGGGGAACGACAAACTCTTGT
GCTAGGCCATCTGGTCGCTAAAGAAGGCATCCGACCAGATCCACAAAAGA
CTGCGGCCGTAGAAGCATTTAGAGTACCCAACTCTGTCAAGCAGTTAAGA
AGTTTCTTGGGCTTGTGCTCCTATTTTCGCCGATTCATTCCCCGGTTTGC
TGACATGGCTCATCCCCTTACACGCCTTCTCCAAAAAGGCGTTCCCTTTG
AGTGGACTGCAGATTGCGACTCATCGTTTCGCCAGCTCAAGTTCCTGTTG
ACATCCCAACCAATTCTTCGCCACTTTGATCCTTCATCACCAACTGAGAT
TCACACCGATGCCAGCGGCGTAGGCATCGGTGCTGTGCTAGTTCAGCGTG
TTGGCGACAGTGAGCACGTGATCTCTTACGCTAGCCGGTCCTTGAGCCGC
TCCGAGCGCAACTACACAGTCACCGAACAAGAGTGTCTGGCGGTCATCTT
CGCCGTGCAACGGTTTCGTTCGTATCTCTATGGGCACCCCTTCACTGTGA
TAACAGATCATCATTCGCTATGCTGGCTTGTGAATCTGCGGGATCCCTCA
GGACGACTAGCGCGCTGGGCCCTCCGTCTACAGGAATACGATTTCGTTAT
TTGCTACAAAAGTGGCCGGCGACATGCTGACGCTGATTGTCTCTCTCGGA
TGCCACTTCAAACAACTGAATGTGATGCGGACAATTTTGATGAATACATC
GCTTTTGTGTCCCCGGAATTTCCGGATATGGGTACCGTCATATCCGAGCA
GCACAAGGACGAGAGCTTACAACCGCTCTTCGCGGCAGCACAGGAGTCAC
CTGCAGGCAGTCGCTTTCGCCTACGTGATGGTGGCGCGCTGTATAAGAAG
AGCTACTCGACCACCGGTGCACGCTACCTTTTAGTTGTCCCCAAGAACCT
TCGCCACCAAGTATTACACGCCATGCACGATGACCCAACTTCCGGTCATC
TTGGTTCCACACGTACACTCTACCGGGCTCAAGAACGTTTTTACTGGCCT
AAGATGCGGAAAGATATCGAACGGTACGTCGCCAGCTGCTCTCAATGCCA
GCGCTACAAGCGTCCGCCACAAGCGCCACATGGCCTGCTTCAACCAGTTC
CCCCTTCTAGCGTCCCCTTTGAGCAAGTTGGTATAGATCTTCTGGGCCCT
TTCCCGCGATCCTCCAAGGGTAATCGTTGGGTTATCGTTTGCGTAGATCA
CCTTACCCGCTATTGTGAGACCGCCGCATTGCCATCGGCCACAGCTACAG
AAGTTTCTATCTTCTTGCTGGCTAACGTTATACTCCGACATGGACCTCCT
CGCATAGTAATCAGCGATCGTGGGCGACAGTTTACCGCGGACGTGGTTGA
AGAAACCCTTCGTCTGTGTTCATGTAGCTTCCGCCATTCTACGCCCTACC
ATCCACAAACTAATGGTCTGGTCGAGCGCACAAACAGAACGCTTGCCAAC
ATGCTGTCCATGTACGTCGATTCAGCACACAAGAATTGGGACAGTATCTT
GCCTTTCATTACCTATGCCTTCAATACCGCGAGACACGAGACCACTGGTT
ACTCACCATTTTTCCTTCTGTATGCTCGTCCGCCGCGCTACACCCTCGAC
ACCATATTTCCCTACTTCGCTCATGACAACGAATCAATTGATGAGATCCT
ATGTCGAGCAGAAGAAGCGCGACGCCTCGCTAGGCTACGCACCCTAGCAT
CGCAGGACCGGTCCAAGATACGCTATGACGGGCGTCACCGCCACGTTTAC
TTCGATCCTGGTGACCTTGTGTGGCTCTGGACGCCGTTGCGGAAGCGTGG
CTTGTGCCAGAAGTTTCTCGCCCACTACGTCGGCCCTTACGTTATTCTGG
AGCGCCTCAGCGAAGTAAACTACCGCATTGCGCGTCTCACGAGCAGTGGA
CGACGCTCGGCCAAGGCTGAAGTGACACACGTCGCGCGTCTGAGGCGTTA
CAACCCACGAGATGACTGACTCGCCCGGCGGGCTTCGTCTGCCAGCGGGG
AAA
>ltr-1_family-111#LTR/Gypsy [ Type=INT, Final Multiple Alignment Size = 8 ]
TAATTGGTGGAGGTTTGCTGGGTCTCCTGCAATCCTGGAATTGCGCAGCC
GGACTCTCCCTGCCATCATGACCACCGAAAGCGCCACGAGCTTACCACCA
CCTGCTCCCCAGTCTACCGTATGCCCCGGCACGTTCCGCCAGCGGGACCC
TCCTATCTTCAGCGGCACTGACGACCACGACGTTGATGACTGGCTCTCAT
CATACGAACGCGTCAGTCGGAACAACAAATGGGATGACATCACGAAATTG
ACCACCGTCCCTTTCTACCTCACCGGAATTGCCCACTTGTGGTTTCGGAA
CCACGAAAGCGAAGTCCCAAGCTGGACGGTGTTCAAGACAAAGTTCAGCG
AGGTCTTCGGCCGCCCTGCTGTTCAAAAGCTTCGTGCCGAACAGCGTCTG
CAGTCGCGCTCTCAGCAGCCTGGTGAGAACTTTACCAGCTACATCGAAGA
TGTCATCGATCTCTGTAAACGCGTCGATGCATCCATGACTGAGGGCAATA
AAATCAAGCATATCATGAAGGGTATCGACGAGGACGCGTTTCAGATGCTC
ATTTCAAAGAGCCCCTCTACTGTTGCCCAAGTTATTGAACTGTGCCAAAG
CTATGACGAGCTCCGCCGTCAACGCCTCCTCACCCGCCGTCCTGTTCCCC
ATCAGGAATCGTTGTCCGGCTTGACCTCTCCTTTTCCAGATGCCACCCTC
CTCTCGCAAATCAAGGCTTTCGTCCGGGAAGAAGTTGCTCGCCAGCTCTC
CCTCATCTCCAACCCACCGGAGTCAAGTTCGTCCCTTAGTCCGACCCTAC
GACACGTTATAGAAGAACAAGTGTCCGAGGTCCTTCCTCTGGAACGGGCG
CCTCAACTCACCGCCCCATTGACTTACGCCGACGCCGTCGCACGACCACG
ACCGCCGACCTTCCGGGCTCCGCCTCCGATGCCTAGCCCTGTTTTTACCC
CCACGCCGCCACGACCTCCAGCCCATCGAGTAATTAATCCCTGGCGCACA
NCGGACAATCGGCCCATCTGCTATTCGTGCGGTATTCCCGGNCACGTTGC
ACGCCTGTGCCGCCGCCGTCCACTTCATCCACGTGACGACCCACGCACAG
CCGCGTACGACCATCCGTTGCCTTACGCTCCNGACCGCGATTTACCCCTT
CCCCGCCCAAGCCTTCGCCCAGTTTCCGACCGCCGTTCTCCTTCTCCTCG
TCGTCGCTCGCCCTCCCCGATGCGTCGACGTCCCTCTNCCGCTGACACGG
AAAACTAAGTGGCGCAGTTCCCGAGGCAAGAACTGCGTCATCGCCGCAAC
GCTCAAGCCCTCTTCTTTCGCCGCCCAACGTTATTGATGTCGCTGTTGAA
GGTGTCTCTGTGCTTGCCCTCATTGACACAGGTGCCGCCATATCTGTAAT
TGCCGAAAAACTNTGCCGCTCAATACGAAAAGTCACGACGCCTTTCTTCG
GTCCTTTACTCCGCACGGCCACAGCACAGCACGTCCAGCCGGTGGCTGCG
TGCACCGCCAGACTTGAAATTCAAGGAGTGCTCTACACAGTCGAGTTCGT
CGTTCTTCCCCACTGTTCCCACGATATTATTTTAGGTTGGGACTTTCTCT
CCCGTCACCAAGCTGTCATTGATTGCTCCCGTGCAGAAGTCGCCTTCTCT
TCGCTTGGCAATGCCATATCTGATGACGTTTCGCTTTCCTGCACCAAGTT
GTCCCTCACTGACGACATCCANATACCTCCGCACGCATCCGTTCTGGCAC
CTGTATCCTGTTCCGTTGCCTCCGACNCTACCGTACTCTTCACGCCTTCG
ACTGCTTTCGTTCACCGCCACCTCTCACCACTCCCAACTGCGCTGCTTGG
CCTTCAAGCTGGCGCTACTCACCTTCCTGTACACAACCACTTCCCATTCC
CGATTGCGTTGCTTCGCGGTGAATCTCTCGGCACTGTGGAGCCTTACGAC
ACCATTACCACGTCGNAACTTCCTGTTGGATCGTCAGAGGTCAACACCCT
CTACTGTAGTCCCGTNCCTGCCGCATCGCCTGAAGACGTTTTCAGCCACG
TCATCGACAACGCCTTAAGCCCCANGCAACGCCATGACCTTCTCCGTCTC
CTCGAGAAATTTCGCCCTGCTTTTGACAGCCATANCACTTCTCTGGGCCG
AACGACGACTGTATGTCACCGNATTGACACCGGTTCTCACTCACCGCTAC
GGCAGCGACCNTACCGCGTNTCGTCGACNGAACGGCGCGTCATTGATGAG
CAAGTAGGTGACATGCTAAAGCGTGGTGTCATTGAACCGTCCGACAGCCC
ATGGGCATCGCCAGTNGTTTTAGTTAAAAAGAAGGATGGCTCGATCCGCT
TTTGCGTGGATTACCGTCGCCTAAACAAAATAACCCGAAAGGATGTTTAT
CCATTGCCGCGGATCGACGACGCCCTAGACNGCTTACAAGGCGCAGAGTT
CTTTTCCTCCCTCGATCTACGCTCTGGTTATTGGCAGGTGCCTATGGCTG
CAGAAGATAAGCCTAAAACTGCTTTCATCACACCAGATGGCTTATACGAA
TTTCGTGTGATGCCATTCGGACTTTGCAACGCGCCCGCGACTTTTGAGCG
GATGATGGACACTATTCTCCGAGGCCTCAAATGGAACACGTGCTTGTGTT
ATTTGGATGATGTAGTAGTGTTCGCACCAGATTTTCCTACTCACCTTCAT
CGCTTGGAGCAGGTTTTACGCTGTCTCAGTGACGCTGGCCTCCAACTAAA
CCTGAAAAAATGTCACTTTGGNGCACGCAAGCTGACAATTCTCGGACATG
TCGTGTCGAAGGACGGCGTTCTCCCTGATGCCGCTAAGCTCCGTGCTGTT
ANAGAATTCCCGAGGCCAACGTCNCTAAAAGACTTGCGCAGTTTCATTGG
CCTCTGCTCGTACTTCCGCCGCTTTATTCGAAATTTCGCTTCGATTATGG
CACCNCTGACAGAGCTTCTTCGGGGAGACCCCAATCTTTCCGCGTGGTCC
CCGACTTGCGATGATGCCTTCGCGACGCTACGTCGCCTGCTCACAACACC
ACCGATACTGCGCCATTTCGATCCAACTGCTCCCACGGAAATCCATACGG
ATGCTAGCGGTGTTGGTCTTGGCGCTGTGCTCGCCCAGCGAAAGCCCGGC
TGCCAAGAATATGTTGTTGCTTACGCGAGCCGCACTCTGACGAAAGCTGA
AGCNAACTATTCCGTCACGGAAAAAGAATGTCTCGCGATCATCTGGGCCA
TCACAAAATTTCGCCCATACCTGTACGGCCGGTCCTTCGATGTCGTTACC
GATCACCACGCACTTTGCTGGTTGTCGTCTCTCAAGGATCCCTGCGGCCG
CCTAGCCCGGTGGGCACTGAGGCTCCAAGAGTACGATATCCGGGTTGTCT
ACCGCTCAGGCAAGAAGCACGCCGATGCCGATGCTCTTTCGCGCTCGCCT
GTCCACGCCGACATTGTCAGTGTGTCCGTCCTAGACGACCCACTTCTCCC
ATTCGCTTCTGTCGACATGGCTTTGGAGCAGCGCAAGGACTCCTGGATTT
CATCTTTGATAGATTACATCTCTAATTCACCTACACGCCCACCATCCCGA
GCGTTACGCCGACAAGCTTCGCACTTCGCCATCCGCGACGGAATTGTCTA
TCGCCGTAACTACAGTTCCGACGGCCGCAAATGGCTGCTTGTAATACCTC
GGCAGCTCCGCACTGATGTATGCGCCGCTTTCCACGCCGACCCTCAGTGC
GCACACGCTGGTCTCTTCAAGACCTACACCAGACTACGTCATAGGTTTTA
TTGGCGTGGTATGTACACATTTGTGCAAAAGTACATTCGCTCTTGCACAG
AATGTCAACGCCGGAAGCCTGATCCTTGCCGCCCTTCTGGACCAATGCAA
CCTTTGCCGTGCCCTTCGCGACCCTTTGACCGGGTTGGGATAGACCTCTA
CGGGCCTCTGCCATACACAGCTGCTGGCAATCGCTGGGTCATTGTAGCTG
TAGACCACCTCACGAGGTATGCAGAAACGGCCGCTCTGCCAGCCGCGACG
GCTCGTGACGTTGCCTCCTTCCTCCTTCANCGCTTCGTTCTACGTCACGG
CGCTCCCCGCGAACTCCTGAGCGACCGNGGCCGCGTCTTTCTCGCCGACG
TCGTTCAAGAACTTCTCGCTGAATGCCGCGTCATTCATCGCTGTACCACC
GCATATCACCCGCAAACAAACGGATTGACAGAGCGCTTTAACCGAACTCT
TGGCGACATGCTTTCGATGTATGTCGCCTCCAACCACACCAACTGGGACC
TCATCCTTCCCTATGTCACGTACGCCTACAACACGGCACCCCAGTCAACG
ACGGGCTTTTCTCCCTTCTTTCTTCTATATGGCCGCGAACCATCATTTCC
CATCGACACTATTCTCCCTTACCGTCCCGACTTATCAGAGGGTACACCGG
TTTCCGAAGCCGCCCGGTATGCAGAAGAATGTCGGCAACTAGCTCGCTCC
CTTACAACGCAAGAACAAGCGCTACAGAAATTTCGTCATGACGACGGGCG
CCCCCACCACCAGTTTTCGCCTGACGCTCTTGTTTGGTTGTGGGTGCCTC
CTACTTCGACACAAGGTGTCTCCTCCAAGTTTGTATCCCGATACCATGGA
CCTTACCGGGTTCTACGCCAAACTTCTCCGGTGAACTACGTTATCGAACC
TCTGACGCCCCCTACGGACCTGCGTCGCCGAGGCCGCGAAATTGTGCACG
TAGATCGGCTCAAGCCGTATCACGAGCCCTTCGTCCTCACGACGCCTTAG
GCCTCCTGTGCGGCTCCGTCTTCAGCGAGGGGGGAAG
>ltr-1_family-112#LTR/Gypsy [ Type=INT, Final Multiple Alignment Size = 15 ]
TCTTTGGTGGACGTGCGGGGTAAATCTTGGACGATCCTGGACGACCCAGC
TCTACCAACTGTCCGACGGAGTAGGCGCTTGGCCGGTTTACGACCACAAG
CAGCGGACATGGCCGATTCCGGAGAAGGCAATGACGACCCCACCTGCGGC
GGACCAGACAGCAATCACGCAGGTCAGGCTGGCTACTGGACACCGCTGCG
AGAGCCACCCACCTTTTCGGGGAAGGCGAACGAAGACGTCGACGACTGGC
TTAAACACTACAACAGAGTGAGTCGCCACAACCACTGGAGCNCTACGAAG
CAGCTCGATAACGTGGTTTTTTTTCTCGCTGGCACCGCGCTCCTCTGGTT
TGAAAACCACGAGAGCGTTCTGACAAGCTGGGATAACTTTGTAGAAGAAT
TCACCAAGTGCTTCGGGGACCCGATCTCTAAGAAAAAGAAGGCTGAGCAG
ACGCTTTCCCGACGAGCTCAATTACCTGGCGAAACGTGTACAACGTACAT
AGAGGCTGTTCTGAAATTATGCGGAATCGTCAGCGCTACCATGACAGACG
AAGACAAAGTAGGACATCTGCTTAAAGGAATCGCTGAAGATGTTTATAAT
TTTCTTATAACGAAGGANGATCTTAGTACTCCGTCTGATCTGAAGAAACA
CTGCCGGGCGTTTGAAGCGCTGAAAATGAGAAGGATTGGGCCAAAGTTTG
GACGNTTGGACAACGTTACTACTATTGCAAGTGTGTCCGTCCCAACCCAC
GACGACNTCTCCTCGGTGATTCGGCAAGTGGTTAAAGAAGAGCTTNAACG
CCTTAAAGTTGTTGACGACGCTCATGTGTGCCATCAGTGTGCGTTTGATC
ATCGCTCTCGTGTGCCACCGNCCACCTGGGCACCTCAGAGTTNCCGAGAA
CCTCGCAGGACCTATGCTGATCGTACGGAGAGCAGCAACTTGCCACCGCA
ACCGACAAGTCTGGGACGCCGACAAGATGCACCACAACGATTTGTTCCGC
GGGCTNTTCCCTCCTACAACCAGCCTGAGAGTGCGTTTCCACCCATGACA
CCCATGTCACCGGTGTCACCCGCGACAAGCCGCGACTCCCGCACTTGCTA
CAGCTGCGGTGTGNCTGGACACATTGCTAGGTATTGCCACCGCCGCCAGC
AGCGTGCTCCACGGTTTAATTCCTACACGCCCCGCGTGCCCGCTGACGAG
CCCTGGCCGTATCCCACTTCCTTCCAGCGGCTGCAGCAGGGACGCGCGAA
CCGCAGTGACTCCCCCGTTTCCGATCGCAGCCTGACACCACCACCGACAC
GACAACGACGCTCTCCATCACCTCGTCGTCGCTCGTTATCACCGCCGCCG
CTGGGAAACTAGCTGGTGCGACCGACGGGGGTGAGGCCGCAATATGTTCA
TCTTCATCAAGACCCCCTTGTGTAAAATTGTTTAAAAACAAAGTGTGCGT
TTTAGTTGACAATGTGAGTGCTTTTGCTTTAGTTGACACCGGGGCGGCAG
TTTCTGTTATGAGCCTGTCCTTCAAAAATCGTCTTGGACAAAAAGTTATG
TTTTCTTGGGATCGGAACGCTACCTTTCGTGGAGTTGGCGGGGAAATGTT
ACGCCCACTTGGGGTCTGTTCTGTTTCAGTTACGATAGGGGANCAGACAT
TTNGAAGTGAATTTACTGTGCTTGCACGTACAACGCATGACATTATTTTA
GGAATTGATTTCTTGCGTGAGTGGGGGGCAACTTTGGATTGTGGAAGTGG
CGCGATTTCTCTTCGCCGCGACGCGCGAACTTCAATGACAGATAGCACCA
GTGATGCCGCCGACGTTCTCNCCGTGTCACAAGATGTGTGTTTGCCCCCT
NAGACTGCAATGTTTGTACCTGTNANTACTTCTCGCCCTCGTACAGGTTC
TTGTTGTGGTTTAGCCGAGCCCGATTATAACAATGCGCTCAAGAAAAATG
CGATAGTCCCTCGCTCCCTCGTNGTCACCACTGATGGTTGTACTCGTTTG
TGGACAGTGAACGTTTCAACCCAATCCATAACATTGCCGCTAGGACTTAA
ACTGGCAAGTTTTGATGAACAAGCCATTGTCAGCGTCGGAACGGTCGAAA
TGTCAACTGCCGAAAAGAAATCCAACCCCGACTCCANCCATGATAATTCT
GCTGACTTTAAGCGCATGATTGACAAGTCGCTGTCTTCTAGTGAGCAGTG
TCTGCTGGAAGCTGTGCTCGCTCGCTACGCCACAGTGTTTGATTTTGCTC
AAGGCCAACGAGCGTCCCATACACCACCGGCGTCTCGTATGCAACACCGC
ATCCATACAGGGCAAGCAACGCCAATTCGTCAGAAGCCCTACCGCGTTTC
ACCTTCAGAGAGAAAAGTCATCGCCGAGCAGGTCGAAGAAATGTTACAGA
AAGGAGTGATCCAGGAATCATNTAGCCCTTGGGCTGCTCCTGTGATCCTA
GTNAAGAAAAAAGACAACTCATGGAGATTCTGTGTGGACTATCGCCGCCT
AAACACCGTCACAAAGAAAGACGTGTACCCCCTACCACGAATAGATGACG
CCGTCGACTGCCTCCACTCCGCGTCGTATTTCTCTTCTGTTGATTTGCGG
TCAGGATATTGGCAAATTCCCATGCACCCCTCAGACAAGGAGAAGACAGC
CTTCGTGACACCTGACGGTCTCTTTGAGTTCAACGTTATGCCCTTTGGCT
TATGCAACGCTCCAGCGACATTCGAGCGATTTATGGATACCGTGCTCCGC
GGACTCAAATGGGAAATTTGCATGTGCTATTTAGACGACGTCATTATCTA
CGGCCGGACATTTCACGAGCACAATCAGCGCCTGTCGATCGTTCTTGACT
GTATCCAGCAAGCTGGCCTTATTTTAAACTCGAAGAAATGTCATTTCGGT
GAGCGTCAAGCCCTCGTACTAGGCTTTCTGGTCGACAAAGACGGCATACG
ACCAGACCCTGAAAAGATAGCAGCGGTTCGCGACTTCCAACAGCCACAAA
CGGTGAAAGATCTGCGAAGCTTTTTGGGCCTTTGCTCATATTTCCGGCGC
TTTATCAAGAATTTCGCACAGCTTGCCTCTCCCCTCACGTCTCTCCTTCA
CAAAGACACCCCATACTTGTGGACTGCTGACTGCGAGTCGGCGTTTCAAC
AGCTGAAATTTTTGTTGACTTCTGGACCGGTACTGCGGCATTTTGATCCG
GAGGCGTCAACTGAGCTGCACACTGACGCCAGCGGTGCGGGTGTTGGCGC
TGTGCTTGTTCAACTCTGCGATGGCCGTGAGCATGTCATTGCCTACGCTA
GTCGGACACTTACAAAAGCGGAGACAAACTACACCGTTACTGAACTCGAG
TGCCTAGCAGTCGTNTTCGCCATTCAGAAGTTCCGTCCGTATCTACATGG
CCGCGCATTCACGATAGTGACTGACCATCATTCACTCTGTTGGCTGGTTG
GGCTGCGTGACCCGTCTGGCCGGTTGGCCCGCTGGGCTTTGCGCCTTCAA
GAGTACAGCTTTTCCGTTAACTACAAGAGCGGACGCTGTCACACGGATGC
TGATTGCCTATCCCGTCTCCCTTCGCCGCACACTAAAGCTGAGGATGATG
ACTTCGACGACTACCTAGTTTCCATCTCTTCCGACTTTCCAGACCTGCGT
ACCTTCGAGAGCGAGCAACGTTGCGACCCTACCTTGAAATCCCTACGGGC
AGCTGCACGTGAGCCAGCAGGAACAACACCGTTTACTTTTCGTAATGGTT
TGCTGTACAAAAAAAATTACTCGGCTGATGGTCCCCCATTGCTTCTAGTT
GTGCCCGAAAACCTGCGCCCTGCTGTCCTTCGTTCCATGCATGACGATAT
CACGTCCGGGCACCTTGGCTTTGCACGCACACTACACCGACTTAGACAGA
GATTTTTCTGGCCCAAGCTCTGGAAAACAACGAAACAGTATGTCGCCAGC
TGTACTGTTTGCCAGCGCCACAAGCAAACGACGACGGCCCCAGCAGGCTA
TTTACAACCAGTTAGGCCACCGACGTTACCCTTTGAAAAAGTCGGCATCG
ACTTGCTTGGCCCGCTCCCAAAGACGTCAGCTGGCTACCGCTGGATTATA
GTATGCGTAGATTATCTTACTCGCTACACGGAAACGGCGGCACTTCCATC
CGCCACTGCAGCAGATGTCTCTTCATTTTTGTTGCATCACGTCATACTCC
GTCACGGCGCTCCCCGNGTTGTCATCAGTGACCGTGGACGGCAATTCACC
GCCGACGTCGTTGAAGAACTTTTGCGGCTTTGTGGTTCTGCATATCGTCA
TNCCACTCCTTACCACCCGCAAACCAATGGCCTCACGGAGCGGACGAATC
GAACCCTTACCAACATGTTATCAATGTATGTCGCTGCTGACCACAAGAAT
TGGGACGCCGTCTTACCTTTTGTAACGTACGCGTACAATAGTGCCAAGCA
CGAAGTTACTGGATATGCGCCGTTCTTTTTGCTGTACGCNCGCGCNCCCC
AGAGCTTTCTGGACACTATTCTACCTTTATCGTGCCAAGAGGATCCTTCC
ATCGCCCAAACTCTGTGTCGTGCTGAGGAAGCACGTCGACTGGCGCATCT
TAGGACGTTGTCCTCACAAGGCAACAGCAAGATTCGCTATGATGCGCGGC
ATNTCCCCGTCAGCTTTACTCCCGGTGATTATGTTTGGTTGTGGACACCT
GTTCGCAAAAAGGGATTGTACCGCAAGTTTCTCGCCACTTACACCGGACC
ATTCGTTATACTCAGCCGCTTGAGCGATGTGAACTATGTCGTCGCCAAAG
TGACGGCAAGTAATCGGCGTTCACGNGCGACGCAAGTTGTTCACGTGGCC
AGACTCAAGCAGTGCCATCACAGGTCCCTTTAACTCGCTCGGCGAGCTTC
GTCTGCCCCCGGGGAAAA
>ltr-1_family-113#LTR/Gypsy [ Type=INT, Final Multiple Alignment Size = 7 ]
ACTGTCTGCCAGCGGTGAGATCGCGACAACGGAGGCCAGCAGCGAAGATA
TGCGGTTGACTGTATGCTGAGCAGCTCAACGACCATCCGGGAGCAGTGCA
ACGAGCCCTGTGTGATGACTGGTTGCCTGCAGCGGAACGACTGCGCTGAA
TTCTTGGCTGCGAGGTTTGGTGAGTGCGGGACTTTCTTCTTCTGAGCTTT
GCCAGGCTTTTGTTAGTGTCAGAAACAGAGCTGGTAATTGTGGTTGTCGT
TGCTGCCGGGTTAGTTTGCGGCAAGACAATAATAGGCAGTAGAGAAAGCA
GCATTCAGAGCAGCCATGGATTTGAAGTCGTTGCGCAAACCGAAATTGCT
GGAGCTTGCAAGAGAGTTGGGTCTGGATGTCTCGGACAAACTCAGAAAAC
CAGAACTGCTAAGGGCTATTCTTGAGTTAGAGGCTGAGGATGACGAGCTG
TCGGAATGCCTTGAGACCATTGAGGAGAGGGAGACTGCAAAAAGACAGGA
GCGCGAACTTAAAGAACAAAAAGAGAGAGAAAAANAAGAGCGCGACCGTC
AACACGCTTTGGAAATGAAGCGTCTCGAGGTAGAGATGGAACGCGCTCGT
AATGGAAGTCAGGCACACGGTGCAGGAGAACGCGTATTGTTCAAAATGAC
TGACCTGATGCGGCCGTTTAAGCTTGGAGAGGACATTGGTTTGTTCCTGG
TTAACTTTGAGCGAACGTGCGAGAAGCAGGGGTTCTCTCGGGAAACGTGG
CCACAGCGCTTGCTCACTTTGTTACCCGGCGAGGCGGCCGACGTAGTCGC
TCGCTTGAATAGAGAGGAGGCAGAGGATTTCGACAAAGTGAAATCGAGTC
TGCTAAAAAAGTACAGGCTGTCAGCGGAGGCGTTCCGTCGGAAGTTTCGG
GAAAATGAGAAAGGCAAAAGTGAGTCATATACGGAGTTTGCGTACAGGCT
TATGTCAAACATGCAGGAGTGGCTCAAAGAAGAGAAAGCGTTTGGTGACC
ACGAGAAAGTTCTGCAGTGTTTCGGGCTAGAACAGTTTTATAGTCGGTTA
CCTGAGAACGTGCGGTACTGGGTCTTGGATAGGCCAGACGTTAGTACGGT
GGCTAAAGCCGCCGAGCTAGCCGAGGAGTTTGTGACGCGTCGGGCTCGCG
GAGCTAAGGACGGTCAAAAGGGTGAATTTGGCTCGAAGTTTGAGAGGCCG
AAGTTCACACCCATGAGAGCAAAGGGGAACACACGTAGTGCGGATGCGAG
TGAAAGCAGTGCGACCGAACNTAAGGAGACGGCGGCAGCCGAAGCCGAAC
GCAGAAAGCGGTTCGAGACGAGGCAAGCGCGCGTTTGTTATACGTGCCAG
AAGCCGGGTCACTTTTCGGCGCAGTGTCCGGAAACAAAAACAAAAGTTGT
GTTTTTGTCATTATGCAGCACTGACGAGAACATGAAGCTTCTCGAGCCTT
ACATGCGAGACCTCCTCGTGAACGGGAAAGAGTGCCGAGTGCTTCGCGAT
TCCGCAGCTACAATGGATGTAGTTCACCCCTCCTACGTAGAACCCNATAT
GTTCACGGGCGAGTGCGCATGGATCAAGCAAGCCGTGGAAGCTCATAGCG
TGTGTCTGCCCGTAGCAAAAGTGCTTATTGAAGGACCTTTCGGAGCGCTT
GAGACGGAGGCCGCAGTGTCATCTATGCTGCCCCCCCAGTACCCGTACCT
ATTTTCGAACAGGTCCGATCACCTCCTGCGCGAGAAGGGGCTTTTGTTTG
GTGAGGCTAGCGTTCAGGCCTTAACCAGATCGAAGGTTCGGGAGCTCGCT
GCAAAGGCGGTAGTTGCGGGGCCGACGTTGTCGAACAATGAAAAAGGGTC
AGAGGCGCAGCAAGCTGATATTCAGAGCACGCCCGAACTGAATAAAATTG
AGCCTGTAGCGTTGAAGGCGCCAGATACTGGAGAGGAAATGCCCGATACG
GGAAAGTTAGAAGAGCTATCTGCAGATTTGCTCATCGCGCCTACGTCAGA
CGGACTTAATAGGTTGCTAAAAGTCAGCCGGTCGGCTTTGATAGCCGAGC
AAAAGAAGGATGGCAGCCTAGAAAACATACGCTGCGTTGTCAAGGAAGGC
ATCGCCAGGAAAAATGCNCGCTTTGTGGAAAGAGGTGGGGTCCTGTACCG
GAAGTATCTAGACCGCAGGGGAGTGGAGTTCGATCAGCTGATCGTTCCTC
AATGCTATCGTCAGGATCTGTTGCGCTTGTCGCATGGGGGTTCGTGGTCC
GGACACCTAGGAGTTAAGAAAACTAAGGACCGTCTCTTGCAAGAGACAAA
CGACAGCAGGGGTTACCTTCTCCTCCCAGCCATTGTGCCCGACCGGAGGC
GATACGACAGTAGGAGTCACCTTCTCCTCCCAGCCATTGTGCCCGACCGG
AGGCGATACGACAGCAGGGGTCACCTTCTCCTCCCAGCCATTGTGCCCGA
CCGGAGGCGATACGACAGTAGGAGTCACCTTCTCCTCCCAGCCATTGTGC
CCGACCGGAGGCGATACGACAGTAGGAGTTACCTTCTCCTCTTTGTGCCC
GACCGGCGGCGCCACGACAGTATGCGTCACCTTATCTCATTGTACAATCA
CGTGCTCGTCTATTGAGGGGTTCCTTCTTGCCCTCAACTGCGAGAGTATA
AAAACAACTGCCCCCGGACGCCAAAAAAGAGGGCTCCGATTTCTTCTGTT
GAGTAAAGTGCACTCCCGTCTCTCTACTTCGGTCAACCTGACCGCCAACT
CTTTGCGATGTTAAAATAAACAAGTTGTTTTGTTGTTACCAGTCGACTCA
TGCTTTGCCGGGACCTTCGGATGCTTGCAGTTGTACCCCAGGCCGCCAGG
CCAACGCTACCCTTGGGGCTTGCGACCCAGGTACAACCACGGGCGTCAGC
GCCGAGTTCCCAACAGATCGTACCAGCAGTCCGATCCAAACACTGGGGTG
ATGTTTGCTTTACGGACCGCGCCGCATGCAGCTACGGGGTTTTCGCCAGC
TGAACTGGTGTACGGTCGCTCGCTGCGATCTCCGCTTCTCATGCTTCGAG
AATCGTGGGAAGGCAGGGGCGACGACCCAGTCGTGGTGGAGTACGTGCTT
AAGCTCCTCGAACGCTTAAGAAGGGCACAGGAGTTGTCAGGTGAAGCAAT
GGCAAAGGCCCAGCAGAGGGCCAAGGTTTATTATGATCGGACCGCCAGGG
CCCGTCGTTTTGAGGTGGGCGATGAGGTCATGATATTGCGCACATCGCTA
AACAACAAACTAGACGTGCAGTGGGAGGGCCCAGCACGAATTGTTCAGAA
ACTGTCGGACGTTAACTACGTGGTGAGTCTGCCAGGAAAGCGGAAAGCAC
AGCAAGTTTACCACTGTAATCTGCTCAAACCTTATAGACAAAGGGAAGCA
GTGGTGNGCATGATGGTAAACGTTCCTGAAGAGCTTCCGGTCGAGCTTCC
GGGACTAGGCTCAGTGACGAACAGGGAAGACACCGGTCAAGTCATTAGTG
ACCTNGTCAGTGGANCACCGCTGTCGCCCGAGCAGAAAACCGAACTACAC
CGGCTNTTACAAGAGTTTCAAGGTCTGTTCTCTGAGAGGCCTGGTAGGAC
TTCTGTACTTACTCATGATATAGAACTTACCTCCCCAGAGCCAGTACGAT
CCAAGGCGTATCGGGTGTCACCCCGCCAGAGCGATATTATGGAGGCTGAG
GTAAAGAAAATGCTACAGCTCGGTGTTATTGAGGCAGGTGAGAGTGATTA
TACCTCCCCTTTGATTTTAGTTGAGGTACCGGGCAAGGAACCTCGTCCTT
GCGTCGACTACCGCAGGCTTAATTCCATCACTAAGGATCAAATTTATCCG
ATCCCTAACATCGAGGAGCGCCTTGAGAAAGTTAGTAGCGCTCAGTTTAT
TTCCACCCTAGATCTTGTCAGGGGTTATTGGCAGGTTCCACTTACAGAAG
AGGCTAGTAGGTATGCGGCGTTCATTTCACCAATGGGAACATTCCGTCCT
AAAGTGTTGAGTTTTGGTTTGAAGAACGCGCCATACTGTTTTTCAAGCCT
CATGGATAAAGTGTTGCGGGGACAGCAAGAATTCGCTTTACCGTATCTAG
ACGACGTAGCGATATTCTCCGCATCCTGGTCTGAGCATATGGCACACTTG
CGGGCAGTGCTAACCCGCCTGCGCGAAGCGGGCTTGACAGTCAAGGCTCC
TAAGTGCCAGTTAGCACAGGCCGAGGTTGTCTACCTCGGTCACGTGATTG
GTCGGGGTCGTCGCCGCCCCTCTGAAATAAAGGTGGCCGCTGTGCGAGAC
TTTCCGCAACCGCGCACGAAGACCGATATTCGGTCGTTCTTAGGTGTCGC
CGGCTACTATCAGAGGTACATCCCCAGGTACTCTGATATCGCGGCTCCCC
TGACGGATGCTCTAAGAAAGACAGAGCCCCAAACAGTCGTCTGGGACGAG
ACAAAGGAAAGAGCTTTTAGCGCCCTAAAGAGTGCCCTAACAAGCCAGCC
TGTGCTACGATCGCCAGACTATACAAAAGGGTTCGTTGTTCAGTGCGATG
CTAGTGAGCGAGGCATGGGCGTTGTACTGTGCCAACGGGAAAATGGAGAA
GTAGAACACCCCGTCCTGTATGCTAGTCGTAAGCTGACCAGTCGTGAGCA
GGCGTATAGCGCCACCGAGAAAGAGTGTGCGTGTCTCGTGTGGGCCGTTC
AGAAATTGTCATGCTATCTAGCCGGCTCGAGGTTTATCATTGAGACGGAT
CACTGCCCTCTCCAATGGCTGCAGACCATCTCTCCCAAAAATGGCCGCCT
CCTGCGCTGGAGCCTCGCTTTGCAACAATATTCCTTTGAGGTGCGTTACA
AAAAGGGGAGTCTCAACGGTAACGCCGATGGCTTAAGTCGAAGCCCCTAA
CGTAGGAATCAGCCTCAAAATTGTTTGTTACTGATGTTTTTCTTCCTGAG
GCAGGATTTTTAACATATTGCTTTTGTTTAGTGTTTCAAAGTGATGACAT
GCTTTCTAGTGCAATTTTCCAATTTGTGGACGCGTTCTGAGTGCTGCTAG
ACTACTGTAAGGAACTAGGCAGTGGTATAGAAGGGGAAAGAGCCTGGCAG
GGCTTAGTGAGGGTTGTGCCGTGCTTGCTGACTGAGCGGTTGAGTTTCAG
CGTAGTTCTAACGCTTGCCGGGAACGAGAACAAAAATGTGAACTCTCCCG
AAGTCACTTTGCAGTGTCCCGTGCGAACCTGAACGAGAGAACGAGGCCTT
CTCTGTGCGCTGCGCTCAAGAAACGTCGAGGGACGCCCGACTTCGGTTAT
GAGCATCATCGAGCGACATCCCTCCGGACAGCGGATGCAGTCCCCTGACC
ATCGGGATCTCCTTCCCCCGGCGGGGCGGTC
>ltr-1_family-114#LTR/Gypsy [ Type=INT, Final Multiple Alignment Size = 17 ]
CTGGTGGAGGTGCGGGGTATTCTTCATGCTTGGCACCCCTTCGCGGAGCC
GACGATCGAGCCCGGAATCACCATCGCGCATCGAAACACCGGTCCACCGG
TTCAGTCGTCGCCTGCTAGGCTTAGCGCCCGAGTCCAGTCCCCTGCAAGA
AACTTCGAGAAATCGTTTGCCTCCTACAAATAACATGGCCACCGCAGCTC
CATCGCAAGTAACACTACAGAATCCTATGGTCCCGGAGAGCTTTCATGGT
GATGCCTTTGAAGACGTCCAAGATTGGCTAGACCAGTTCGAGCGCGTCGC
CCAGTATAACCATAAGACCAGCTCGGCGGACAAACTCTCGAGTGTCTATT
TCTATTTGAAGGACAATGCTCGTACGTGGTACGTAAACCGGGAGAGGAGC
TTTGCCACGTGGGACGACTTCCGCGCACAGCTGCTGGATACCTTTTCAAG
CATCGACAGGAGGGAAAACGCGCAGCGTCTCCTTGAAATCCGCGTTCAAA
AGCCCAATGAGAGTGTTACTATGTTCTCGGAAGACATGGCCCGTCTTTTC
CGTAGGGCAGACCCAGACATGCCAGAGGAAAGAAAGCTGCGATATCTCTT
GCGAGGAGTGAAGGAGCAACTGTTTGCCGGCCTTGTGAGAAATCCACCGA
CAACAGTGGCACAGTTCACAAAAGAGGCTACAGCCATTGAACGGGCCCTG
CAGCAACGATACCGCCAGCATGACATGGGCAACTCGGCGGCGAACACTTC
CGTACTGGCTGCGAGTAACGACATGTCTCTGCGTGAAGTTGTCCGAGAGG
TGGTGCGAGAAGAGCTTCGGCAGCTCGGCTTTGTGGTTGCGCCTACGGAA
CCGACGCCAGCGTTATCTTTTGTTGCTGATGTAGTCCGGGAGGAAGTCCG
GCAAGCTTTTTCAGCGCCAGACTGTGGGAACGTTCCGCGGCGCCTCACTT
ATGCGGAGGCTGTTCGCCGTCCACTCAACGCAACTTCAACGCCGTTGACA
CCCATAACTACAACACCACCTACGCCACAAACAGAGCCGACATCGTCACC
CTCGTCGACTCTACCGACCCCGCCGATCATGCCAGCACAAACAACGCCGT
ATTTTCGACATGCGCACGCCACTCCTTGGCTCCATGGAGAGTTACCGCCG
AACTATCAGCGTCGGAAAACCGATTTGTGGCGCACCGTCGACCGTCGACC
AGTGTGCTACCATTGTGGTGAAGCTGGACACGTCTATAGAGTTTGCCGCA
AATGGAACAACTATCGCGCCGCTCAACACCCAAGCTTTCCTGCCAACTAT
GCTTATTCTCCGTACGACGGTCGACGCGCTTACAACGACGCTCCTGTGAA
CAGTCAGCCACAAAATACGACGACGCCCCGACCACGTTCTCCTTCTCCAT
CTCCGGCGCGCTACAATTCGCCGACTCGTCGCAGTTTTGCCGACGTCACT
AGGGGCAGATCGCCTAGCCCTCGACGGGGAAACTAGCCGCAGCGACCTCC
GGGGGTGAGGTTGCCAATACTCTAACTGCTCCACATCCCCCGTTATCGAC
GAACGACGACGTGAAGACTACATTGACGAAAAAGACGCCCAGCACAACGA
CGAATACGACGGATAGAAGTACGAAAGACGTAACTGACATCGTCAGCGCC
GAGCTCATCGTNTGCATTGACGGCCACGAAATAGCCGCTCTGGTTGACAC
TGGCTCCCATTTTTCAATCCTAAGCTTACAGGTCGCTGACAAACTGAGGA
AGGTGAAGACACCATGGCACGGGCCCAACATAAGAACCGCCGGAGGTCAG
TTGATGACACCTGTCGGGAAATGCACGGCCCGACTCTTAATCGCCGGTTC
AACCTTCGTCGTCACCCTCGTCATCCTTACTGAGTGTTGTAAAGAACTTA
TATTGGGCATGGATTTCCTACGGGAGTACGGCGCCGTGATTAACATCCGT
GACAGAAGCGTCACATTTGCCACGAGTTCGGATAATGTCACCCATGAGAA
GCCACAACAACCTCGCTTACGTATTGCCGCGGACGACGTCATACTTTTGC
CGCGGAGTTGCTCTCTCGTACAGGTGCGCTGTGACAGCCTGCAAAATGGG
ACTGGAGTAGCTGAACACATCAGTGCGCTAGCACTGAATTGCGGTGTCTC
CATTGCCAGAGCACTTATCAATGTAATCGACGGAAGCGCCGAACTCTTGC
TGACGAATTTTAGTAAGGAGCGCCGACACATCGTTAGAGGCACTGCTGTC
GCCTATTTCGACGAAGTGACAGAAATACAAGACTGCCACTTAGCGCAGGA
GTCGGCCTCTACAATCCACACAGCTGCGCCTATTGTAGACGTTAATCCGA
CGTTAACGGCCGTTGAGCGGAACCGTCTTCTTGAGCTCATCAATCAGTAC
CAGGGCTGTTTCTCCTCTGCGTCAAGAGTTGGTCAAACGCCACTTACCAA
ACACCGCATCATTACTGATGTCGACGCCAGACCCATCCGACAAAACCCTT
ATCGTGTGGCCCCAAAGGAACGCGAAGCAATACAAAAACAAGTGAAGACG
ATGCTGGAAGATGGCGTTATTCGACCATCTAATAGTCCTTGGGCATCACC
TGTAGTTTTAGTGAAGAAGAAGGACGGTAGCCTGCGCTTCTGCGTCGACT
ATCGGAAGCTCAATCAGGTCACAAAGAAGGACGTTTATCCACTGCCGCGT
ATTGATGATTCCTTGGATAGGTTGCGAAACNCGTGCTACTTTTCCTCAAT
GGACTTGAAAAGCGGTTATTGGCAGATCGAAGTGGATGAGAGAGACCGTG
AGAAAACAGCCTTTGTGACGCCTGACGGACTTTATGAATTTCAGGTACTT
CCTTTCGGTTTGTGTTCGGCGCCAGCAACATTTCAGCGTCTAATGGACAC
TGTGCTCTCCGGACTCAAATGGCAAACATGCCTGGTGTACTTGGATGACG
TGATTGTCTTTTCCGCAACGTTCGACGAACACTTACGAAGGCTGAAAACT
GTTTTTGAAGCGATACGCTCTGCCGGTCTCACTTTGAAGCCTGAGAAGTG
CCATTTTGGTTTTCATGAGCTCCAGTTCCTCGGTCACGTCGTCAGTAGCC
AAGGAGTCCGACCTGATCCGGATAAAATTGCCGCCGTCGCTAATTTCCCG
ATTCCATCAGACAAAAAAGCCGTGCGACGTTTTCTGGGACTCTGTGCATA
TTACCGGCGATTTATTGCGAATTTCTCGCGTATCGCATGGCCGTTAACAC
AGCTCACCCGAGAAGATATGCCTTTTACTTGGGGCGAAGACCAGCAGCGG
GCATTCCACGAGCTCCGGCAACGCATGCAATCGCCTCCCGTATTAGCACA
CTTCGATGAGGAAGCCCCGACGATATTGCATACAGACGCTAGTAATGTCG
GTCTAGGGGCGGTGCTAGTACAATGGCAGGGCGACAGCGAAAAAGTGATT
GCTTACGCCAGTAGGACACTATCCCGAGCCGAAGCTAACTACTCCACCAC
TGAAAAAGAATGCCTCGCAATGGTATGGGCAGTTCTGAAATTTCGTCCGT
ATTTGTATGGTCGGTCTTTCACCGTCGTTAGTGATCACCATTCCCTCTGC
TGGCTCATTAATTTGAAAGATCCTTCCGGCCGGCTCGCACGCTGGAGTCT
TCGACTCCAAGAGTTCGACTTTGTTGTTACATACAAGTCGGGAAAACGGC
ACGCAGACGCCGACTGCCTTTCTCGGTCTCCTGTTGAGCCGGCAGCACAA
GACGATGACGACACGGTTTTTCTGGGACTCGTGGATACTGCCGATCTTTC
ACGCCAGCAACGGGATGACATTGAATTGCTGCCGCTTATTGATTACCTCG
AAGGACGAACCAACAGCGTGCCGAGGCTCTTTGCAAGAGGGGTGGCATCA
TACTGCTTGCGTCGCAACGTCCTCTACAAGAAGAACTTCTCGCCTAGCGG
CAGCAACTACTTACTTGTTGTTCCATCACCGCTTCGACGTGAAATCTTAC
ACGCCTGCCACAACGAGCCGACTGCTGGGCACTTGGGCTACACTCGCACA
TTGGCACGGATTCGGCAGAATTACTACTGGCCGAGACTTACTGCGGTCGT
TAAACGTTACGTTCAGACATGTCTGGATTGCCAACGTCGTAAACCGCCAT
CCGTCAAACCAGCCGGCTTACTGCACCCTGTTGACGTACCGGCCACACCA
TTTGCACAAGTAGGCATGGACTTTCTGGGCCCCTTCCCAACGTCTACTAC
TGGTAATAGGTGGATAATCGTCGCCACGGATTATCTCACTAGATATGCCG
AGACAAGTGCCCTGCAACGGGCAACAGCAGATGAAGCGGCACGATTTTTT
CTGGAATCCATCGTTTTAAGGCATGGCGCTCCCGCAGTAGTCGTCACGGA
CAGAGGTACTGCGTTCATGGCCCAGTTTTTAGATATCGTTCTACGTCTAA
GTGGTACCGCCCACCGGAAGACAACAGCGTATCACCCTCAAACGAACGGA
CTGACAGAACGACTCAATAGGACATTGGCTGATATGATAAGCATGTACGT
AGATGTAGAGCATAGGAACTGGGACGAGGTTTTACCTTATGTCACCTTCG
CGTACAATACGGCTCGTCAAGAGACCACTCGCAAGACGCCCTTCAGTCTC
GTATACGGCCGTGAGGTTACAACAACATTAGACGCAATGCTCCCTCATGA
ATTTGACGACAACGAGACGGGTGCTGAAGAGATAACACACCGAGCAGAGG
CAGCTAGGCAGCTTGCGCGTCTGCGAATCCACGAACAGCAGGACTGTGAC
GCCAGACGCTACAATCTTCGGCACAAAGCCGTAACATACAACATCGGCGA
CAAAGTGTGGGTCTGGACACCTATTCGACAGCGTGGGCTCTCTGAAAAGC
TCCTACGCAAATACTTCGGGCCCTACATAGTTCTCCGACGCATCAGTGAC
GTCAACTACGAAGTCGTTCCAGACAGCTCGCACTGTTCAAAGCGCCGACG
GCATTTACCCGAGGTCGTTCACGTGCTGCGTATGAAGCCGTACTATGAGG
ACTGCCAAGACTGCGCAGTTCTTTACCGCTGCTTTCCAAGCCTCTATCAT
CGGGACGATGATCTTTTCTAAAGGGGGAGC
>ltr-1_family-115#LTR/Unknown [ Type=LTR, Final Multiple Alignment Size = 1 ]
TGTTCTGTATCGGCCAGTCGGTATGATAAGATTGTACCATGAATTACGTG
TGCCTGATCAGCGTGCAGCGTTATCTATGAAAGTACGCTGCTGCCTCGAA
TAACGAGCTTCTTGCGTTGCTGCCACAGAAGCGTCTGTCTGCTGCTTAGA
ATAGAACA
>ltr-1_family-116#LTR/Gypsy [ Type=INT, Final Multiple Alignment Size = 4 ]
ACTGGCGACGAGGATGGGATCCGGCGCGCAGCAAACCACCGCCGGCCAGC
AGCAGTCACGAGGCTGAACCGCCTACGGTGCAAGGCGACACGGAGCCCTT
GCAGCCACGACTTCATCGACTGGAGCAGCGCAAGAACGTCAAGAAGCAAG
GCGTCACGGAGCCCTTGCATGGACTTCNGCGGCTGGCTGGAGCAAGCGAA
CAAGAACCGACACTACGGACAAGGCACATCAAGGAAAACGGCTGGGCAGA
TAAGTGAAATTTGCTCATTATGGCAGAACCCGGACGTGGTCCGAAGCTCG
GCAGAATGACAGAATACGACCAAAAAATCGAAAACATACGCTCGTATTTT
GAACGCTTCGAGAACTACGTAGACATAAATGATGTCCCTGCAGACAAGAA
ACTCAAGTTGTTTCTGAACGTACTCGGCGCGCAAGCGTATGAAGAGCTAA
AGAAGATAACTGTTCCTCATTTGCCTTCTCAGAAGACTTTCGAAGAAATT
AAACAGCTTCTGGAAGCTCATTTCAGCCCAGCTCACTCAATTATCGCAGA
GCGCTGTAAATTTAATCGCCGAATGCAGCAAGAAAATGAAAGTGTCAAGG
ATTTCATCACTGAACTGAAGCATCTCGCAAGAGATTGCAATTACGGCACG
TTCTTAAATGATGCCTTAAGGGACAGACTAGTGGCTGGTTTGCGTGACGA
GGAAACGCAACGGGCTCTTTTTGCACAGGCTGACTTGACGTTCGAACTGG
CGTGCAAAACAGCGCTAGAAAAAGAGCTAGCTGCGCAACAGGCGAAGCAA
ATGCATGAGTTTGACACAAAACCGTGCAGCGTCAGCGTCATTCAGGGCGA
ACGTCACCGTGATAAGCAAAAGAAATCGACGACGGTTGCATGGTCGAAAG
ATAAGCGAGAGGGAGAGCAACGAAGTGCGTGCAGGCATTGCGGAAAGCGT
CATGCGGGAGAAAAATGTTGGTATCGGAACCACACCTGCAGAAATTGTAA
GAAAAAAGGGCATTTGCAAGCCGTTTGCAAAAGAGGAGCAAAAGCTGTCA
GATATGTTGACACCACGGACGACGAATCTGAAGACTTGAATTGTCAAACT
GTGTTCTACTCGGGCAAAAGTTCAAGGGGCTACAGCGTCGACCTAAACAT
TGAAGGGAAGACTGTTTCGCTGATAATTGACACCGGTGCAGCGGTCACGA
TCGTACCAGAGCAGTTGTATAAGCAGTATTTCCCGCATGTCAGATGTGTG
GAATCAAAGGTGTCGTTGCGCACTTACGCAGGAGAAAAGCTAAAGGTACT
TGGAACAGCAAACGTATTAGTCAAACGGGAAGGAAGCGAGATCTCTTTGC
CCATAGTGGTAGTGCAGGGAAACGGAACGCCGATGCCCGCTCTCATGGGA
AGAGACTGGCTGGAAAAACTNCAGATAAACTGGAAAGCAGTATACAGTCT
GTCCACGGATAGGCCACCGGAGCAGAGGGTAGAAGCTTTACGGAAGAAGT
ATCCCGAGGTTTTCAAGAGCACCCCGGGTGTCGTCAAAAACTTCGAAGCT
CGCATCTTTGTTAAGGAAGGGGCTCAACCAGTGTTCTCAAAAGCACGGCC
AATACCGTTTGCTATCAAAGAGGAAGTAGCAAAGGAGTTGGAAAAGCTCG
AGCAAGCCGGAATACTAAAGAGGGTCACGAAAAGTGACTGGGCAACGCCT
CTGGTGGTGGTCGCGAAGAAAGGCGGCGCAGGATTAAGGTTATGCGGCGA
CTACAAGGTCACGGTTAATCCTGTTCTAAAAACGGACCATTACCCTTTGC
CATTGCCGGAAGATTTGTACTCCATGCTCGCGGGAGGCAAAATCTTTCGC
GTCCTGGATCTATCGCAAGCCTATCAACAAGTGCCGCTTGCTGAGGAAAG
CAAAGCGCTGCTAACGGTGAACACTCATCTCGGATTATTTCAGTATCAGC
GCCTTCCATTCGGTATCTCTAGCGCACCCGCTATCTTTCAGTCTTTAATG
GACGAAGTCTTAAAAGGGATTCCAAAAGTGGGTTGCTATATCGACGACGT
CATCGTCGTAGGCGACAACATAGACGACTGTCAAGAAACCGTGGAAAAGG
TGCTTCAACGACTGTCACAGCACCATATTACCCTAAAACAACAGAAGTGT
GAATTTTTCAAACCATCCGTTGTTTATCTGGGACACAAAGTGACATCAGA
TGGCATTTTTCCAACCGCAACAAAGATAAAGGCAATCACGGAAGCACCTC
AGCCAAGCAACGTAACTGAACTGCGAGCCTTCTTGGGCCTGCTGAATTTC
TATGCAAAATTCATCAAAGATTTAGCTACAGTAGCTGCACCAATGTATGA
CTTGCTCAAAAAGGACACGACTTGGGTGTGGACGGACGCATGCTCAAGAT
CATTCGCGGAAGCCAAGCAGCGCCTCATCGACAGTCAAGTNTTGACTTTT
TACGACGTGAAAAAGCCAATCGGGTTAAGCTGCGACGCGTCGGCCTACGG
TCTTGGGGCCGTAATTTTTCACGTCATGCCCGATGGCTCAGAAAGACCCA
TCGCATTTGCCTCCAGAACATTAAGTGCAGCGGAGCGCAACTATGCGCAA
GGCGAGAAGGAAGCCCTGGCCCTAATTTTTGTCTAAGCAGGTTTCATAGA
TACTTATACGGGCGCAAATTCACGCTGTATACAGACCACCAACCGCTGTT
GGGGATCTTGGCATCGGATAAACCAATTCCTTCTTTGGCCGCAGCCAGGA
TTCAGCGTTGGGCTATCACCTTAGCAGCTTATCAGTACACACTGCGCTAC
AGAAACGGCAAAAACATGGAAGTTGCCGACGCACTTTCAAGGCTTCCACT
TTTGGTCAAGCATAAAGACGACACTGAAGAATGTCTTGCAGTGTTTGAGG
CAACGCCTCTCACTGCGAGCCAAGTTGCTGCTGCGACTAAAAGGGACCGC
CTTCTTTCCAAAGTCGTGCAGTTCACCTTATCTGGCTGGCCCGCGCACTA
CGATGATAAATTTCAGCCCTTTTACGTTCGTCGAAACGAACTATCGTACG
AGCAAGGCTGTGTCACGTGGGGCCAGCGAGTGATCATTCCGGACGAACTT
AAAGAAGCAGTATTAACATTGCTGCATGAAGAGCACCCTGGAATGCAAAG
AATGAAAATGCTTGCTAGGTCGTTTGTTTGGTGGCCATCGATTGACAAGA
ACATTGAAGACACTGTCCGTCGATGTACAGTGTGCCAAACGACCATGCCT
GCGAAGGCACCAGGACCATTGCATCCATGGACTTATCCAACCCGTGTTTG
GCAGAGAGTCCATGTCGATTTCGCCATGAAGGATGGTTCCAACTTGTTCC
TTCTAGTAGACTCTTACTCAAAGTGGATAGAAGCAAAATGCCTCCGCACT
ACAACGACGTCAAAAACAATCGACTGTCTCAAGGAGATATTTGCAGCGTA
TGGCTACCCGGAGGAACTGATCAGCGACAACGGACCTCAGTTTACTGCGC
AGGAGTTCGCCAATTTCACCTCTTCTCACGGGATTCGACACACACGTACG
CCACCGTACCATGCTTCATCGAACGGGGCAGCAGAAAGGCTAGTCCAAAC
GACAAAAGCCACTCTACTCAAGCAAGTGCTTCACGATAACCTAACAGGTC
AAAACAGAACTCTGCATCAACGACTTAACGACTTCTTGCTTGCTTACAGG
AACACCCCGAATTCCGTAACAGGAAGAACGCCGGCTGAGCTGTTCCTGAA
ACGACAACCTCGAGTGAAGCTTTCACTCCTAAAGCCAAGTTTTGTGCAGG
ATATGCGCAGCCGTCAAGACAGAGACGCCACCCATCGCAACGAGGGCCGA
GGAAGGGACCCGCAGATGGAAGCCGGTGACACAGTTCTCGTCAAGACTAC
GAGAGGGGAAACCCTGTCATGGGAGGAAGCTGTCGTAGTGCAACGCGTAA
GCGACTCTACTTTTGTAGTCAAAGTCGGTGACCATTTTCGTTTTGTGCAT
ATCGACCACTTGAGACCCAGCTGGATTACGGGACCAAAGACTTCNTTCCA
TCCGGACGTCGCAAAAGAAGCGCATCCTGAGTCCACTCCAAGTGCCCGTA
TTCAACGAGATTTTCTACCAACACCCTCCGAAGAAAATCCCCCTGCTGAC
TCCATGATTGGTGGTCCTACTGCGGACCAGCTTGAGGATGTTCGCTTAGA
TGACTCCACTTCAACTAAGGAACCGGCATCGCAGCCTGAGGCAAGACACT
CAGCAGCGCAGCCTGCAAGTATCACCCCATCAACCATGGCATCACCTGAA
GAGGTCCATCTGCGAAGAAGTAATCGCACAAGGCGTCCTCCTGATCGCTA
TCAAGCCTCCAATTATGAGCGCGGAAAGAAACGCGTGTAGCTTTAATTAA
GGAGGAAGGAA
>ltr-1_family-117#LTR/Gypsy [ Type=INT, Final Multiple Alignment Size = 1 ]
TGGTGGAAGGTGTGGGGTACAATCACGGAACTTCGCAGTGGACGTTATCT
ATATGCCGCCACAATGGCAAATCAACCGACACAAGCGGCAACGCCTCAGC
AGCCCGTGCCAGCGGTCATCCTCACTCATCGGCGGGACTCGGGGACATTT
TGTGGCACGGACAACGCCGACGTCGAGGACCGGCTTACGATGTACGAGCG
ACTATGCGACAACAACAGGTGGGATCCAACATTGATGCTAGCAAACCTGA
TATGTCATCTGAGAGCAACTGCGAAGCTATGGTACGATACACATGAAAAT
GACCTAACTAGCTGGGATGTCTGCAAAGAAAAATGCGAGACCTGTTTGGC
AGACCTGTGGATCGTCTGCTGACAGCAAAATAAGAAGTTGCGTGCCGCGC
TCAGAAGTCCACAAAATCCTATGTCGTGTACATACAGGACGTGCTGGCCC
TCTGTCGAAAGGCTGATAACAACATGACCGAGGCAGACAAGATTGGTCAC
ATGCTAAAAGGTATTGCAGACGACGTCTTCAATCTCCTGATGTGCAAGGA
TTGTGCCACTGTGGATGCAATTGTAAAGGAGTGCCGGCGCTTTGAACAAG
CAAAGGCCCGCCGTGTCGCTCAAACTTTCGACAGATTGCTCAATACCGCT
GCGACATCTTGCGAAGACCCGCCGCGGTTCGTTCAGCCGACAGGACAGGA
AGAAATGACGCGCATCGTTCGCCGTAAGCTTGCGGCCATGGCTCCGGCTC
CAGTTGGTTCCGACTGTCGGGAAAGCGTGCCCACTATCTCCCTTATTCAA
GGGGTTGTTCGGGAGGAAATAGCAAGTTTGGGAATTCCGTCTCTCTGCTC
GGTCCGCCATAGAAACACCTACCAGATTACTCCGGCCGCTCGCTCCCAGA
CGCAAAGCTTTCCGCCACACCGTCGCTACCCGGCTGACTGGCGCACAGCG
GATGATAAACCCATATGTTTTAATTGTTCCGGTATTGGACACATCACCCT
TGATTGCCGCAACCACCGGTCGTCGCCTCCTTGGTGGTCGTCTCTGAGCC
ACTACCGCCAAGTACCAGACAATCGTACTTTCTCGCCCTATACGCCTACT
AGGAACATCAACGCCGACAGTGCTCCACCAAGATCCAGCCGCTCCCCGTC
TCCGCAAGGTCATACGTCCCGTTCGCCTCTCGTTCACCACTCTTTGTCCC
CTTCTGCAACCGGTCGCTTCACTTCGGGAAACTAGGCGGTGCAGCTACCG
GAGGTGAAGCTGCAACTCCGACCCAGCCCACAAATCTTATGTTGGCCCTG
CCTGCACGTCGAAACCTACTGGACATTGAAGGTGATGGCGTTCCTGTTAC
ATCTCTAGTTGACACGGGAGCGCAGCTTTCAGTTATGAGCGCTGCTCTCC
GCCAAACGCTCAAAAGGCTCTGACGCCCGCCTTACCGTGCACTGTGCGAG
TCGCCGATGGGAGTACTTGACCTGTTCTTGGAATGTGCACAGCACGTGTG
ACCATTGGGGGCCATTATACCGCTGTTTTATTTATCGTCCTTAGACACTG
TTCGCACGACGTAATTCTCGGCCTCGACTTCCTATCGAAACACTCTGCCC
AAATTGACTGCTCCGCAGGTGTTGTACAGTTAGATCTGCCGCTTCCTGCT
GATGCAACCACTTGTGCTTCACACCCCTTATGTTCTGCTGAGTTTGCAAG
GCTGTCCTCACAGGTGGCTACAAATGTCCTCCTAACGCCCTGTCCTGCCG
TACCTGACGGCGACTACATCGTGTCGCCGCTTACTGACGTGGTTTTGTCG
CGCAATATTGCCCTACCGAGCACCTTAATCCGGATCCGCGAAAACTACGC
TTGCGTGCCCATCCTCAATATTGGATTTTCGTCGCATGGGCTGCCACACG
GTATTGCCGTACCGCATATCACTCCTTTGGAAGAATTTGAGATTTCTTCT
TTGACCTCTGACTCCTTCCTCAGTACCAACGGACCTTTGTCACTCACTCC
TTCGTAGTCGACACCTGCGGATAATGTTTCTAAGATGATCGCTCCTGACT
TTCCTTCCGAGCAAACAACAGCTTCTTCGTCAGTCACCTCCTGTCATATT
TATCGGGACATCTTTGATTTGGACGACCGTCCACTTGGCCAAACATCTGT
TGTCACGCATTGCATCAACACCAGTGACGCCAGCTCCATTCATAGGCGGC
CACATCGTGTCTCCGCAACAGAGAGGGCCATTATACCGAAATAGGTAGAC
AGGATGATGGACAAGGACATCATCGAACCTTCCAGTAGCCCGTGGGCAAC
ACCGGTTGTCTTAGTAAATAAAAAAGACAACTCTTGGCGCGTCTGCGTTT
GCTACCGTCACCTCAACAGGATAACAAAGAAGGATGTTTATCCCCTGCCT
CGCATTGATTCTGCGCCCAGTGAAGTACGAACTGACACGAGTGGTCATGG
CATCGGCACTGTCCTCACTCAGCGTCAACAGGGCCAAAATCGTGTGATCG
CTTACGCCAGCCGCCTCCCTTCCATGCCCGAGCGAAATTACTCCATTACT
GAGAGAGGATGTCTCGCGCTTGTATGGGCGGTCGCGAAATTTCGAGCATG
CCTTTTCGGTCGGAGCTTCTGCGTCGTAACCGATAATCACGCCCTCTGCT
GGCTCTCCTCTTTGAAGGACCAAACTAGACGACTTGCCCGTTGGGCATTG
CGTCTACAAAAATATACATTTTCTATTATGTATAAGTCAGGGCGCCTGCA
TAAAGATGCTGACTGCCTGTCCCGGAATCCCGTGGATCAACCGGACGATA
CCGATGCAGACTCGGACGTCAGTGTTTTTATCGCTCTCCGGCTTCCTCCA
TATTGGTGACGAGCAATGCAAATATCCTGTTCTTCGAACACTTATGAAAC
GCCTAAGCTCCTCGCCCAAAGACCCGTCCCTCCCGATGCTCACCTTGCGC
GATGGAACTTTATACCGTCGTCGCGTTCGTCCTGATGGCCCGGAGCTCCT
CCTAGTTGTTCCCAAGCAACTTCGACTGTCTGTACTCCAGCAACTTCACG
ACGCTCCTACTGCTGGACATCTGGGCACCACTCTCCTTCAGACCGCCTGC
GGCGCCACTTCTTCTGGCCCGGCATTTATCGTTCTGTGCGCCGTTATGTC
GCTTTTTGCGACCTGTGTCAGCGCCACAAGACGCCTGCTATGCCTCTCGC
TGGTTTGCTTCAACCAATTGATATCCCTACAGAGCCCTTCTTACGCGTGG
GCCTCGACCTCCTTGGCCCCTTTCCAATTTCCATCAGAGGAAACAAATGA
ATCGCTGTAACAACCGATTATACCACGACATATGCCATAGCACGAGCGCT
GCGAACCAGCTGCGCTACAGATGTCACCGACTTCTTACTATACGACGTCA
TCCTGCACCATGGCGCCCGTCGCGAGTTACTCACTGATCGCGGCCGCTAC
TTTCTATCGAAGGTCGTCAATGATCTGCTCCGCTCCTGTTTTACAGAACA
CCAGCTTGCTACTGCGTACCACCTTCAAACGAACGGCCTCACAGAACGAC
TCGACCACACACTGACTGAAATGCCGGCCATGTACGTTTCCGACAATCAC
CGCGACTTGGACGTCGCTTTACCAAACATCAATTTCGCATACAACTCGTC
CCGTCACGACACTGCCGGATTTGCACCATTTTACCTTTTGCATGGCCGCA
ACCACACCTTGCCCTTCGACACCTTGCTACCTTCGGCAGTACAATCACCC
AGCACTGCTTACGCTCGCGATGCTATTCACTTAGCCGCCGTGGCCCGAGA
TGTCGCCCGTCATCGCCTCACAGTTTCGCAAGCTTCTCAAAAGCGACGCT
ATGACCTTCGGTACCGAGACCACCATTTTTCACCTGGAGGAGGAGGAGGA
AAAACATTTATTAAAAAAACGGAAAGGACAAGCAGGTGTCTGCCTGCTTG
TGCGGGAGGTGCCCTGAGTCCAGGGCTCCTGTGGCTCTTGCTGTCTTCCG
GGCTAGCCGCACCCTGCAGTTGCTGCGGGTTACGAGAGTCCGAACTAGTC
AGCACGGCCTCCCACTGCTTGGGTGTGGGGTTTGGTATTTCGGGGGCTGC
CTTGACGTTGGGCCACGCCCATGTGGTGTGATATAGGGAGGCGTAGTCGT
TACATAGGGGGCATTTGTATGAAGATAGTGTAGAGTGCATTGCGTGTAGT
CTGCTTAAATGGGGGTATGTATTGGTTTGTAATTGTGGCCATGTTACGGC
GTCTTCACGTGAGAGGGTCTTGTGCGGAAGTGGGCATAGTCGCGTGGTTC
CCTTGTCCTTCTCTGGACGCCTTCCCGTCGTGTTGGCTTGTCGGAAAAAC
TACTTTCCCGTTATTCTGGTCCGTACCATATCTTACGCCAACTGTCCGAC
GTGACAAACGAGATTTCCCCAGTCGGTCAGCCTTTAGTGCCTCCCAACGT
CACCAGCGATGTTGTTCACGTCGCCAGGCTCAAGCCCTATGTCCCCTCAA
TAAGTGAGGTTCGATAACTTGCACCGGGACGGAGCTACCCCGCCGGGCGG
GTGA
>ltr-1_family-118#LTR/Unknown [ Type=LTR, Final Multiple Alignment Size = 8 ]
TGTGCTGTTATCGCCTGCCTGTGTGCGGCGTGTAACGTCACGACAGATAG
CTGGACAACCACTGCGAGTGCCAAGCTACTTGTGACACGTGACGTCCCCA
GAATGTATATTATCGGCCAGCACAATAAACGGGGGACTTTTTCCCTTTCG
TCACCTGGAGCGCGGCTCGTCGACTGTTCCTTCCGACACGCATACGCGAC
ACGCTCGCATGCCGTGTCACCACA
>ltr-1_family-119#LTR/Gypsy [ Type=INT, Final Multiple Alignment Size = 6 ]
TGGTGTCAGAAGTGGGCGGTGGTCAACTATCTCGCTGAGGCCGTGGACGG
CGGCATTTCCAGAAAATGGCAAACAAGCCCGCAACGGTAATCCCCGGGCT
CCAGCAGCCACCACCGCTGGACTTTGACAAAACGTCAGAGTGGCCGGCGT
GGATCGACCACTTCGATGACTACCGCTTCGCCACAGCTCTCAACGAACGT
TCGGGAGAGGCCCAGGTGCGCACGCTACTTTACACAATGGGACGCCAAGC
CCGCGAAGTCTTTGCTACATTTGAGCTGACCGACGATGAAGCAAAAAGTT
ACGATGTCGTCAAGCAGAGGTTCGACAGTCATTTCGTCAAAGAGCGGAAC
ATTGTTTATGAAAGTGCCTGCTTTCACAGACGCCAGCAACGACCAGAAGA
GTCGGTGGATCAGTTCGCAACCGCACTTCACGTGCTGGCAGACCGCTGCG
ACTTTGGGGATATGAAGAAGAGACTCATCCGGGACAGGTTTGTCGTCGGG
CTCCGGGACATGCAACTATCCGAGGCCTTGCAGATGGATCCGCAGCTGAC
ATTGGCTACGGCGCTGGCCAAGGCTCGCCTCAAGGAAACCGTGCGTCAGC
AGCAGCAGAGCCTTCGACCGGAGGGTGCCCACATCGGGAGCCCGCCAGAA
CTTCAGGACCAAGGTGCCATCGTGGACGCCGTAGGCCACCAGAAACGCCC
GCAGCACAAAGAGGGACGGTGCCCCTACTGCGTCGGCGACGCGCACCCGA
GGTCGACGTGCCCAGCCAAAGCTTCCAAGTGCCACTACTGTGGTAACAAA
GGACATTTTGCGAAAGCCTGCCTTAAGAAAGTTGGGTCAGCGCAAAGAAA
GGTACGCGTCTCGGCTGTCGAACATGGTACCGGGGAAACTTTCATTGGCG
CGATTGACGCGGCCGGGAAAGCGCGCTATGTGCAGGTTCTGATAAACTCT
GTGCCTATCTTTGCTAAAGTTGATTCGGGTGCAGAAGTGTCGGTTCTACC
TTCTACATTTCCAGGATTGCCCACCCACCTGGATAACGCAGACGAGGTGC
TACAGGGGGCTGGCGGGAACAAGCTCAATGTTCTAGGCAAATTTGTCGCA
GAGATTGCGTGGAAACAGAGGACTGTCCGACAAACGTGCTATGTCGTTAG
CCCTCTTCGCGACGTACTTCTCGGGCTGCCAGCCTTAGAGGCTTTAGGTA
TCGTTAAATTTGCCGACTCGCTAACTGCAGACAAGCAACGGTATGAGACA
CTTTTTCCGCGCATGAGTCGTAGTCTAGGCACTATTCCAGGAGAATACAC
AATCAGGCTACAACCGGGCGCAATTCCACATGCCATAACCGCTCCGCGGC
GAGTGCCGATTCCGCTCATGGAAAGGCTAAAGCAGGAAATCGAGAGACTC
GTGCGCATGGGAATAATTAGAAAGGTAGACGGCCCCACGGATTGGTGCGC
AGGAATAGTCCTGGTAACTAAACAGTCGGGGGAACTGAGAGTATGCGTCG
ACCTCACAAAGTTAAATAAGTGCGTCGTTCGTGAACGCTTCACGCTACCT
ACGGTCGAACAAGCATTAGGCTCTCTGGCGGGTGCGAAATGGTTTTCGAA
GCTTGACGCCTTCTCGGGGTTCCATCAAGTCCGACTAAGTAGGGACTCTG
AAGAACTAACTACGTTCTTGACTCCATTCGGGAGGTACTGTTTTACCCGA
CTACCGTTCGGAATTACGTCCGCTCCGGAGTATTTCCAGAAAAGGATGTC
NGAAATCCTATGTGGCCTGCCAGGCGTTGTCAACGTCATGGATGACATTT
TAGTGTTCGGTAATACGAAAGCCCAGCATGACGAACGTTTAGCTGATGTT
ATGTCACGCCTAGCTAGCGCAAACGTGACTCTGAACAAAGAAAAGTGCCT
GTTTGGCGTTAATAAACTGAGATTTCTGGGCCATATTCTGAATGAGAACG
GAATTGAGCCTGATCCAGCGAAGGTCAGCGCTATTAAGAATCTAAACGCA
CCGAAAAATGTCACCGAACTGAGAAGCTTGCTCGGCATGGCCAATCACCT
AGGTCGCTTTTTGCCTCACCTGGCGCAAACTACCGCTCCGATGCGTGCTC
TTTTGCACAAAGATAGCGAATGGGTCTGGGGGTGTGACCAAGCAAAAGCG
CTGAACGAGCTAAAGGAGCTCATTTGTTCTGCGCAGTGTATGGCCATGTA
CGATGCAACGCTTCCTACCATCCTTTCAGCGGACGCATCCTCTTTCGGAC
TGGGAGCTGTTCTTTTTCAAACGCAGAAAAACGGTCACCGTAGACCAATA
GCTTTCGCGTCTCGTTCTCTCACGAACACAGAACGGCGATACTCCCAGAT
AGAAAAAGAAGCGCTAGCGCTNACGTGGGCAGCCGAAAGATTTGACGAGT
ACATCCGTGGCCTAAACGTTACCTTTGAAACTGATCACAAGCCTTTAGTG
TCTTTACTGGGCCAGATGGCCATTGATGATATGCCCCCTCGAATTCAACG
CTTCCGGCTACGCCTNATGCGCTATCTTTTCACGGTCCAGTACGTTCCCG
GCAAATCGCTAGTCACGGCCGACACCCTCTCGCGATCCCCTGTAGCAGGC
AGCGATTCTGAAAAAGGCTTGAGTGTGTCAGATATCACAGCGTACTCTAA
GGCGTGTTTGCTTGGCTTGGAAACGGGGGACAATTTTTTATCCAGAGTGA
GAGAATGTCAAATTAATGATCCCGTTTGCAAACACCTGCGCAGACTGTGT
AAAACCAATTGGCCAAGGAAACCGAATGTTCCTTCTTTCCTCATGCCTTA
CTGGCAAGATAGAGCATGCCTTAGCATAATTGATGGTCTCTTGTTGAAAG
GAACAAGGCTTGTAATCCCACAGTCTCTAAGAACGGAAGTGCTGTGTAGA
CTACATGATGGGCACCAGGGTATCGTGCGTTGTCGTAATGTTGCTAAAGG
TTCTGTCTGGTGGCCAGGATTGAGCACCGATCTGGCACAGTTCGTGAATC
AGTGCACTGTTTGCGCACGACATGCCCAGCAACTAGCCGAGCCCATGATA
GCAACCGCAACACCATCGTTTCCTTGGGAGAGAGTGGGAGTAGATCTGTG
CGTAATCAACGGCCAGGCATATCTTGTCGCCGTGGATTATCTTTCACGTT
ACCCTGAGGTAGCCATTCTTCCTTCCACAAAGTCGGGAACGGTCATTGAT
AGACTGAAAAGTATTTTTTCTAGGCATGGAATCCCTGAGTGCGTGGTGAC
CGACAACGGTCCTCAGTTCGTGGCAACTGAGTTTGAACAGTTCGCTATGT
CNTACGGGTTTCGCCATGTCACCGTGAGTCCGAGGCACCCGCAGGGCAAC
GGGGAAGTAGAGCGAATGGTTCAGACGGTTAAGCACCTCCTTCTAAAGTC
TAAAGACCCTTATCTGGCATTGTTGGCTTACAGGGCGACGCCCGGCATTC
TTGGGGTCAGTCCTGCGGAAATACTTATGGGTAGGCGACTGAGGACAAGA
GTCCCAATGCTACCACGTCATCGAAATCCGGGAAAAAGCAGCCCGAAAGT
CGTGGCCAGAGACCAGACGGTGAGACGGCGGCAATGCCGCTACTACAACC
GACGCCATCGGGCCAGACGGCTTCCCGAGCTAGAAGCAGGTGACTTGGTC
TGGGTGACAGACATGCAATCCAAGGCCACAGTCCTCGCACGAGCACCGAA
ACCGCGGTCATATGTAGTGCGAACAGACGACGGCGTTTGCCTCCGCCGAA
ACAGGAGAATGCTTAACCGTCTCCCAAAAGAAAGGGCGCACATGGAAACT
TACGAATTTCCAGAAACCGCGGAGCAGCCGAGCGCGGCACAATTGGCTCA
TAGCCCAGATGGCGCGACTGCAACAGATTCAGCGGGGCCTCCAACTCGCG
CNGTGGCCAGTGGTGACCCCACTCCCACTGTAACACGGTTTGGTAGACTG
GTGAAGAAACCCATCCGACTGGGCTTTGATGAGTAGTGCTTTGGTGTTTA
GTGTTCAGTGTTTTTCTAGTACAANATATGTTCTCTGTCTTGNATTTTCG
AATGTTCCTGTGTGGTGAAGAAATCCATACGACNTGACTTTGAGTGGTTT
GCTGTTCTGTTTTTTTTTCTGGTATAACATATTCTCTACCATGTATGTGC
GAATGTTCCTGTNCTTGAAAAAGAGGGA
>ltr-1_family-120#LTR/Gypsy [ Type=INT, Final Multiple Alignment Size = 33 ]
TGTGGTGGAAGGTGCGGGGTAATCGACACCCGAAGACGGAGGCTGAACCA
CAAGTTCTTCGACGGAGCCGTCGCCTTGCTGGACTCCCACCGAATCCACC
GGAGCTGAATATGTCCCACGACGCAGACGAACAACGGCCCATTCCAACTG
CTGCGCCGACAAGTTCCGTTCTGCAACTGAGAGATGCGCGTCCCTTCGCC
GGAAGATCGGACGAAGACGTCGAGGAATGGCTCATCCATTATCACCGGGT
GAGTGCCGCCAACAAGTGGAACAGCGCTTCTCAGCTTTCGAACGTCGTGT
TCTTTCTAACGGATACTGCGTTGTTGTGGTTCGACAATCACGAGGAAACG
TTCACAACATGGGGAAGATTTGTTTCGGAAATCAAAGAGCGATTCGGCGA
CTCCGCGACGAAAAAGAAAAGGGCAGAACAGACGCTACTGCAACGTGCGC
AAGTGCCAGGCGAAACCTGCACGACCTACATTGAGGCGGTAATAAAACTG
TGTAGGATGGTGGACTCCGGAATGTCCGAGGAAGACAAAGTCGGGCACAT
CCTAAAAGGAATTGCCGAGGACGTTTACAATTTCCTCATCGCAAAAGACA
ACCTGGCTTCCGTCGCTGACATCATTCGGCACTGTCGTACTTTCGAGCAA
CTGAAGACGAGGCGCATCACGCCGAAGTTTGGCAGGCTAGCCAATGTGAC
GACAGTTGCAAGCGTGGACAGCAACCAGCCCCTCGATCTGGCATCAACGA
TCCGACAAATAGTTCGGGAAGAGCTCAGCCTGCACGCGCAAGTGACACAT
CCAGGCACTCATAGCTTCCGCCTACCACCAGATTTCGAGCCAAACGTGGC
ATCCTTCTCCCCGTATCCTGCGGCGAGGGGCACTGAGGATTATGAACTCG
CGCCCCGACAGCAGCCACGTCTCTACGACAGAGGCCCTACTTATGACGCT
CGGCCACAACGAGAGCAGCCGCGTTTTTACCCCCGAGGCCCTGCGACTTC
TGTCAGGCCGCGACAAGAACAGCACCGACCCTACTACCACGACGCGACTT
ATGAACGATATAACGGATTTCAGCGAGCAGCAGAGACACGTTATCCACAT
GACAACGAACTTTCTCGCCGCCCGCAGCCGCCTACCATTCGTTTCGAGGA
AGACGCTGTGAACCGCGACCCTCCCGTGTGCTACAACTGCGGTTCCACAG
GCCATATAGCTCGGTATTGTCGCCAAGGCCGTCAATCACGTAGGACACCA
CCGATGTTCTCGCCACCCAGAACCCGTACTTCATATGACTTGCGGACGAC
CGATTTGCTTCCAATGGACCACTTCTCACACGAGACCAGACGCAGCGATT
CGCCAGCATCTGAGCGGAGTTTGACGCCACCAAATAACCGTCCCCGTCGC
TCTCCGTCCCCTCGGCGCCGTTCTTCCTCACCGCCGCCGGGAAACTAGCA
TCCGCGGCCAATGGAGGTGTGGTCGCCGGACGGTCTTTGCAAGAAATACC
TCTGCCTGTTGTGATGTTCAAAAACAAAGTGAATGTCTCGATTGACGGAA
TACCGACCATGGCGTTAGTTGATACTGGGGCGACTGTGTCTGTGATGAGC
CTCGCTTTCAAAAACCGTCTAGGCCACAAAGTTATGTTTTCTTGGAACGA
CGGTATTACCTTTCGTGGAGTAGGCGGCGAGTGGCTTCATCCCCTTGGTG
TTTGTGCTGTGAGTGTTTTGTTGGCTGGGAAAGTGTTTGTGTCGGAATTC
CTTGTTCTTTCTCGTTGTTCGCACGATGTTATTCTTGGTATCGATTTTCT
TGAACAGTGCGGCGCTTCCGTGGACTGTGGTTGTGGCGAAATATCATTGA
ACAAGTTATTTATATCAGCACATTCCGAACAAAGCTCGGGTGGTGAAGAC
AGGGACGCAGACACACTCAGTGTTCTTGATGAAGTGATTGCACCATCGTG
GTGCCTGACGCCCGTTCGTGTTTCTGCAACTACTGTTGACGCTGATTGTG
TTGACCTTGTAGTTAGGCCTCTCCGCATAAACTGTGCTAAAAAAGATATA
CTTGTGCCCTGCTCTGTCGTGTGCATGACGAAAGGAGTCGCCACATTGTG
GGCGCTGAACTGTTCCGCCACGCCGGTTGTCCTTCCTCGCGGTATGAAAA
TCGCTCTCTTCGATGAAGCCGCATGTAGCTCAATAGCGGCACTAACTACG
GACGTCTCTACAGCTTGCTCTCCTTGCGATAATCGCCATTCTGAAGAGCT
AATGCTTGGCATGATCAGCAAGGCTCTCGGTACATCGGAACGGCAAGCAC
TGGTACANGTCCTTGCCAGGCATGAGGCTGCATTCGACTTCACGCATGGA
GATGCACCCCTTCATTTACCGTCGTCCCGCGCTCGTCACAGAATAGATAC
CGGCTCAGCACACCCCATCCGCCAGAAGCCCTACCGAGTGTCATCGTCCG
AGCGCAAAGTTATTGCAGAGCAAGTCAAGGAGATGATGAACAAAGGTGTC
GTTCAAGAGTCGTCTAGTCCATGGGCAGCCCCAGTAATCCTGGTCCGAAA
AAAAGATGGCTCCTGGAGATTCTGCGTGGATTACAGACATCTAAACGCAG
TGACGAAGAAGGATGTCTATCCACTACCGCGAATCGATGACGTCATTGAT
TGCTTACACGCTGCTTCTTACTTCTCAACACTTGATTTGCGATCGGGGTA
TTGGCAAATACCTATGGACCCTGCCGACAAGGAAAAGACCGCTTTCGTGA
CTCCAGATGGCCTATTCGAATTTAATGTTATGCCTTTTGGCCTTTGCAAT
GCTCCTGCCACCTTCGAAAGATTCATGGACACAGTACTACGTGGTCTAAA
GTGGGAGATATGCATGTGTTACCTCGATGATGTTGTAATCTTTGGCCGCA
CGTTTGAAGAACATAACGAACGCCTCAGCCTCGTTCTCGACTGCATCGAG
AAAGCTGGACTGGTCCTAAACTCAAAAAAGTGTCGGTTCGGCGAACGTCA
AACACTGGTCCTGGGACACTTAGTCGACAAGGATGGCGTCAGACCCGATC
CTCGTAAGATTGAAGCGGTGAGCTCCTTCAAGCCACCGCAGTCAGCACGA
GAACTCCGCTCATTCATTGGCCTATGTTCGTATTTTCGTCGTTTTGTTCC
CCGGTTTGCCGACATCGTTTACCCGTTGACAAGTATTTTGCGACAAAATG
CATCCTTCAATTGGACACCAGAGTGTGACGCATCATTCTCTCAACTGAAG
TTTATACTAACGTCAGCACCCCTCTTGCGTCACTTCGATCCATCTTGCCC
GACTGAAGTTCACACTGATGCTAGTGGAATCGGGATAGGAGCGGTGCTTG
TACAACGTCACAGTGGCGCAGAACATGTTGTCGCATATGCCAGCCGTTGC
CTGAGCAAATCTGAACGCAATTATACGGTTACGGAACAGGAATGCCTGGC
AGCCGTTTTCGCCGTACAAAAGTTTCGGTGTTATCTTTACGGTAGACCAT
TCAAGATTATCACCGACCATCATTCTTTATGCTGGCTGGTCGGTTTGCGT
GATCCCTCTGGTCGCCTCGCACGTTGGGCGCTGCGCCTCCAGGAATACGA
CTTTGTGGTATCGTACAAGAGTGGCCGTCGTCACGCTGACGCAGACTGCC
TCTCTCGGATTCCTCTTGCGACTACCGACTGCGATGCTGAGAATTTTGAC
GACTGTCTCGCTGCTGTTACTCCTACGTTCCCTGACGCGGCAGACTTTCA
GCGAGAACAACGGGATGATGTTACCCTCGATCCGCTTTTTGTCGCCGCCC
GTACTTCTAAAGGCAGCGGTCGCTTTACTGTCCGTGATAAATTGCTCTAC
AAAACTAATTACTCCGGGCATGGAGCGCGTTTTCTGCTTGTTGTCCCCGA
GAGTCTCCGCTCCGACGTTCTACGCGCCATGCATGACGATGTGACATCCG
GCCATTTCGGCTTCGTACGAACGCTGCACCGCACGCAGGAGCGCTTTTAC
TGGCCCAAGATGTACGAAACAACCAAGCGCTATGTCGCTAGTTGTGAAAC
GTGCCAACGTCACAAGCGACCGACCACCGCAGCCCCGGGTCCCCTTCGGC
CATTGACACCGCCCAGTACGCCGTTCGAGCAAGTAGGCATTGACCTTTTG
GGTCCATTCCCGTTATCTAACAACAAGAACCGCTGGATAATTGTCTGCGT
AGACCATCTTACACGGTATGCAGAAACTGCAGCCATACCGTCTTCCACCG
CCGCTTGCGTGGCGGTCTTCCTGCTGCGTTCCGTGGTCCTTCGTCATGGC
CCACCACGTGTCATCATCAGCGACCGTGGTCGCCAGTTCACGGCTGATGC
CATTGAAGAGTTACTTCGTTTGTGCACTTCACAGTTCCGTCATTCCACGC
CGTATCATCCACAGACCAATGGCCTCGTTGAAAGGACGAACAGAACGCTG
ACCAACATGCTTGCCATGTACGTCTCCTCCAATCATAAGAACTGGGACGA
CGTGCTGCCCTTCATCACTTACGCATACAACACGGCGAAGCACGAAACCA
CGAACTATAGCCCATTTTATCTCCTGTATGCAAGGTTACCGCGAAGCCCT
CTGGACACTTTCTTACCCTTCGTTCTGCACAGTGACGATTCTGTATCGAA
GACTTTGTGTCTCGCCGAAGAAGCGCGTCGAATAGCTCGTCTTCGTACTC
TGGCCTCGCAAAGTCGTTCGAAAGAGCGATACGACGACCGTCACGTACAA
GTATCGCTGGAAAAAGGTGACTTGGTCCTTCTTTGGACACCGCAACGCAA
GCGTGGATTGTGCCAAAAGTTCTTGTCACAATATTCAGGCCCATTTGTAG
TTGTGGACCGCCTGAGCGAACTCACTTACGTCATAGCTCGCCTACTGTGC
AATGGTCGGCGATCAAGCAGAACTCAGCTGACTCATATTGCTCGCCTGAA
GCCTTTCTACCCTGCTTGTCCATCCTGACTCGCCCCACGGGCTTCGTCTG
CTTGCGGGGAAA
>ltr-1_family-13#LTR/Unknown [ Type=INT, Final Multiple Alignment Size = 19 ]
TCTGGCTGCCCAACGTGGGGCTCTTGGGGCATCGGACGATAGTTTTAACA
GTTTTGCTTCGTTCGAGACCTTTGTTTGAACCGAAGCGTAGGCCTAGCGT
GGATTTTGATCGCTAGCGTCGGCGGCGTGCTTTCTTGAGCGAGGTGATGG
TGGCTGTAGTGTGTTTGAACATGTCAACATGCTAAGCCTTTTCGCAAGTG
TTTTTTTAATGACATTCGTCGGTACGAGAGCCACGTGGTCTGCATCCTGG
GAGAGCGAGGCTGAGCGCCCGCGGAGCAGTGGCAAGCCTGAAGCGAGTGA
GTACGGAAGCCTCGTGGGTGGTCCGAATTTCTTATGTAAATAGCTTCTTC
TATCTCTTTGACTCGGATGAAGTCGCGGCTCTGGGAGCCGGGTGGCCGCG
GGCCACGGGTGCCACTACGGGCTGACTGGTATTGCGGCCTGGCACCGGGC
GCTCCGACACCGTCTGGGACGGTGGGCGCCGTCAACTCGGATGCTGTGTG
CACCGAGCGGAGTAGGACCACCTCACAGAGCTGACGTCTCCTCGCGGCTG
CCTGTTTTGCGCTCATTTTGGGTGTTGTTTTTGGATGCCGGTTGTTGTCA
GGGTAGCGACGCTTTAGGCCTAAGGCTTTACGAAGCTGCCTGTCGCACGT
GGAGGGACACAACCTGGTGGACCGTGGCGTTGAGGTGTTGCAATTTGCTT
CCCTCATTCTATTTAGCCTCGCACGAATTGAAATTACTCGTTCGACTCAA
GGAAGCGAGCTTCGTTCACGTGAACTTAGCATCTGAGTAGCTGCCCGATC
TTTTGCTAGCCGAGTTGAACATCGTACCACGTGGGCGATGCGCATGCAGA
ATTCCTCTCCCTTGCACTACTTTAGTGTTTGCCGAGTGTGTTGAGTGTAC
GCAGCGTGATTGGAGTCACCCCTGGCTTGCCGTCACCTGCACATCGTCTG
CGCTGCTGCCCCGGACTACGATCGAGCCACCCCGGGCGATGGTGATGCTG
TGGCCAGTTCGGCGCAGCGACTTCGGCGGCCTCCTGCATCCAGCTCACAA
CCCTCGGCGGCGGACAAAAGAGCCGGCGGTCACCGACAGCTACGGCGGCT
CTTGCCAGCAGGGCGCGTCGGCGCGAGCGACGCTTGCTCGTACCGACTAC
TGCGTCGTCGTCTCCGGAGTCCTGGCCTGGNATCGTGCCGTCGAGTCTGC
AAAGCTGCCGCTGTGACCGGCGGACGCCAGCGGTGCACCCAAGGACAATG
TCGGCTCGCATGCTATGGACAGCGTGCGGACATTTCCTCGGCGCGGCCAC
TGTTTAATGTTCTACCTTGTTCGCGAAGCACAGTTTGATGTTAGACCGTG
TCACATGTCTCGCCGGAATATGTAGTGATTTAAGGTTGGGGGGA
>ltr-1_family-121#LTR/Unknown [ Type=LTR, Final Multiple Alignment Size = 5 ]
TGACGCGTGTATTCTATGCAGACGACGACGACGATGGGAGCACTAACGGA
CTCCGCCTATAGTGGGTCAGAGTGAGATTGGTTGATGACGAAGAAGACGT
GTCTCTGCTCTGTTTGTTTTTGAACAGATTGTCCTGTTGTTCGTGAAGAA
CGTCTCCCTGTGTTCTGTCCGCGTTGTACCGCGACA
>ltr-1_family-122#LTR/Gypsy [ Type=INT, Final Multiple Alignment Size = 7 ]
CTGGTGGAGGTGCGGGGTACTGACCGCGCCTGATGCTCGGGAGTCCTTCT
GGGAGTCGTTCNTCTAGCCCGGACGCGTTGTCACCAGTTACGACACCCGT
GCATCGCTTTAGTCGTCGACTGCTAGGCCTTGCCCCGGAGTTCTCCCCTC
TTCAACCACCTCTCTCCAGGAGCTGCACACATNTCGCAATGGCCGAAACC
AGCCCAACGCAAGCACCCCAAAGCAGCCGGTTTCCCAGTCCACAGCAGGT
AACCGTTCTGCATCCNCTGGTTCCCGATCGCTATCGCGGNGCAGTCTTCG
AAGACATTGAAGACTGGCTTGACAAGTATGAACGCGTCGCACAGATTAAT
CAGTGGACTGAGCAGCAAAAGCTCTCCCACGTCTATTTCGCCCTTGACGA
CAGCGGCCGTACTTGGTACGAGAACCGCGAAGCTAGCCTNACGACATGGA
ATGACTTTCGGCAGAAGATCACGGATACTTTTGCGAGTGCCGACCGACGC
GACCGCGCCCAGCAGATGATGGAGCTACGGGTGCAACAACCTAATGAGTC
GGTCACAATGTTCGCCGAGGACATGGCCCGCCTCTTTCGTAGAGCCGACC
CGAACATGACCGAAGATAGGAAGTTGCGCTACCTCATGCGAGGTGTAAAA
GAGCAGTTGTTCGCGGGGCTTGTGCGNAATCCACCAGTCACCGTCGCTGA
CTTTATCAAAGAGGCTACGGCTATTGAGCGGGCCCTTCATCAGAGATGCA
GGCAGTACGATCGACTGTCCACCAGCACCACAATCAATGCCGCCGCAGTG
ACTGNCGAGTATCAGAACCCCTTGCGNGAATTGATCAGAGAAGGCTCGTC
AGAGAGGAAATTCAAAAGATTCTGACACCGACANTGGATAGACCCGTAGC
GTCAATCGCCGGAGTGGTGCGTGACGAAATCAGGCAGGCGTTACCGGCAG
CCGATCTTCAAGATCACCAGCGTCCCATGACCTACGCNGCCGCTGTCCGA
TGTCCACCACCCGTTACAACCACACCGCCGTACCACCAGCCTCCGACAGC
CGCTCCTTGGTCGCCGCCGCAAGAGGAGGCTTCGAGGCGCGCACCCGTCA
CGCNGCTNCAGTCATACCGCCAGCCGTCGTTCGCNGCGCCTTGNTCAACG
CCGCAAAACGACGCTACGGGACGGCCGCAATTTCGGAGAACCGACGCATG
GCGCACCGTCGATAGGCGCCCACTCTGTTTTCACTGCGGAGGCGCCGGCC
ACATTTCGCGTCATTGCTGGCATCGCGACACATCATTTCGACCTTTTCGT
CCGTGGTCCTATGGTCGACGTGCAAATGACGACTCCATGCTACGCCGCGA
CGACGCTGCTTTTCAGGGACCTCCAATAGCGCACCCGAATGACGAATCCG
TGCCGNATGNTCGGTCCGATTTCGGCCGTCGGTCGCGCTCTCCAACCCCT
CCACGTCAGATGNCTTCNCCTACTGGACGTACTTTTGCTGACCTCCGAGG
ACGAAGGTCGCCCAGCCCACGCCGGGGAAACTGAAGGCGGCGACCTCTGG
GGGTAAGGTTGCAGGCCCGCCGCAAGACAATAAAAAGCCCCCGACACTCT
CGCCGCAGAACGACGTGAAGCCGATAAACCCGACACCGAAGAAATTGTGA
GCGCCGACATTGATGTTTTCGTGGACGGACAGCCGGTGACAGCGTTAGTC
GACACTGGTGCCGACTTCTCTATAATGAGTCAGGAACTCGTCCTCCGCCT
GAAGAAAGTAAAGACGCCATGGACGGGACCCCACATAAGGACGGCAGGCG
GNCAATTACTGATGCCTACTGGAAGATGTACTGCTAGAATTAGCATCNGG
GATTCTTCTTTCGTGGCCGCTTTCATCGTTCTTCCTGTGTGCTGTAAAGA
TTTGATTATTGGAATGGATTTCCTGAAAGAATACGGCGCCGTAATTAACA
TCCCGGACCGCATGGTGACGTTTTATAAGAGCCCCGGTTTAGTCCATTGC
TTATCGCCGCAACGCAACTCCTTTCGTCTAGCAGAAGACGACGTCGTCGT
CCCACCTCGATCGTGCGCCCTTGTTNCGGTAGCATGTGACGCACCGTTTC
ATTGCGAGGGAGTTGCCGACCAAATAACCACGTTGTTGCTTACTCACGGT
ATCTCGGTCGCACGAGGAATCGTGAATGTCACCGACGGGCGCACNAACCT
GTTGCTAACNAATTTTAGCACAGAGCGACGGTACCTTCCAAAGGGCACGG
CTGTGGCTTATTTTGACGGCGTTGCGGATGTTCGNGGCTGCTGTTCGCTA
CTCGAAGAAGCGCCTACGCAAGACCCAGCTCCTGTACTCGACGTCAGCAC
TGCTTTGTCGCAGCACGAACGAGAGCGGCTTCTCACGCTATTGTCGAAGT
TCAACGACTGCTTTGCGTCGACGTCCAGCGTCGGNCGGACGCCTCTAACG
AAGCACCGGATAATTACAGAGGATACGGCAAGACCAATTCACCAAAATCC
TTATCGTGTGGCTCCCAGAGAACGTGAAGCCATACAACAACAGTGACAAA
AATGCTTGAAGACGACGTGATCCAACCATCAACGAGTCCCTGGGCATCTC
CTGTAGTTCTAGTTAAGAAAAAAGACGGCAGCTTGCGTTTCTGCGTGGAC
TACCGAAAACTAAATCAGGTGACAAAGAAAGACGTGTACCCGCTTCCCCG
TATAGATGATTCACTCGACAGGCTTCGNCACGCGCGTTACTTCTCTTCAA
TGGACTTAAAAAGCGGATATTGGCAAATCGAGGTAGACCCGAGAGACCGT
GAAAAAACTGCTTTCGTGACGCCAGACGGCCTATACGAATTTAAAGTCTT
GCCTTTCGGCTTGTGCTCTGCCCCTGCTACGTTCCAACGCCTCATGGATA
CTGTGCTTTCGGGTCTGAAGTGGAAAACCTGCTTAGTGTACCTCGACGAC
GTCATCGTGTTCTCCGCAACNTTTGAAGAACACCTCGAACGGCTTGAAGC
GGTTCTGCAGTCCATCCGGTCCGCCGGCCTCACCCTGAAGCCGGAGAAGT
GCCACTTTGGCTTCGGGGAACTACAGTTTCTCGGTCACGTCGTCAGCCAC
GCAGGTGTCCGCCCGGATCCTGAGAAAATTGCGGCCGTAGCACAGTTTCC
CGTACCANCCGATAAAAAGGCTGTCAGGCGCTTCCTCGGCCTCTGTGCCT
ATTACCGGCGGTTTATTGCGGACTTTGCTCGCATTGCGTCGCCGTTAACT
CGCCTGACGAGAGACGACGTTGCTTTTGTATGGGGCGACGAAGAGCAAGG
TGCATTCAACGACTTGCGGGAACGTCTCCAGACACCTCCAGTGCTTGCTC
ACTTTGATGAGACCGCTCCTACATTGCTCCACACTGATGCCAGCAATGTT
GGCTTGGGAGCTGTTCTTGTGCAGCGGCAGGAGGGCACAGAAAGAGTACT
TGCCTATGCAAGCAGAACACTCTCGCGCACAGAGGCTAATTACTCCACGA
CTGAGAAGGAATGCCTCGCCGTAGTATGGGCGGTTATGAAATTTCGCCCA
TATTTGTATGGCCGCCACTTCACAGTTATCAGCGACCACCATTCACTGTG
TTGGTTGACAAACCTTAAAGACCCTTCGGGACGACTGGCGCGTTGGAGCC
TACGGCTGCAAGAGTTTGACATGACTGTCAAGTACAAGTCGGGGAAACGA
CATACGGATGCTGACTGCCTGTCTCGATCGCCGATAGAGTCGTCTGCTCC
GCCCGAAGAAGACTCGGCATTTCTTTGTGTTCTGGACACATCCGCCATCG
CCCAACAACAACGGGACGACCCTGAGTTGCTTGAGCTNATCAATTACTTG
GAGGGCAGATCTGCGAAACCGCCTAGAGTTTTCGCAAGAGGACTGTTGTC
GTTTTGTTTGCGGGCCAAAGTCCTCTACAAAAGAAACTTTTCTTCGACCG
GGTCCCCCTATCTGCTCGTCATTCCTGCAGCTCTTCGTACGGAAGTACTT
CAAGCCTGTCACAACGAGGTGACTTCTGGTCACTTAGGCTACACGAGAAC
GTTGGCCAGAGTGCAGCAGAGGTACTACTGGCCGAGACTTACCACCGCCG
TGAAACATCACGTCCGCACTTGCCTCGACTGCCAGAGGCGCAAGTCGCCT
CCGTCGAAACCAGCCGGCCTCCTGCAACCCGTCCAGGTCCCTCGAAGACC
ATTTGACCAAATCGGAATGGATATATTGGGCCCGCTTCCTACTTCTACTG
CAGGGAATCGCTTTGTTATCGTAGCAACCGACTATCTCACACGTTACGCT
GAAACAAAGGCAATCCAGAGAAGCACAGCGGCCGAGGTGGCGCGCTTTTT
CATTGAGCACGTNGTGTTGCGACACGGCGCACCAACCGTCGTAATAACAG
ACCGAGGAACCGCATTCACGGCTGCGCTTTTAGATCACGTCTTGCTGCTA
AGTGGAACGGCNCATCGGAAGTCAACCGCCTACCATCCACAAACCAACGG
ATTAACAGAACGCCTAAACAAAACAATTGAAGACATGCTCTCCATGTACG
TGGATGTTGAACATAAAAATTGGGACGACATCCTACCGTATATCACCTTT
GCATATAACACGGCGAAACAAGAGACGACGCGCATGACTCCGTTCACCCT
TGTTCACGGGCGGGATGTACGAACGATGTTGGATGCGATGCTTCCACACG
ACTTTGACGACACTGATACGGACGCCGATGTGTTTACGCAACGCGCAGAA
GAGGCTCGGCAGCTCGCGCGCTTGCGGATCTGCCAGCAGCAAGACTACGA
CGCAGGGCGCTACGATCTTCACCGTCGAATAGTNATCTATGACGTCGGCG
ACAGAGTGTGGGTTTGGACACCCATACGGAAACGAGGCCTCTCCGAGAAG
CTGTTAAGGCGATACTTCGGACCATATCGAGTATTGCGCCGACTCAGTGA
CGTCACGTACGAGGTCGTCCCCGATAGTCCCAATTGTACGCGGCGCCGCA
CGCACCGTCCTGAACTTGTGCACGTTGTCCGCATGAAGCCGTATGTGAGC
GAATAACTATGCGAGAGACCCTTANTTCCGCGAGTGACATTTCTGGTCTA
GCATCGGGACGATGCTCTCTTAGGGAGGGACAAA
>ltr-1_family-123#LTR/Unknown [ Type=LTR, Final Multiple Alignment Size = 8 ]
TGCCACCTGGTGTTTTGAGCCAGCGTTGCGTGCCCAGCAAAAACGGCGAT
TGAAGACGACGAAGTCAAGGATCTCGCGCCAGCTGGAGAACCGTCCTTCT
TGTGTCTGACATTTTCGTGTCTGGCTGCTGATACTGCTGCTTACTCTTGC
CTTAGCGCGTGACA
>ltr-1_family-124#LTR/Gypsy [ Type=INT, Final Multiple Alignment Size = 9 ]
AACTGGTGGAGGTGCGGGGTAATCTAATCTATGCACCAAACCCCTCCGGG
CAGCAGGAGCTCCAGCCCCGTACCGGTGGTTACGCCTGTACACCGCGCCA
GCAGAAGGATCCGTGGACAAGCCCCTGAGTTTGGACTCCTCCCAGAGAAA
ATGGCAGCTCCGACCACCCCAACCGGTATGGAAGGCACAACGCCGATTCA
TTGTATGCTACTCAATCCGCGAACGCCGAATCCCTTCCACGGCGCCATAC
ATGAGGACGTTGAAGATTGGCTGTTGCACTATGAACGTGTTGCCGCGTTC
AACAAGTGGGATGACGCAGACAAGCTGAAAAATGTCTATTTCAGCCTTAA
CGATGGCGCACGTGTATGGTACGAGAACCGTGCAGATGCCTTAACTTCAT
GGGCAGAATTCAAAAGGCGGATTCTTGAGACATATGCGAGCCCTGATCGC
CGAGAGCGAGCTGAGCGTGATCTCCAGTCCCGTATCCAAATGCCGAACGA
GAGTGTCGCAATGTACGTCGAGGACATGACGCGTCTCTTTCGACGAGCCG
ACCCCAGCATGTCGGAAGAAAAGAAGGTGCGGTACCTGATGCGCGGAGTG
AAAGAGCAGCTGTTCGGCGGTCTCGTGCGCAGTCCTCCCAAGACTGTGTC
AGAATTTCTTTCCGAGGCCATCACCATGGAGCAGACTCTTCGCCAGCGGA
CACCATCATACGAACGTCAAGTGAACACTGCCTCACCTACGGACTTCTTC
GGAGCTCTCGGGGGTCACGTCGATTTCTTTCGAGAGCTCATTCGTTCCGT
GATCCGCGAAGAACTCCAGAAACTGTCGGTACCTTCACAGCCGACGCTCA
GCTCCTTGTCCAGCGTTCTCCGTGACGAAGTTCAGCATGCGCTAAAAGAA
CCACCCTTCAATACAGAAGCTCGACCGCTAAGACATGACAGCCCACATAT
GTCATATTCGCAAGCTTTGAGGCAACCTGCCCCACCTCCCTCCCCGCTTC
GCGCCGCGCGCCCGGCCATGCTAGAGCCCGTCCAAGCTGCCTCGTATTAC
CAGGACCACCGACAGGCCCCGAGGAAATCAGACGTGTGGCGGGCACCTGA
TCGCCGTCCCCTTTGCTTTCACTGTGGCGAAGCTGGGCATGTCTACCGAC
AGTGCTCCTATCGAGAGCTCGGACTACGCGGATTCTCAGCGAACTCGCCG
CGACCTAGGTTCGGCCAGCGTCCTCCTGAAATTGAAGAATACGTTGCCCA
GCAGCGCGGATCTCCATCAGCTCGACACCAGTCACGCTCCCCTTCGCCGC
GGCGGTTTTCTCCGACTCGCCGTACGTATGCAAGCGTGGTGCAGGGTCGG
TCGCCCAGCCCACGACGGGAAAACTAACCACAGCGACCTTTGGGGGCGAG
GCCGCTCAGTCTGGACGTGCTCAAGGACCCCCACTGACGCGTACGCGGAC
CGACGATACATCGACGACGACAGTACCTGCTGATTCCAGAAAAAGAATTT
CCTTGGACATTCCTGTACTGCTTGACGGTCGTGAATTGACTGCTTTAGTG
GACACTGGAGCGGATTATTCTATAATCAGCGAAAAACTGGCCACCCTTCT
GAAGAAAGTGACCACGCCTTGGAATCAAACGCCAGTTCGTACAGCTGGCG
GGCACATCGTCACACCACTCGGCATGTGCACGGCACGAATACAGATTCGC
GGCTCTACGTTTGTTGCCAGTTTGAGCATTCTCCCTCAGTGTTCTCGAGA
CCTAATCATCGGCATGGACTTTCTCAGGGAGCACGGCGCTATAATCAACA
TTCGACAACGCCTCGTCACTTTCTCGACAAAAAGCGCCACAGCGACGACC
AACACCATCCACCCTCGAGCATCTCTTCGTGTCATCGATGACGCTGTCAC
GTTACCACCGCGTGCAAGTGTCGTGGTTCAAGTGGCATGTGACAAGCTCA
TACACGGTGAAGCAGTCGTAGAAAGCAATCGGTCTCTCCTGCTTTCTCAT
GGTGTTTGCGTAGCAAGAAGCCTTGTCGATCTCCACGATGGCCACTGTGA
GGTTCTTGTCACCAACTTCAGCTACGAACACCGGCACCTTTTCCCCGGTA
CTGTCATCGCCTACGCCGACCCGATCGCCGATGTCACTGAGTGTTTTGTT
TCCGAGGCAATCGGCACTGCTGAAGCACCTCTACGCAACGTCGACATTAG
TCCAACGCTTCCTGAAGAGAACAGACAACCCCTGCGCGAGCTGTTGCTTG
AGTTCCACTCTTGCTTTGCACGGTCGTCGAAGGTACGTCAAACATCGATT
ACGAAACACCGTATCATCACCTATGACGACGTGCCCCCCATACGGCAACA
GCCTTATCGTGTTTCCCCGACCGAACGACATGCTATTCAAACGCAGGTGA
AGGAAATGCTTCAAGACGGCGTAATCCAGCCTTCATGCAGTCCCTGGTCA
TCGCCAGTCGTCCTTGTTAAAAAGAAAGATGGCACGCTTCGATTTTGTGT
AGACTACCGGAAGCTAAACAACGTCACAAAGAAAGACGTGTACCCGTTGC
CTCGTGTCGACGATTCTCTGGACAGGCTGAGGCACGCGAAGTATTTCTCC
TCTATCGATCTGAAAAGCGGCTACTGGCAAATTGAAGTAGATGAGCGTGA
CCGCGAGAAAACTGCTTTCGTAACTCCGGACGGCCTTTACGAATTTAGAG
TACTCCCTTTCGGGCTCTGTTCCGCTCCAGCCACATTTCAGCGAATGATG
GATACCGTTCTCGCTGACCTCAAATGGAAAAGCTGCCTCGTCTATCTCGA
TGATGTCGTTGTCTTTTCGGAAACTTTTGACGAGCACCTTCGACGCCTTC
GGAATGTACTCGAAGCCATTCGATCGGCTGACCTTACACTCAAGCCAGAG
AAATGCCATTTCGGTTACGAGGAACTGAAGTTCCTTGGTCACGTCGTAAG
CGCGGCAGGTGTTCGGCCTGATCCTGAGAAGACTGCTGCCGTAGCAGCTT
TTCCCGCTCCAACCGATAAGAAAAGTGTGAGACGATTTTTGGGCTTGTGT
GCATATTATCGACGCTTCATTGAAAATTTTTCGAAGATTGCAGATCCGCT
ATTTCGCCTTACGCGTGACGACACGCCATTCCTCTGGACTGATGCACAAC
AGACCGCCTTTGCGGAGCTACAACGTTGCTTGTCTTCTCCTCCCGTGCTC
GGTCATTTTGATGAGGATGCCGACACAGAAGTACGCACTGACGCCAGCAA
TATCGGTCTCGGAGCTATCCTGGTGCAACGACAAGACGGCACTGAACGAG
TTATAGCCTACGCGAGCCGCACTCTGTCACGCGCAGAGTCCAATTATTCC
ACCACAGAGAAGGAGTGCCTCGCGGTTATTTGGGCTACCACAAAGTTTAG
GCCGTATCTCTACGGGCGGCCATTTAAAGTTGTGACCGACCATCACGCTT
TGTGCTGGTTGACCAACCTCCGAGACCCTTCTGGACGATTGGCACGTTGG
AGTCTGCGACTCCAGGAATTCAACATCACCATCGTGTACAAGTCAGGCAG
GAAACATGAAGATGCTGACACGTTATCACGGGCACCTATTAAATCTCAGA
ATCCTGACGAGGAAGACGACAGCGCCTTTCTGGGAGCCCTCAGCGGGCCG
GATCTGCTCGCTAAACAGCGATCGGACGCTGAGTTAAGACCCGTCATCGA
TCACTTAGAAGGCGGCATCGCGTCCATTCCTCGCCCACTTTCGCGACGGT
TGTCGTCATTTTGCCTACGAGGGGGCATCTTATACAAAAGAAACACAGGT
GCCGGCGACAAACCACATCTGCTAGTAGTACCTCAAGCCCTTCGCGACGA
CATCCTATTAGCCTGCCACGACGAGCCGACATCTGGTCACTTGGGCTACT
CAAGGACTCTGGACAGGGTACGGCAACTGTACTACTGGCCTAGACTGACT
GCTTGCGTCAAACGCTACGTGAAAGGATGCCGTGAATGCCAGCGCCGCAA
GTCACCACCCTGCAAGCCTGCAGGCCTTCTACAACCCATCGACCCTCCGC
GTACGCCGTTTGATCAAGTTGGAATGGACCTTCTTGGACCATTTCCCTTG
TCTTCCTCCGGCAATAAGTGGATCATTGTCGCAACTGACTACTTGACGCG
TTACGCTGAGACGAAGGCACTACCACGCGGGACAGCATCTGAAGTTGCCC
AGTTTTTTATGCATCACATTGTGCTTCGGCACGGCGCACCGTCATTCATC
ATCACTGACCGAGGGACGGCATTTACGGCGAAGCTTCTGGATGACATCTT
CAAGCTGAGCTACACGAGTCATCGAAAGGCCACTGCATACCACCCTCAGA
CTAACGGCTTGACAGAAAGACTAAACAAAACACTGGCAGACATGCTCGCT
ATGTACGTGGATGTGCAGCACAAGACGTGGGACGAAATCCTACCGTACGT
AACGTTTGCGTACAACACTGCCACGCAGGAAACTACACGCTTCCCGCCAT
TCCGCCTCGTTTATGGTCGAGATGTCCAAACTATGCTAGACGCCATGATG
CCATATGAAGATACCGACCAGCTCGACCAGTTAGCTCCTGACGTCGAGGA
GTACATTCAGCGCGCCGAGGAAGCGCGTCAACTGGCCCGCGTGCACATAA
GACAGCAGCAGTGTACCGATGCAATAAGGTACAATCTCCACCATAGACAA
GTGACCTATGAGCCTGGTGACCAAGTTTGGGTTTGGACACCCATTAGACG
GCGAGGCCTCAGCGAGAAACTCCTCAGCAAGTACTTCGGACCATACACAG
TACTAAGGCGTGTAAGCGACGTGAACTATGAAGTGATCCCAGATGGAGAC
CTGCCATCGTCCAAGCGCTGTTTACCACGCGCAGAGACTGTACATGTGGT
CCGCCTCAAGCCGTATTTTACACGGTGAAGTGTACTAGTGAAACAACCTT
TTTTTTTCGCTGTCCTCGCGTCTTCCTGGGTTTCGCGTCGTCGTCGGCGT
TGTCGTCGGCCTCGTAACCAGCTCCGCCCCCCTTTCATCCCCCCAGCGCT
AGCAGCGACCGACTGATACCGCTGGATGCCGCTGACGCCGCTAGAGAGTC
AAGATAACGTGACTGCATAGAACACCGTCGCCGCCATGCAGAAAGAGGAG
GAAAGGGTCCCCCCCCCCTGTTCTTGTGTGGCGGATAGGGTGCTCTTCAG
TTGCCGACGCGCCGGTTATTTCACGTAGGCCCCGGCACGTCGACGAATAC
GTGACCACCTTCCCACGGCTAGACCTGGTTCTTAGCGCTGCGGAAGCGAG
GGTATCATATTGTTTGTGTCGGCATCGGCGGCGTTGTCCCTGAAACCAAC
TCCGCAGCTGGGGTTGACTCACTATCGGCGTCAGCGGCATCAGTCAGTCG
CTGCTATCTCTTCCCTCCTCCCTTTATCGTGTTGTCCGCTTGCTGCGCGC
GCTTCTGTCCCCATCGTTTGCCGCTGGGTGTACACGCCGCCCCCCTCTCC
CCTCTTCCTGCGAGTCTCCGGTTGTCAAAGCGCCGGCTCGAACTTAATTC
CTTTCTTCGCTCCTCCTCCAATGCAACCCCTGTGCGGTGGCAATCAGAGA
GCCAGATCGGTGGCGGCGGATCTGTATATGTGCACCGCCCGAGCCGAAAT
TGCCGCTGCCGTTCGCCCTGTGCGGTGGCAATCAGAGAGCCAGATCGGTG
GCGGCGGATCTGTATATGTGCACCGCCCGAGCCGAAATTGCCGCTGCCGT
TCGCCACTGCGAAATTATCTGCCAGTTCTTTCTGAGCCATGAGCGAGACG
ACCGATGGAAGTCCTCCGTCTGCTGCTGCTGCTGCTGCTGCTAAACGAGC
TGCCAGAGCAGAGGCCCAGCGCCGTCGCCGTCAGAATCCAGAGGTGCGTG
CCGCCGAAGCAGAAGCTTACCTAGTGGAGTCTTTGTTAAAGGAATACGTG
TGAAAAATACAAAAAAAATTCTGTGATAGCGCATACATGTGTTGCTCGAT
TTTTTTGCCTCAATCTATCGAAAAGGTGAAACAGCTTATTTGCTGCGCTC
AAATTTCGCATTAGGAAGTAACGTAATCGTCGGTATTTTTTTTTTCGCTG
TCCTCGCGTCTTCCTCCAAAGAACTGTGAAGCGTTTTTTTTTTGTTCCCG
ACCACAGAACACATTTTTCCGTGTGCATTTCCGTATGTGTGCTAGCGCGT
CCCCCCCCCCCCCCCCGCACTTTTTTTTGTCTTACCTAATTTGTGTAGTT
TCCATGTACGTTTTGTGTTTGAGCATCGAGTCGATGCTCCGTTGGGAGGG
GGAATAA
>ltr-1_family-125#LTR/Unknown [ Type=LTR, Final Multiple Alignment Size = 2 ]
TGTTAGATATGGGGCCGTTTCCTGAGGCTACTTCGAGTTCCCCAGACCAC
ATCGAATCGCACCACTGCTAAGTAAGGAATGCAGAAGCACGGATGACACA
TTCCTGAGGCACGACAAGTGCAAACAAGTTGGCGGCCCCCACTTCGTGTG
CCGCCGGGGGAGCTATTCACTGCTTGACTCTTCCAGAAAGCGAGGAGATA
GCCCGGCACTGCTGGAAGTAAAGTGGGTCCCGAACCAAGAAGGCTGTAAT
GCGCCGTGATAGCCTGACGGCTGTAATGCGCCGTGACAACCGGACGGCTG
TAATGTACCGTGTCCGCCTTGGTCCGCCCTCACCCCCTACCCTCTAGGCT
GACGGCGCATTGCAAGTCAGCAAGGCAAGACCGCAGGGAGCCGCCGGGTG
TGACGCCACCGCACGGGCGCCTACCATTGACCGAAAATGGCGTCACCTGA
GCGGGCTCTCCCATTGGCCAAACCTGACGCGTCTTCCAGACATCGAAGGG
CTTAAAAGAGAGACCGGGAGCAGCAATAGAGGATTCCAGAGCATTCCCTG
GTTCATCTNTCTCGAACTTCTTGCGACGGGCCGCAGCGTCCGAGTTGCTG
CCNGCCCATTAATGACTCTAAGACTGTTCACTGACGTCTCACTGTAAATA
ATGTAAAATAAACCTTCCCAAGTTNTTTCATCCCGAAGTCCCCCTCAACT
CCTACA
>ltr-1_family-126#LTR/Gypsy [ Type=INT, Final Multiple Alignment Size = 1 ]
CTGGCGACGGGGCTGGCGACGAGTACCCACGGATCGTCCCACGCCGACGC
GAGCGGTGAACACCCCCCCCCCCCCCCCCCCCCGTTGCGGCCGCCATGCC
GCTGCACGGAAGGCTCGAGCCGTTCGAGTGAGATGGGTCCGCCTGGCCAG
TTTACGAGGAACGCGTCCACGTGTTCTTCGGGCTAACGACACACCCGAGG
CCAAACAGCGGGACATTTTCCTGGCCAGCTGCGGGACCACCATCTTCAGT
CTCTTGCTCGACCTTCTCCAGCCAGCCACGCCGCATGTCAAGACGCTGGG
TGAGCTGCTCGCCATACTGCGCTCGCATTTCAACCCAGCACCGTCCACAC
TAATGGAGCATTTCCGCTTCAACAACCGGAGCCGCCGGGAAGGAGAGATT
TTCGGGCAGTGCGTTGCTGAGCTACGAGGGTTAGCGAGTGCCTGCGTTTT
CGGGGACCAGTTGGAGTCGCTGCTCCGGGACCGTTTCCTCTGCGGCATCA
ACAACCCGCCATGCAGACGCGACTCATGGAGCTTCCCGACCCCTCGCAGG
ACGACGCCGTGAAGGCAGCGCTGGCAATGGAAGCTGCCGCCAAGGACTCC
GGCGAGATTGCCCGTGTGACTGGCTCACCGTCGGCGAAAGCGGTGGTAAA
CAAGTTGGCGACAAAGGGCAGTATCTGTGGTCGCTGTGGTGGTGCCCACT
CCCCCTCACAGTGCCAGTTCTCTCAAGCACAATGCTTCACGTGCGGGAAA
ACTGGGCACCTGGCACGGGTATGTTGAAGGGGAGGACGAACAGCAAACAG
AAGCAGCAGCCTGGTTCAAGCCCAGGTACCACACAAGCCCGCGGCCAGGG
TAGCCGTCCCAAGGGTACGCGGCGGGGGCGTGCAGTAGCAGGCTCAAGTT
CTTCCGCGGCCAGGCTCCACGTCGTGGCCGAGGACCCGCCGATTTTCGAC
ATGTGGCACACAGGCTTTGTACCGTCGTCGGCGCCGCCGTACATGCTGAC
CGTTGAAATCTGAGGGCACCCCATTTTCATAGAGCTGAACACAGGGGCCA
GCGTGTCTGTCATGGCCGGGAAACGGTTCAAGCGTACCTTCCCCGGCGTA
TCCGTCGAGGCTTCAGGCGTGATGCTGTGCAGCTACTCCGGGCAGCTCTC
CCAGGTCTAGGGTCAGGCACAAGTCAGCGTTCGCTTTGGCGACAGGGAGG
CAACCCTTCCCCTGTACTTAACCAAGGGGTCGTCGCCGACACTGCTGGGC
CGAAACTGGATTCATGCACTGTGCGTTCGTCTGCCAGAGTACCAGGAAGC
CAACCTGCATGCGGTGAAAGACGTCCCCAGCCCCCTGACCAAGTTCAAGT
CCCTGTTCCAGCCAGGGGTGGGCACATTCGCCGGCATGACGGCTGGCATC
TATGTACCAGAGGGAGCCGGGCCACGTTTTTTCAAGCCTCGCCCACTGAC
GTTCGCCCTGAAGGACGGGGTCACCCAGGAGCTGCAACGGTTGTAGCGAG
AGGGCATCCTGGTTCCCGTCAAGACGTCTGAATGATCCGCTCCCATCGTA
CCAGTCCTCAAGCGAGACGGCTGTGTCAGGATCTGCAGATATTTCAAGGT
TACCATAAACCCCGTCGCGAGCGTCGAGAAGTACCCGTTGCCCCGGATTG
AAGATCTCTGATCAGCGTGGTCCGGTGGACAGAAGTTCACCAAGCTCGAC
CTCAGAGATGCTTACCAGCAGCTGGTGGTCCAGGATGCCTCCCGGAAGTA
TGTCACAATATCGACAACCTTGGGGCTCTTCCAGTACACGCGCTTACGGT
TTGGCGTGGCCTCAGCCCCTGCCATATTTCAGAGGGAGATGGACAACGTC
TTCAGGGGCATGAGGCACGTGGTGGTGTACTTGGATGACATCCTGGTTAC
CGGCAGTGACGACGGGGACCGCCTACAGAACCTGCACAACGTCCTGGCAC
GACTGCAGGACGCCGGTCTCAAGCTCAAGCTGGAAAAGTGCATTTTCCTG
GCCCCCCATGTTGAGTACTTGAGGTACGTCATTTCCCAGGCTGGCCTAGC
CCCGGCTCCCCGCAAAGTTGATGCTGTGCTCAAGGCGCCTAAGCCCCAGA
ACAAGAAGGAGCTTCAGAGCTACCTCGGCCTCATGAACTTCTGCAGGAGT
TTCCTGCCGAACCTGTCGGAGCATCTACAGCCGCTCCATCTTGTGCTTCG
AGATGGTCAGCAATGGATCTGGAAGAAGGAGCAGGACCGGGCCTTCCAGC
GCAGCAAGGAGCTAATCACAAAGGCTCCAGTGCTGGTACATTTTGATCCT
GCTAAGCCTGTCGTCCTGACCGTAGATGCGTCGCCGTACGGCGTCGGAGC
CGTCCTGGCACACCGGGATAAGGATGGACAGGAACGCCCTGTGTCGTTTG
CTTCTCGTCGGCTTCATGCTGCAGAGCAACGTTACAGCTAGCTGGACAAG
GAAGGTTTGGCCCTCATGTTCGGTGTCGAACACTTCCACCAGTATCTGTG
GGGCCGGAAGTTCGAGGCAGTCAGGGACCACAAGCCGCTGTTGGGGCTGC
TGGAGCCAGACAAGGCACTTCCCGTGCAAACATCACCTCGAGTGGTACGC
TTGGCCTTGAGGCTGGCAGCTTACAGTTACCAGCTGGTTTACCGTCCGAG
AAAGGACCTGGGACCTGCTGATGCCCTGAGCCGCCTGCCCCTGCCAGAGG
TGCCTGATGTTGTTCCGCAACCTGCTGAAGTGTTCATGCTGGAGCACGCG
TACCCGGAGGTGCTCTCCAGATCTGCGGTATCGCAAGCGAGCAGCCGGGA
TCCAGTCCTGTCTCAGGTGGTCAAGGCGGTGTCCCGTGGGGAGGAATTGG
TCCAGCAGGCCTATAGCCACAAGGCCGCCGAGCTGAGCTTGCAGCAGGGC
TGTCTACTGTGGGGTTCCAGGGTGGTGATACCACGAAGTCTCCGGTCCAG
AGTCCTGCAGTTGCTGTACGCGGGTCATCCTGGCGTGGAAAAGACCCCTA
TGGTGGCCCGGTCCCATGTTTGGTGGCCTGGCCTGGACCAGGACATAGCT
CACATGGCGCAGAGCTGCCAAATCTGCCAGGAGCATCAGCGGGCCTCACG
TGATGTGGAAATCACCCCCTGGCCGTTCCCACAGAGACCCTGGTCCCGCC
TACATGTGGATTTTGGGGGCCCCTTCAAAGGCCATCACTTCCTGGTGGTG
GTGGACGCCTTTTCGAAGTGGGTGGAGGTTTTACCTGTCACCACTTCATC
AGCAGGCGCGACCATTGCAGCGCTGCGACAGGTCTTCGCCGCCCAGGGGT
TGCCGGACGTGATCGTGTCCGACAATGGTCTTGCTTTCGCCAGCACAGAG
TACGTGGCCTGGCTGACGGACAACGGAATCCGCCGTATGATGGTTCCGCC
GTACCACCCTGCTTCAAATGGTGCAGCCGAGCGGGTGGTGCAAGCCATCA
AGGACGAGCTCAAGAAGAGCAAGGCCGGGGATTTCCGGACGCAGATTGCC
CGGATACTGTTTCAGTACCAGACTACGCCCCACGATGTCACTGGCCGTGC
CCCCTGTGAGCTCCTGCTGGGTCGGATGGTCAAGACACTCTTGGGCGTCT
TGCCTCCGGACCTCCGATCCACAGTGCTCCTGAAGCAGCTGAAGCAGAAG
TTGGCTGCTGACCGAGGGTGCCGTTCCGGGCCTTTGCCGGAGTCTGGAGC
TCCAGTGTTCGCCAGGAAATTTCGTCCTAGCCCACCCTGGTCCGCCAGAC
AGGTGGTGTCTCCTGCCAGCGCCTCATCGCTGCTCGTCCGCATGTCAGAC
GGGGCGGCGTGTCACAGACACGCCGACCATGCCAGGCCTCGCCTCGTGAT
CTGGCCAGCACCCTCGACTGCCACTTCCGAGTTCCAGCCCACAGGAGGAC
TAGCGGCAGCACCAGTCGCTTCAAGCGGAGCACCACCCACCTCGGAGGCG
GCAAGCGTTGCCAGTGGTTCGGCGCCCGTTGGGCCGGTGTCGAGCCAGGC
ACCACTCACAAGGCCGACCACTGCGGACCCTCTAGATGGAGCGAGGTTGT
CTCAGGCAGCACCCGGCGTTGCGACACCCGGCCTGTCAACACCGGTGCCC
AGGCGGAGTACTCGACGGCGGAGGCCACCCGAGCGTTACTCGCCTGGGTA
GCAGGCACCGTCGACCCAGCTAGGGTGGAGGCAGAGCCCCTTACTGTGAA
CCAGGACGTTTGTTGTCGACAAAAAAAAAACTGGGGGTAAGGGGG
>ltr-1_family-127#LTR/Unknown [ Type=LTR, Final Multiple Alignment Size = 14 ]
TGATATGAAGTGCTGTGCCACACGTGTCAAACATGATTCGTTCTTTTTAT
GTTACGTCATAGGCAAGCAGCCTATATATATAGTTCGCTGTCACTGAAAT
AAAACAGTGCGGTACGTGCTCTTGGATCGTCTCCGTCACTCTGCCACCCG
CTACAACA
>ltr-1_family-128#LTR/Gypsy [ Type=INT, Final Multiple Alignment Size = 8 ]
CTTCTCCCTTTCTTTTAAAACTGCAGTCTTTGCACGGGTCTTCGTTGTCG
GGTAGACCTCCGTAAGACCGGCGGACTTGGGGGANAGAGAGCCTGTTCGG
CTGGGAGGGACGTTGGAGGTGTTGTCGAAGGAACAGGCGCAGCGCCAGTT
GCTTCTGGAGTGGCCAGGCTGCACCGGNCTTCTGGCGTTGACGTGGGCCG
ATTCTTGTTGTCCGGGCTGGGTTGAAGCGAGTCGGGAGCCTCCGCTTTTG
GGGTCACGGGTGACACAGGCACGCGACGGAAAATTTGGTCGAAGTGACGT
CTGGCTAGGCCATCTGGAGTGTCGACCGTTACAAGGCGTGAACCCTCTAT
GCTCTTGACGATGCCTGGACGCCAACGCTTCCCTTGGCCAAAGTTGCGCA
CCCACACCTGGTCGCCGGACTGGAATCTGGGAGGCTGCGAGTAACTTCGA
GGTAGAGAAGGGACGCAAGTATCCAAGCGCGAACGAATTTGGTAGTTCAG
CAGCATCTCTGAAGGAGACTTGCCGCACGGTAGTGGGGTACGTCGATAGC
CTAGGAGCACTCGCGCTAGTTTTGTTTCGAGATCGTTCACCATCGAGTGC
TTAAGAAGGCCATCCTTTATTGTGCGGACCGCACGCTCTGCGAGACCATT
AGATTGTGGGTGGTACGGCGCACTACGTAGATGAGTTATGTTGTTGACAG
TCATGAACTGGGAAAACTGCTGACTTGCAAACTGAGGCCCGTTATCTGAT
ACAACTGTTTGCGGCAAGCCAAAACGCGCAAACAATTCTCGAAGCCGCGC
GATTGTGACTTCTGTGGTCGCCGACTTGACGGGAAGTGCCTCAATCCATT
TAGTATGCGAGTCGACGACTATCAACAGCATGCGTCCCTCTATCGGTCCG
GCGTAATCAATGTGAAGCCTTGACCATTTGGTTCCCGTTTCTGGCCAACA
GATAGGAACCTGTCGATGGGGCATTGGCTGAGCTTGTACACATGAGATGC
ACGAACGTGCAAGGCTTTCGATCTCACCATCCAACCCAGGCCACCAGAAC
AGCGTCCGAGCCAGTCTTTTCATCGCAGATGCACCCTGGTGTGACCGATG
TAGCTCAGCGAGCATGGAGACTCGCGCTTTGCGGGGTACGACGATGCGAT
GACCCCAGTAGAGCAGGCCTTCTACGCTTGACAGCTCCAGTCTTCTGCAA
AAATAAGGTTGAAGGTGATTGTGACACGGTGACAAGCGTTTAGGCCATCC
ATTCAGTACAAAGTGCTGCACAACGCTAAGGTTTTCATCTCCGTTCGTCA
GCGCCCGTATGGCATCCGCTGGCACGAACGAGCTGTCAAGGGTCTCTGAA
GACAACACGTATTCTGGTAAGGTGCCCGATCGACAAACGTCTGTTATCGG
CACGGGCAAGCGGCTGAGTGCGTCCGCGTTGGCGTTTTCCTTGCCGGCCT
TGTACTCTATGCGGTAGCTATATTGGCTTAGAAACAGAGCCCATCTCTGA
ATACGTGCCGACGCCATTGGGGGCACAGGTCGATCTTCTCGTAGAAGTCC
CACCAGTGGTTGGTGGTCCGTGACCAATACAAACTCGCGGCCCAGCAGGT
AGTCTCGAAACTTTGTTACTCCGAATACCAGTGCGAGCGCTTCCTTCTCG
AGCTGAGAATAATTCTTTTCGGCGTGTGTTAACGTGCGTGAACGGAAGGC
AATGGGCTTATCCAATTTTCCAATTCGGTGCGAGATTACGGCACCTAAAC
CCGAAGGTGACGCATCGCATTCCAAGCGCACTGGTTGGTTGGGATCGAAA
TACGTCAGAACAGGCGAACTCAGAAGTGTTTGTTTAGCCTTGAGATATGA
ATTTTCCTGCGCCGTTCCCCAGTGCCATTTATGCTCTTTTTCAAGCAGAA
GATACAACGGCGCCAGCATCGTTGACATGTGTGGCAAGAACCGGTGATAA
TAAGTCAACAGACCCAAAAACGAGCGCAGTTCGCTCACATTCGTAGGCCG
TGGCGAGTCGCGTATTGCTGCTAGGTTCTTCTCAAGCGGATGCAAGCCGT
CTTTGTCAATGCGATGGCCCAGGTAGACGATTGAGTCTTTGCGAAAATGG
CATTTTTCGGCCTTCAGCTTGATACCATTTTCTTGAAGCCTGCGCAAAAC
GTCCCGAAGCACTGAGCCATTATCGTCTTGACGTTCCGCTATCAATACAT
CGTCCAAATACACCTGCACGGCTGGAAGACCGGCCAGGACCGTTTCCATG
CGCCGCTGAAAAATCGCGGGAGCCGAGGCAACTCCAAACGGAAGACGGTT
ATAGCAGAACAACCCCTTGTGAGTGTTTATCACGGCCAACTTCCTCGCCT
CCTCATCCAATGGGAGTTGGTTATATGCATCCTTAAGGTCCAGTGTTGTG
AAAAATGATCCCCCACGTAGCGACGCGAAAATGTCTTCAATGTTTGGTAA
AGGGTACTGCTCAGTTATGCACGCAGCATTGATTGTGGTTTTGAAATCGC
CGCAGATGCGAAGGGAACCGTCTTTCTTCAGTACTGGTACGATTGGCGCC
GCCCACTCAGAATGTGCTATGGGCGATAATATGCCTTGCTCTACTAAACG
GTCCAGCTCAGTTTCCACTTTTTCACGAAGAGCATAAGGAATTGACCGCG
CCTTGTGGAACTTCGGTTGGGCGCCTTCTCGAATGTGGAATTTCACAGGT
GGCCCCTGAATGTTTCCAAGTCCTGGCTCAAAAAGGGCAGGAAACTCGGT
CCTGAGGCTGTCGGGATCTGCTGACGTCGATTGAACCGTAGCGAGAAACC
CGGACGGCAAAAGCGAGAACGCTTGGATTAAGTCCCTTCCGCAAAGGCTG
GGACCCGAGCAGCCTGTAACTATCAGTGTGGCAGGTACAGTCTTCCCCGC
AAAATGGGCTTCAAGGTGCAGTTCACCGACAATGGGTAGCTTGCCCAAGT
AACAGCTGAGCGTGTGTTTGCATTTCGATAAGCGTGGCCAACTCAGACGG
TGCTTTAGATACACCTCCTGCGGAATGATAGAAAACGGTGATCCCGTGTC
AATAATCATGTTCAAGGGCACGCCACCCCAGCGGATAACTCTGCGGAACG
CCTGGAGCAAAGATTTCTTTTCCCGTGATTCCTGCAATGTGAAGACTGAT
GAAATATCGCCTTCCTCCGTTTCGGATACAGCGCTCTCATAATGAACTGC
GTTAGCGACGCCATCGCGCCTACGACCAGCCCGGAGCCCCGACTGGGAGC
GGCATTTTCTTGCGAAATGACCAGTCTTCCGACAGCGAAAACACTGCTCC
TTTTTGTGCGGACAGTCGCTTGCTTCGTGATCGTAGTTTCCGCAGCGTGC
GCACTCAGTATGGCTTTGCTTATCTTTGGTGAAGGTCTGATATCGGCGCG
ATTTACTCGCTACAGTGCACACCGCTGCCTCATTATCAGGTCTAGTCATG
GCGCTTACTTCCAGTGCGGCTGTCTCTGCCGCTATGGCAATCGTTTCAGC
TTGGGCAAGTGTGAGCTCAGTTTTTTCAAGCAGCGTCTGCTGCACCGCCC
GATTTCGGATGCCACAAACAATGCGGTCCCGTAACATACGGTCCAAACTG
GTGCCGAAGTGACAATTATCCGCAAGCTTGCGTAGCTCAACAACATAGTC
CCGGACAGATTCGCTTGCAGCCTGATCCCTTGTAAAGAACTTGTAACTTG
CGGCAACCTCATTAGTCTTCGGCGCATAGTGGTTATTTAGGATGGTAAGT
GCGTCCTTGTAACTCAGGNCGTTTACTTTCTGGGGGGCGCAGTGTCCAGC
AAGAACGCCTACCGTCTTCGTTGACAGTGTCGAAACCAAGAGCGCCCTTT
TCTTATCATCTGTCTTAATATCATTTGCTTCAAAAAATGCCTCCAGTCGA
GTCAAGTAAATATCCCACTTATCTTGATTTTCGTCGAAACTTGGGGTACC
GAGGTTCGTAGCCAGGGCCATGACCGCCGATGCTCCGTAGACTCGATTAC
TTTCAGTACCCAGCAGGACTCCCAGCGCTACCGAGACGCCACTGTTCGTG
GCGGGGGCTCCGCGGGGTGGTCACCCTCGTCGCCAC
>ltr-1_family-129#LTR/Unknown [ Type=LTR, Final Multiple Alignment Size = 20 ]
TGACGCGTCTATTCTTCTATGCAGACGACAACGAAGATAGGGACATTAAC
GGATTTCGTCTAGTGGGTCAGTGGGATTCGGCGAGGACGAAGAAGACGTG
TCTCTGGCCTGTTTTGTATTTGAACAAGTTGTNCTGCGGCTCTTGAACGT
CTCCCTGTCTACTGTCCGCGTTGTACTGCGACA
>ltr-1_family-130#LTR/Unknown [ Type=LTR, Final Multiple Alignment Size = 4 ]
TTGTNCTGAAGGCACTGGGCAGTGGGCATAGTGCTTGTGAAAGTGAAGAC
GACGAGAATTGCTGGCTTCCCCGTTTCGCCATAGTACCGACCTGTTTAAG
CCTACCGCTACAANCTAGAACTAGTGCTGCTAGGCAAACACCCCCGTTGT
A
>ltr-1_family-14#LTR/Gypsy [ Type=LTR, Final Multiple Alignment Size = 354 ]
TCTGGCTGCCCAACGTGGGACTCTTGGGGCATCGGACGATAGTTTTAAGT
TTTGCTTCGTTCGAGACCTTTGTTTGAACCGAAGCGTAGGCCTAGCGTGA
ATTTTGATTGCTAGCGTCGGTGGCGTGCTTTCTTGAGCGAGGTGATGGTG
GCTGTAGTGTGTTTGAACATGTCCACATGCTAAGCATTTTCGCAAGTGTT
TTTTTAATGACATTCGTCAGTACGAGAGCCACGTGGTCTGCATTCTGGGA
GAGCGAGGCTGAGCGCCCGCGGAGCAGTGGCAAGCCTGAAGCGAGTGAGT
ACGAAAGCCTCGTGGGTGGTCCGAATTTCTTATGTAAATAGCTTCTTCTA
TCTCTTTGACTCGGATGAAGTCGCGGTTTTGCCGGCGCGACTGCGGCGGG
GCGGCAGACATTTTGGCCCGATCGTCGTCGCCGCAACGCTCATCGCCAGG
TGTTTCCAGGCGCGACTGCGGCGATGCGACCGCATAGGGATCCATCCTCG
CGTTCCAGTCATTGTGCCCGAAACAGGCGATGCCAAAGCAGGGATCACCC
TCTCATTCCAGTCATTGTGCCCGAAACAGGCGATGCCAAAGCAGGGATCA
CCCTCTCGTTCCAGTCATTGTGCCCGAAACAGGCGACGCCANAGCAGGGA
CCATCCTCTCGTTACAGTCATCGTGCCCGACCGGCAGCGCCACGACAGGG
TGCTACGAGATCGTGCTCGACATGGTGCTACGGCAGCGCTACGACAGTGT
GCGTCACCATTAGCCCATTGTACATTCACGTGCTCGTCTTTTGAGGGGTT
CCTTCTTGCCCTCAACTGCGAGAGTATAAAAACAGCTGCCCCCGGACGCC
AAAAGGAGGGCTCCGATTTCTTCTGTTGAGTGAAGTGCTCTCCCGTCTCT
CTACTTCGGTCAAACCTGACCGCCAACTCTTTGCGATGTTAAAATAAACA
AGTTGTTTCGTTGTTACCAGTCGACTCATGCTTTGCCGGGACCTTCGGAT
GCTTCCAGTTGTACCCCAGGCCGCCAGGCCAACGCTACCCTTGGGGCTTG
CGACCCAGGTACAACCACGGGCGTCAGCGCCGAGTTCCCAACAGATCGTA
CCAGCGGTGCGATCCAAACAACCGNTGCCATCGGCGGGGNTCACCCTCTC
CTTCCAGCCATTGTGCCCGACCGGAGGCGATGCGACAGCAGGGGTCACCT
TCTCCTCCCAGTCATTGTGCCCGAACCGGAGGCGNTACGANAGCAGGGGT
CACCTTCTCCTTCCAGCCATTGTGCCCGACCGGAGGCGCTACGAAGTAGG
AGTCACCTTCTCCTCCCAGTCTTTGTGCCCGACCGGCGGCGCTACGACAG
TATGCTGGACTCTTGACTGCGAGGTTTGGTGAGTGCGGGACTTTCTTCTT
CTGAGCTTTGCCAGGCTTTTGTTAGTGTCAGAAACAGAGCTGGTAATTGT
GGTTGTCGTTGCTGCCGGGTTAGTTTGCGGCAAGACAATAGTAGGCAGTA
GAGAAAGCAGCATTCAGAGCAGCCATGGATTTGAAGTCGTTGCGCAAACC
GAAATTGTTGGAGCTTGCAAGAGAGTTGGGTCTGGATGTCTCGGACAAAC
TCAGAAAACCNGAACTGCTAAAGGCTATTCTTGAGTTAGAGGCTGAGGAT
GACGAGCTGTCGGAATGCCTTGAGACTATTGAGGAGAGGTCAAAAAGACA
GGAGCGCGAACTTAAAGAGCAAAAAGAGAGACAGGAGCGCGAACTTAAAG
AGCAGAAAGAGAAACAGGAGCGCGAACNTAAAGAACAGAAAGAGCGAGAG
CAGCAAGAGAANAAAGCAAGCCAGCGCGCAACACGCTTTGGAAATGAAGC
GTCTCGAGGTAGAGATGGAACGCGCTCGTAATGGAAGTCAGGCACACGGT
GCAGGAGAACGCGTATTGTTCAAAATGACTGACCTGATGCGGCCGTTTAA
GCTTGGAGAGGACATTGGTTTGTTCCTGGTTAACTTTGAGCGAACGTGCG
AGAAGCAGGGGTTCTCTNGGGAAACGTGGCCACAGCGCTTGCTCACTNTG
TTACCCGGCGAGGCGGCCGACGTAGTCGCTCGCTTGGATAGAGAGGAGGC
AGAGGATTTCGACANAGTGAAATCGAGTCTNCTAAAAAAGTACCGGCTGT
CTGCGGAGGCGTTCCGTCGGAAGTTTCGGGAAAATGAGAAAGGCAAAAGT
GAGTCATATACAGAGTTTGCGTACAGGCTTACGTCGAACATGCAGGAGTG
GCTCAAAGAAGAGAAAGCGTTTGGTGACCACGATAAAGTTCTGCAGTGCT
TCGGGCTGGAACAGTTTTATAGTCGGTTACCGGAGAACGTGCGATACTGG
GTCTTGGATAGGCCAGACGTTTGTACGGTGGCGGCTAAAGCCGCTGAGCT
AGCCGAGGAGTTTGTGACGCGTCGGGCTCGCGGAGCTAAGGACGGTCAAA
AGGGTGAGTTTGGCTCGAAGTTTGAGAGGCCGAAGTTCACACCCATGAGA
GCAAAGGGGAACACGCGTAGTGNGGATGCGAGTGAAAGCAGTNCGACCGA
ACNTAGAGAGACGGCGGCAGCCGAGNCCGAACGCAGAAAGCGGTTCGAGA
CGAGGCAAGCGCGCGTNTGTTATAATCTCGTGCCAGAAGCCNGGTCACTT
TTCGGCGCAGTGTCCGGAAACAACACCAAAAGTTGTGTTTTTNTCANTAN
GCAGCACTGACGAGAACATGAAGCTTCTCTGAGCCTTACATGCGAGACCT
CCTCGTGAACGGGAAAGAGTGCCGAGTGCTTCGCGATTCCGCAGCTACGA
TGGATGTAGTTCACCCGTCCTACGTAGAACCCNATATGTTCACGGGCGAG
TGCGCATGGATCAAGCAAGCCGTGGAAGCTCATAGCGTGTGTCTGCCNGT
AGCAAGGGTGCTTATTGAAGGACCTTTCGGAGCGCTTGAGACGGAGGCGG
CAGTGTCATCGATGCTGCCNCCCCAGTACCCGTACCTATTTTCGAACAGG
TCCGATCACCTCCTGCGCGAGAAGGGGCTTTTGTTTGGTGAGGCTAGCGT
TCAGGCCTTAACCAGATCGAAGGTTCGGGAGCTCGCTGCAAAGGCGGTAG
TTGCGGGGCCGACGTTGTCNAACAACGAAAAAGGGTCAGAGGCGCAGCAA
GCTGATATTCAGAGCACGCCCGAACTGAATAAANTTGAGCCTGTAGCGTT
GAAGGCGCCAGATACTGGAGAGGAAACGCCCGACANGGNAAAGTTAGAAG
AGCTATCTGCNGATTTGCTCATCGCGCCTACGTCAGACGGACTTGATAGG
TTGCTAAAAGTCAGCCGGTCGGCTTTGATAGCCGAGCAAAAGAAGGATGG
CAGCCTGGAAAACGTGCGCTGCANTGTCAAGGAAGGTATCGCCAGGAAAA
CTGCGCGTTTTGTGGAAAGAGGTGGAGTCCTGTACCGGAAGTATCTANAC
CGCCGTAGGAGTGGAGTTCGATCAGCTGATCGTGCCTCAATGCTATCGTC
AGGATCTGTTGCGCTTGTCGCACGGGGGTTCGTGGTCCGGACACCTAGGA
GTTAAGAAAACTAAGGACCGTCTCTTGCAAGAGTACTATTGGCCAGGGTG
TTTTCGGGACGCAGACCACTTCGTGAGGNCATGTGACACCTGTCAGCGGG
TGGGCAAACCAGGGGACAAATCGAGGGCGCCGTTGAAATTGGTACCTATC
ATNACGGAGCCTTTTAGACGGCTCGTTATTGATACAGTGGGACCTCTGCC
GGTAACAGCCACGGGGTACAGACACATTTTGACTGTGATCTGCCCAGCGA
CAAAGTTCCCTGAAGCAGTGCCGCTTAAAGAACTCAGCTCAGTTGAGATA
GTCAATGCACTACTGTCCATATTTGCGCGAGTTGGTTTTCCTGCGGAAAT
CCAATCAGATCAGGGCACAGTGTTTACTAGCGCTTTGACGACAACTTTTC
TCGAAAGGTGTGGGGGTAAAGCTGCTACACAGCTNAGTGTACCACCCTCA
GTCGAATTCCGTTGAGAAGCTCCACTCCGTCATGAAGCGCGTGTTGAGAG
CTCGCGTTTTGAACATCGAACTGACTGGGAGCTGTGTCTGCCTGGGGTGA
TGTTTGCTTTAAGGACCGCGCCGCATGCGGCTACGGGGTTTTCGCCAGCT
GAACTGGTGTACGGTCGCTCGCTTCGATCTCCGCTTCGCATGCTTCGAGA
ATCGTGGGAAGGTAGGGGCGACGACCCAGTCGTGGTGGAGTACGTACTTA
AGCTCCTCGAACGCTTAAGAAGGGCACAGGAGTTGTCAGGTGAAGCAATG
ACAAAGGCCCAGCAGAGGGCCAAGGTTTATTATGATCGGACAGCCAGGGC
CCGTCGTTTTGAGGTGGGCGATGAGGTCATGATATTGCGCACATCGCTAA
ACAACAAACTAGACGTGCAGTGGGAGGGCCCAGCACGAATTGTTCAGAAA
CTGTCGGACGTTAACTACGTGGTAAGTCTGCCAGGAAAGCGGAAAGCACA
GCAAGTTTACCACTGTAATCTGCTCAAACCTTATAGACAAAAGGGAAGCA
GTGGTGTGCATGATGGTAAACGTTCCTGAAGAGCTTCCGGTCGAGCTTCC
GGGACGAGGCTCAGTGACGAACAGGGAAGACACCGGTCAAGTCATTAGTG
ACCTTATCAGTAAAGCACCGCTGTCGCCCGAGCAGAAAACCGAACTACAC
CAGCTATTACAAGAGTTTCAAGGTCTGTTCTCTGAGAGGCCTGGTAGGAC
TTCTGTNCTTACTCATGATATAGAACTTACCTCCCCAGAGCCAGTACGAT
CCAAGGCGTATCGGGTGTCACCCCGCCAGAGCGATATTATGGAGGCTGAG
GTAAAGAAAATGCTACAGCTCGGTGTTATTGAGGCAGGTGAGAGTGATTA
TACCTCCCCTTTGATTTTAGTTGAGGTACCGGGCAAGGAACCTCGCCCTT
GCGTCGACTACCGCAGGCTNAATTCCATCGCTAAGGATCAAATTTATCCG
ATGCCCCGACATCGAGGAGCGCCTTGAGAAAGTTAGTAGCGCTCAGTTTA
TTTCCACCCTAGATCTTGTCAGGGGTTATTGGCAGGTTCCGCTTACAGAA
GAGGCTAGTAGGTATGCGGCGTTCATTTCGCCAATGGGGACATTCCGTCC
TAAAGTANTGNGTTTTGGTTTGGAGAACCCCGCGCCATACCGTTTTTCAA
GNCTCATGGACAAAGTGCTGCGGGGACCGCAAGAGTTCACGCTCTACCGT
ATCTAGACGACGTAGCGGTATTCTCCGCATCCTGGTCTGAGCATATGGCA
CACTTGCGGGCAGTGCTAACCCGCCTGCGCGAAGCGGGCTTGACAGTNAA
GGCTCCTAAGTGCCAGTTAGCACAGGCCGAGGTTGTCTACCTCGGTCACG
TGATTGGTCAGGGTCGTCGCCGCCCCTCTGAAAATAAAAGTGGCCGCTGT
GCGAGACTTTCCGCAACCGCGCACCAAGACCGATATTCGGTCGTTCTTGG
GTGTCGCCGGCTACTATCAGAGGTACATCCCTAGGTACTCTGATATCGCG
GCTCCCCTGACGGATGCTCTAAGAAAGACAGAGCCTCAAACAGTCGTCTG
GGACGAGACAAAGGAAAGAGCTTTTAGCGCCCTAAAGAGTGCCCTAACAA
GCCAGCCTGTGCTACGATCGCCAGACTATACAAAAGGGTTCGTTGTTCAG
TGCGATGCTAGTGAGCGAGGCANGGGCGTTGTACTGTGCCAACGGGAAAA
TGGAGAAGTAGAACACCCCGTCCTGTATGCTAGTCGTAAGCTGACCAGTC
GTGAGCAGGCGTATAGCGCCACCGAGAAAGAGTGTGCGCGTCTCGTGTGG
GCCGTTCAGAAATTGTCATGCTATCTAGCCGGCTCGAGGTTTATCATTGA
GACGGATCACTGCCCTCTCCAATGGCTGCAGACCATCTCTCCCAAAAATG
GCCGCCTCCTGCGCTGGAGCCTCGCTTTACAACAATATTCCTTTGAGGTG
CGTTACAAAAAGGGGAGTCTCAACGGTAACGCCGATGGCTTAAGTCGAAG
CCCCTAACGTAGGAATCAGCCTCAAAATTGTTNGTTACTGATGTTTTTCT
TCCTGAGGCAGGATTTTTTTTAACATATTGCTTTTGTTTAGTGTTTCAAA
GTGATGATATGCTTTCTAGTGCAATTTTCCAATTTGTGNACGCGTTCTGA
GTGATGCTAGACTACTGTAAGGAACTAGGCAGTGGTATAAAAAGGGGAAA
GAGCCTGGCAGGGCTTAGTGAGGGTTGTGCCGTGCTTGCTGACTGAGCGG
TTGAGTTTCAGCGTAGTTCTAACGCTTGCCGGGAACGAGAACAAAAATGT
GAACTCTCCCGAAGTCACTTTGCAGTGTCCCGTGCGAACCTGAACGAGAG
AACGAGGCCTTCTCTGTGCGCTGCGCTCAAGAAACGTCGAGGGACGCCCG
ACTTCGGTTATGAGCATCATCGAGCGACATCCCTCCGGACAGCGGACGCA
GTCCCCTGTCCATCGGGATCTCCTTCCCCCGGCGGGGCGGCAGACATGTT
GCGTTTCGCCTGCGACGCGCGGTTTTGCCGGCGCGACTGCGGCGGGGCGG
CAGACATTTTGGCCCGTTCGGCGTCGCCGCAACGCTCCCCGCCAGGCGTT
TCCAGGCGTTTCCAGGCATGTTCCGATGCCACGTGTCTTCATGTGCGCGT
GTGAGTGTATGTGCCATTGTGCCCGAACCAGGCGATGCGACAGCAGGGGT
CACCCTCTCCTTCCAGTCATTGTGCCCGACCAGGCGATGCGANAGCAGGG
GTCACCTTCTCCTCCCAGTCATTGTGCCCGACCGGCGGCGCTACGACAGT
GTGCGTCACCTTATCCCATTGTACAATCACGTGCTCGTCTATTGAGGGGT
TCCTTCTTGCCCTCAACTGCGAGAGTATAAAAACAGCTGCCCCCGGACGC
CAAAAGGAGGGCTCCGATTTCTTCTGTTGAGTAAAGTGCTCTCCCGTCTC
TCTACTTCGGTCAACCTGACCGCCAACTCTTTGCGATGTTAAAATAAACA
AGTTGTTTTGTTGTTACCAGTCGACTCATGCTTTGCCGGGACCTTCGGAT
GCTTCCAGTTGTACCCCAGGCCGCCAGGCCAACGCTACCCTTGGGGCTTG
CGACCCAGGTACAACCACGGGCGTCAGCGCCGAGTTCCCAACAGATCGTA
CCATCGGTGCGACCACAACAACCGTTGCCATCGGTGGGATTCAAACAACC
GATGCCATCGGTGGGACGGTCTNGGCGCCGTCAACTCGGATGCTGTGTGC
ACCGAGCGGAGTAGGACCACCTCACAGAGCTGACGTCTCCTCGCGGCTGC
CTGTTTTGCGCTCATTTTGGGTGTTGTTTTTGGATGCCGGTTGTTGTCAG
GGTAGCGACGCTTTAGGCCTAAGGCTTTACGGAGCTGCCTATCGCACGTT
GAGGGACACAACCTGGTGGACCGTGGCGTTGAGGTGTTGCAATTTGCTTC
CCTCATTCTATTTCGCCTCGCACGAATTGAAATTACTCGTTCGACTCAAG
GAAGCGAGCTTCGTTCACATGAACTTAGCATCTGAGTAGCTGTCCGATCT
TTTGCTAGCCGAGTTGAACATCGTACCACGTGGGCGATATGCGCATGCAT
AATTCCTCTCCCTTGCACTACTTTAGTGTTTGCCGAGTGTGTTGAATGTA
CGCAGCGTGAGTGGAGTCACCCCTGGTTTGCTGCCACCTGCACATCGCCT
GCGCTGTTGCCCTGGACTACGAACGAGCCACCCCGGGCGATGGTGATGCT
GTGGCCAGTTCGGCGCAGCGACTTCGGCGGCCACCTGTCTCCAGCTCACA
ACCCTCGGCGGCGGACAAAAGAGCCGGCGGTCACCGACAGCTACGGCGGC
TCTTGCCAGCAGGGCGCGTCGGCGCGAGCGACGCTTGCTCTTACCGACTA
CTGCGTCGTCGTTTCCGGAGTCCTGGCCTGGCATCGCGCCGTCGAGTCTG
CAAAGCTGCCGCTGTGACCGGCGGACGCCAGCGGTGCAGCCAAGGACAAT
GTCGGCTCGCATGCTATGGACAGCGTGGACATTTCCTCGGCGCGGCCACT
GTTTAATGTTCTACCTTGTTCGCGAAGCACAGTTTGATGTTAGACCGTGT
CACATGTCTCGCCGGAATATGTAGTGATTTAAGGTTGGGGGGA
>ltr-1_family-131#LTR/Gypsy [ Type=INT, Final Multiple Alignment Size = 1 ]
TCTGGTGGAGGTGCTTGTGCGTTCATGTACCGAACGCCCCCGCAAAGCCA
CGATCCAAGCCCGAAGCCCGAGGACAAAACCGACATCGCCCAAGACCAGT
GTGCTAGCCGCAGACTGCAAGGACTGCTCCCAAAGCACGACTTCTACCTG
AGACGACAAAGAAGATCGTGGTCAAGACAACCCCAATGGCTGCCCCAGCG
TCCCCCGTTATCCTGCAACAACCTCGGGACCCACCGACCTTCCATGGAGC
TGCGACGGAAGACCCGGAATCCTGGCTGGAGACCTACGAACGAATTGCGA
CATTCAACAACTGGGACGCCGACGACAAGCTGCGGCATGTCTACTTCGCC
TTAGAAGACGCCGCCAGAACGTGGTTTGAGAACAGGGAGTCGACCTTGAC
AACGTGGCTCCTGTTCCGTAGCGGCTTCCTGCGCACCTTTACAAGCGTCG
TGCGCAAGGGCCGAAGCTATGCTGGACGTCCGAGTGCAGCTACCAAACGA
GAACGTTGCCATCTTTACGAAAGAAATGAGCCGTCTATTTCGCCACGCCG
ACCCTGAAATGCCCGAGGAGAAGAAACTCCGCCTACTCATGCATGGTGTG
AAGGAGGAACTTTCTGCCGTAATGGTACGAAGCCCACCAAAGACCGTCGA
CGAGTTTCTTCGCGAGGCCACCAGCATCGAGAAGACACTCGAGATGCGAA
ACCGGCAATTCGACCACCGCCCGAACTCGACAAGCTACGCGGTATTGTGT
TGTTTTCTTTGCTACAGGTTTTTTTTCTTTATTACTTTCGTTTGTATGCA
GCATCGGGTCGATGCTTTTTAAT
>ltr-1_family-132#LTR/Unknown [ Type=LTR, Final Multiple Alignment Size = 1 ]
TATATTGTAAGAAAGATAACGAACGTGCGCACAGAGTCAGCAGCATCGGC
AGCATCAAGTGCGCGGCAGAGGCTAGAGCCTCCGGCACTGCTCGGTGCAT
GCTAGAACCGGCGGTCGCTACGAACCCCAATAAACCTGCTTTATA
>ltr-1_family-133#LTR/Unknown [ Type=LTR, Final Multiple Alignment Size = 1 ]
TGAAACAAAGATGTGGGGTTCCCGCACCGCAGAACGGCGCGCGCAAAGGT
CGGCGCCACGAAAGACGATGACGTGCGTAAGCTGCACGCTCTTGTTCTGG
CCCGCCTATTAAAGAGAAGCGTATATTTTGCAAGACTCCGTCTCCAATGT
ACGTTACA
>ltr-1_family-134#LTR/Gypsy [ Type=INT, Final Multiple Alignment Size = 4 ]
CTTTTCTGGTGGAGGTGCNGGGTACATGCTACCACNCCCAGATCGAACGC
CGCCTACAAGCCCAGTACGAAGTCCGGTCGAGCTGACTCCTGTTCACGTA
CGGACAAGCCGTCGACTTCAGGGACTGCCACCTGAGCACGAGCCTCTACC
CAATCGAGTCGGAAAGATGAGTACATCGGTTCCGTCTTCTTCCTCAACGG
CACCGACCGAGGTCGTCCTTAACCAGCCGCGAATCCCCACATCCTTCCAT
GGGGACACCTTCGAGGATGTTGAGGACTGGCTCGATCACTTTGAGCGTGT
CGCAGAATTCAACGGCTGGACTCCAGAGCGCAAGCTACGCAACGCCTACT
TTGCCCTCGAGGACTACGCGCGGACATGGTTTGAGAACCGTGAGGCGGCC
CTATCGACATGGGACGAATTCCGACGNCAGCTAATCGGCACATACGCCAG
CCTCGATCGCAAGGAGCGAGCTGAATCTGCAATTCAGGCGAGAGTACAGC
GGCCGAACGAAAGCGTCGCAATGTTTGTCGAAGATATGTGCCGACTTTTC
CGACGCGCGGATCCATCCATGCCGGAAGAAAAGAAGGTCAGGAACCTGAT
GCGCGGTGTCAAGCAAGAGTTATTCGGTGGCCCTAATACGCAACCCACCA
AAGACCGTTGCAGAGTTTCTCGCGGAAGCCATATCAATGGAAAAGGCACT
GCAGCAACGAACAAGGCAGTACAACCGCGACGTGTCGACCCTATCGCGTG
AGCCTCTCGCTATACCCTTGGACAATACCGACGCCTTGCGGGAGCTCATT
AGGCTTGTCGTCCGAGAGGAGCTCCAAAAGCTTCAGGTGGCTCCGGTATC
GGTACCGCGACTCGCTCTGGCTGAGGTCGTCCGGGAAGAAATCAGGCAGG
CAGTACAAGTCCCGGAGCGAAGCGAGGCACCACAGCACGAGGTACGGCAG
CCACGGCCTCGCATGTCGTATGCGGAAGCTGCGCGAAGTTCGTTGTCTNC
GACTTTTCACGATGCGCGCGACGTCCCGGACTTTCATGGTGTGCGCGCCG
TTGAACAAGCAACTGNCGACTTCAGGACTCGCCGCACGCCATTCATGGCT
GAAACACGACCACCCCGCAAGAGCGACGTATGGCGCACCGCAGACCGGAG
GCCCTTGTGTTTTCATTGCGGTGAAGCCGATCACCTCTACAGGGCNTGTC
CTTACCGCCGAGCTGGGCTCCGTGGATTTTCACTGAATGCGCCNTGCCCG
CGCAATGGTGAACGCCCCCTNGAGATTGAAGCATACCTCGCGGACGCCAG
GANCTCGTTTGNCCCACGATTCCGTGANCCCCGGTCACCGTCACCTGCCC
GANACAGGTCTTCCAGCCCCNTCTTCACGCCGAGNGCAACGAGGCGTCGC
TCACCCAGCCCTGCCTCCCGGGAAAACCGAGTCCAGCGACCTGCGGAGGT
GAGGTCGCTGACGTTGCGAACGCTGAAGATCCTCCACTACGACGACCGCG
ANATGACGTAATTGAGACGCAGAGAAAGCAGTGTAGTTCNGTGTCAGTAT
CCTGCGACGTACCAGTTACCATAGATGACCACGAAGTCACGGCGCTAATC
GACACGGGTGCGGACACGTCTGTTATGAGCCAGAATCTCGCGCGCACACT
GAACAAAGTTTCGACGCAATGGACCGGAACTCAGATTCGTACTGCAGGAG
GGCACCTCATAACTCCAATGGGCCGGTGCGCGGCACGAGTCAACATTCGG
GGCTTCACGTACATCGGCGACTTCGTCATTCTTCCTGAATGTTCAAAGGA
CCTTATACTCGGCATGGATTTCCTTCAGGCGAACGGTGCCATCATCGACC
TGCAAGAGTCCAGAGTCAGCTTCGCTACTACGCAAGCCATAGCGAACAGT
AATGACAACGACNGTGACATCGCGCTTCGCGTAGCTGACGATCACGTCAC
GTTGCCACCCAAGAGCAGCGTGCTTACCCTTGTCCGATGCGACATGGAGG
ACGACGCCGAAGGAATTGCTGAGGCNAACATCCCCCTGCTTCTTGAGCGC
CACATCATTTGCATAGCCAGAGGGCTTCTTCAGGTGCGAAACAAATGTTC
AGTCGTTTTGCTAACAAACTTTAGCAACGAGTATCGGCATGTACCGCGAG
GAACGACAATCGCATTTCTTCGCGAAATCATTGATGTCACTGACATTGCC
ACATTGGAAACCGCATCGTCTCAGCAATCTGAGTTACCCAGCCTAAAAGA
ACGGATTCACGTTAACGCCGCTCTGCCAGACCATCAGAAAGACCGTCTAC
TGAGTCTCGTGAATGAATTTGCGGACTGTTTTTCAACGTCGTCCAAAGTG
CGGCGCACGTCCATCACAAAGCACCGCATTATTACGGACGAGTCTGCACG
TCCTGTTCGTCAGCATCCTTACAGAGTGTCTCCAGTGGAAAGGGAAGCGA
TCAAGCATCAGGTGAAAGAGATGCTCCAAGACGACGTGATCCAGCCGTCC
ACNAGCCCGTGGGCCTCCCCTGTAGTGTTAGTCAGAAAGAAAGACAACAC
ACTACGNTTCTGTGTAGATTACAGGAAGTTGAACNGTGTCACCAAGCGCG
ATGTTTATCCATTGCNTCGCATCGACGACGCATTGGATCGTCTACAACAT
GCCAAGTTTTTTTCTTCGTTGGACCTTAAATCAGGGTATTGGCAAATCGA
AGTTGATGAACAGGATCGTGAAAAAACAGCGTTTGTGACACCTGACGGGC
TTTATGAGTTCAAAGTTCTCCCCTTCGGTCTCTGTTCCGCACCTGCCACC
TTTCAGCGGATGATGGATACCGTGCTTGCTGAACTCAAATGGCAAACCTG
CCTCGTATACTTGGACGACGTCGTCGTGTTCTCGAGCACGTTTGACGAAC
ATCTCGCACGACTCGAGAGTGTCCTCGCTGCGATCCGTACTGCCGGCCTC
ACCATCAAGCCTGAAAAGTGCTACTTCGGGTTCCAAGAGCTCAAATTTCT
TGGCCATGTCGTTGGTCCTNAAGGCGTCCGACCAGACCCCGACAAGTTAG
CTGCCGTCGCCGAGTTTTCGCCACCCACAGACAAGAAGGCTGTCCAGCGC
TTCCTTGGTTTGTGCGCATATTATAGGCGCTTCGTCGAGGGATTCTCGAG
AATTGCTGAGCCTCTGACACGGCTTACACGCGACGATGTGCCTTTCATTT
GGGCGGACGAGCAGCAGCAGTCGTTCAATGAATTGCGCNAGCGTTTGCAA
GNGGCCCCGATACTTGCTCATTTCGACGAAGACGCTGACACTGAAATCCA
TACTGACGCCAGCAATACNGGTCTCGGCGCAGTTCTTGTGCAGTGGCAAG
CTGGTGCGGAACGCNCCATTGCTTATGCAAGCCGCAGTCTCACCAAGGCT
GAGAAAAACTACTCAACCACTGAAAAAGAATGCTTAGCGGTTGTGTGGGC
AATCGGTAAATTCCGACCCTACTTGTACGGTAGACCCTTTAAGGCTGTCA
GCGATCACCACGCCCTGTGCTGGCTTGCCAACCTCAAGGATCCTTCAGGC
AGACTAGCNCGTTGGAGCCTGCGCTTACAAGAGTACGACATNACAGTTGT
CTACCGATCTGGGAGGAAGCACAGTGACGCTGACGTTTGTCACGCGCACC
ACTCCCTGCGACGTCATCGGACCCTGACCATGACTTGCCATTTGTCGGCG
TTATCGACGCCATAAAGATGGCTGAGCACCAGCGCGCTGACCCTGAGCTG
CTGCCGCTGATCGAGCACCTTCAAGGAGTTGAAGGTGTTTTACCCCGCTC
GCTCGTGCGCGGCTTATCATCGTACCACTTGCACAACAACGTCCTTTACA
GGAAAAACTGCGGAAGCGGTCCCAATACGTACCTCCTTGTCGTGCCGTCG
GCGCTGCGCCAAGACATTTTGCAAGCCTGCCATGATGAGCCATGCGCGGG
ACACCTGGGATTCGCTAAGACATTAGCAAGGATACGACAGAAGTATTACT
GGCCCCGGCTTTATTCTTCTGTGNAACGGTACGTGAAGACCTGCCGCGAT
TGTCAGCGCCGCAAGAAACCACCAGTTAAACCGGCCGGCTTTCTCCACCC
TGTGGACCCTCCTCAAGCACCGTTCCAACAAATAGGAATGGATCTACTTG
GGCCATTCCCAGTGACCTCTTCGCACAACAGATGGATAGTCGTCGCTACC
GACTACTTAACCCGGTACGCCGAAACCGAAGCTATCCCGCAAGCAAACTC
GTATGAAGTGGCCAAGTTCTTTGTACGCCACATCGTCCTACGACATGGTG
CACCGTCTGTTNTCATCACCGACCGCGGTACAGCATTTACAGCNGAACTT
ATGCAGGACGTTCTCCAGCTGACGCATNGCTCTCACCGCAAGAGCACTGC
GTATCACCCTCAGACCAATGGATTAACGGAACGTCTGAACAGAACGCTGG
CTGATATGCTCTCCATGTATGTCGACGTAGAGCACAAGACGTGGGACGAG
ATTTTACCCTATGTGACCTTCGCGTATAACACTGCTGTACAGGAGACTAC
GCAGTNTACGCCGTTCGAGCTTGTATACGGGCGCCACGTCACGTCAACAC
TTGACGCCATGCTACCTCTGGCTGATAATAGCCCGACCAGCGAACACGCA
GAAGAGTTCGTACAAAGAGCCGAAGAGGCNCGCCAGCTTGCTCGGCATCG
TATCCGGAGCCAACAGCATGCCGACACCCTTCGGTACAACCAGGGTCGAC
GCGACGTCCATTACAATACCGGCGCCTNCGTGTNGGTCTGGACGCCCGTC
CGTCGCCGTGGGCTCTCGGAAAAGTTGNTCCGCCGGTATTTTGGTCCCTA
CAAGGTTACACGCCGCCTCAGTGACGTNACCTACGAAGTCGTCCCCTGCA
GTTCTGACCCCGGTTCGCCCCGTCGTCGTCCTCGCGCTGAAGTTGTTCAT
GTAGTGCGCATGAAACCNTACTATGCGCGTACGTGAACGCCGAGNTGCAC
CTGAGGAGCTCCATTTGTTGTCGTCGCTGAAAGAACTTTTTNACGCGACC
GAGACGGTCGCTTTTCGCATGGGGGGCAAT
>ltr-1_family-135#LTR/Gypsy [ Type=INT, Final Multiple Alignment Size = 12 ]
TTTGGTGGACGTGCTGGGCCCTTCCCAAACCTGGAACTCCGCAGCCGGAC
GCTCCCTACCGTTTCTGCCATGCCTCAGGACGCCGCGCAGCCCGATCCTC
CCCTGGCATCGCCTGTCGTCTGCTCCGGTGCTCTACGCCAACGAGATCCT
CCGGTCTTCAGCGGCAACGACGACCATGACGTGGAGGATTGGCTNTCGTC
ATACGATCGCGTGAGTGCGCATAACAAATGGGATGACAAAGCTAAACTGA
CTAACGTCATCTTCTATCTTTCTGGAGTCGCTAATCTCTGGTTCCGGAAT
CACGAATCCAACCTCTCCACCTGGACAGCATTTACCCATTCTTTCAAAGA
AGTCTTCGGTCGCCCTGCTGTGCGCAAGCTTCGCGCAGAACAACGCTTGC
GTAGTCGCGCTCAGCAAAAGGGTGAAAACTTCACAAGCTACATTGAGGAC
GTAGTTGACCTTTGCCGGCGCATTAATCCCGCCATGCCCGACTCTGAAAA
GATCAAGAATGTCATGAAGGGCATAGAGGATGACGCCTTCCAAATGCTCT
TGGCGAAAAATCCTCAAACGATTGACGAGGTCATTACACTGTGCCAGAGC
TACGATGAGCTCCGCAAACAACGCCTTACTACGCGCCGAGCTGCCGCGCC
CGACGACACGATTTCGGCTTTAACTGACACTTCCAGTGCTGCTCCCGCCC
ACTCTTCGTTCCTCGACCAAATCAAGCAATTCGTTCGCGAAGAAGTCGCG
CGCCAACTGTCACTGCTGCCTGCTACCCAGTCGTCTGAGTCCTCTTTGTC
CCCGGAACTCCGACGCGTCATACACGAACAAGTCAGCGACGCACTACCTC
TCGCTAATCAGCCACCCTCAGCGCCGGTTCCGCTCACGTACGCTGCCGTC
GTCGCCAGGCCAAGACCACCGCCTGAAGTTGCGCATTACACCCCCACAAG
CGGCTTCTACGCCTCGCCTTCTCCAGCTGCGAACTACTTGCCCAGAAGCG
GCTTCTGCGCGCCTCCGCAGCCCCTACGCCCAGCTCAAAACAGTGCACCG
CTACCTAGGCCCCCTGTTGATAATCCGTGGCGTACCCAAGACAACCGGCC
GATCTGCTTCGCGTGTGGCTTTGCTGGCCACGTGGCACGGTTCTGCCGCC
GGCGGGGTTGGTATCCTCCCGATACTGCGAGATGTCAAGGGAATGCTNCT
GACTCCCAGTCCCGCTATTCGCCACCAGTTCCGCACTTCGCTCCTTCATC
TCCTGTTCCCCGAAGCTTCAACACNCGTCGGTCTCCATCTCCCCGTCGAC
GTTCCCTCTCCCCCATCGTCCGCCGCCCTCCAGCTGTGGAGGAAAACTAA
AAGGCGCAGTTCCGGAGGCAAGAACTGCGATCTCTTCGAACTGCTCAAGC
CCTCGTTTATTGCCTACGAACATCATTGAAGTTTTTGCCGAAGGTGTCGC
CGTTCACGCGCTTGTCGACACGGGTGCCGCAGTGTCCGTGATTGCCGACC
AGCTTCGCCGTACGCTCCGAAAAGTCGCGACGCCGTTTTCTGTCATTTCG
CTACGTACAGCAAGCGCTGAGCCAATTGAGCCCTTAGGAACATGTACCGT
CCGTGTCGCCATACAAGACAGTTTACACCACATTGAGTTTGTTGTTCTTC
CCCGCTGCTCTCATGCCATCATTCTAGGATGGGACTTCCTCTCATCTCAT
CACGCTGTTATTGATTGTGCCCGTGCGGAACTTGCGCTGACTCCATTTTG
CGGCAGTCCTTCTGAAGATTTGCCTCCACCTTCTGCTCGGGTGTTCGTCG
CCACCGACGCTGATATCCCTCCTTTCTCTNCCGCCCTTGTACCCGTTTCC
TGTGCTGCTTTCTGCGATTCCACAGTTCTTTTCACGCCATCTCAACTTGC
TGCACGCCGTCATCCCTTCTTGCTTCCCTTTGCCCTCCTTCCCTTTCGCC
AGGGCTCCAGCGCACTNTACGTTTCGAATCCGTTTTCGTGTCCATCAAGC
TTACATCGTGGCGAGTGCCTCGGTTTTGCTGACGAATTCGACACGAGCTC
TGTGTACGATGTGCCTGATGACTCGACTCCTCTTCACGTTGACGCCATGG
CTCTCCCTGTCTCTGCGCCTGCGCCTGCATGTGACCGAACGTTTGCTCCA
TTTATTGATCCTAACCTCACTCCGAGTCAGCGCACGCAGATCGTCGACCT
CCTTAACCAATTTCGAACTTCTTTCGACCTCCAAAAACAATGTTTAGGAC
GTACCTCCACAGTCGTTCATCACATCGACACCGGCAGCCACGCGCCGCTA
CGCCAACGTCCATACCGTGTGTCCGCGACGGAGCGCCGCGTCATCGATGA
GCACGTAGGAGACATGCTTCGACGCGGCGTGATACAGCCATCACACAGTC
CCTGGGCTTCCCCGGTAGTGCTGGTCAAAAAGAAAGATGGGACTATTCGT
TTTTGTGTGGACTATCGACGTCTAAATAAGATAACCCGGAAAGATGTCTA
TCCTCTTCCCCGTATCGACGACGCACTGGACTGCCTCCAAGGCGCTGAAT
TCTTTTCGTCCTTAGACTTACGATCCGGTTATTGGCAGGTCCCCGTGGCT
GACGCAGACCGCCCGAAAACAGCATTTGTTACGCCTGATGGCCTATATGA
ATTTACCGTGATGCCCTTTGGCCTCTGTAATGCGCCTGCAACATTTGAAA
GAATGATGGATAACATCCTCCGGGGCCTCAAATGGCAGACATGCCTTTGT
TATCTCGATGACATTGTCATCTTTTCCCCGGACTTTTCTTCTCACCTGTT
CCGNCTCAAACGCGTGCTCACTTGCCTTGCCGATGCTGGACTCCAGCTCA
ACTTAAAGAAGTGTCGCTTCGCCGCCCGGCAGCTAGTCATCCTTGGCCAC
GTTGTTTCGAAAGATGGTGTGCTCCCAGATCCAACCAAACTCCAAGCCGT
TGCCGAATTCCCACGACCAAAGACCACAAAAGAACTCCGCAGCTTCATCG
GATTATGCTCCTATTTTCGTCGTTTCATCCGCAACTTCGCCACCATAATA
GCGCCTTTGACGCAGCTTCTCGCGGGTAACCACGACCTCTTGGCCTGGCC
GCCAGTTTGCGATGCCGCATTCACGACGCTGCGCCGTCTTCTAACCTCAC
CCCCCATACTCCGACATTTTGACCCAAGCGCACCGACAGAAATACACACG
GATGCCAGTGGCGTCGGCATTGGCGCTGTTCTTGCACAACGAAAGACTGG
CTTCGATGAATACGTTGTTGCCTTCGCTAGCCGCGCACTCACGAAAGCGG
AAGCAAACTATTCCGTTACAGAAAAAGAATGCCTGGCTATCATTTGGGCC
ATAACTAAGTTTCGTCCTTACCTCTACGGCCGCCCGTTCGACGTCATCAC
GGACCACCATGCGCTCTGCTGGCTGTCGTCCTTGAAAGATCCCTCAGGCC
GCCTCGCTCGATGGGCGCTTCGCCTCCAAGAGTATGATATTCGAGTGCTG
TACCGCTCTGGCCGTAAACACTCGGACGCGGATGCCTTGTCTCGCTCCCC
AGTGTCAGGCCAGCCCAATCATCAGAAAGTACAAATATGCGAGTCCTCCC
TCACCGCCACGGATATGCTTTCGGAGCAGCAGAAGGATCCATGGATTGTT
GCTATGCTGGCTTTTCTGTCAGACCCATCAGGGCCTTCTACTGGCCGTGC
ATTGCGTCGCCAAGCACACCACTTTGCTGTTCGTGACGGGCTCCTATACC
GCCGTAACTACCTCTCGGATGGGCGCAAATGGTTACTCGTGGTTCCTCGG
CATCTACGTTCGGATATATGTGCAGCGTTTCACGACGACCCGCAATGCGC
ACATGCAGGAGTACTCAAAACATACGCGCGCCTGCGAATTCGTTATTACT
GGCGCGGGATGTACCGATTCGTCCGCCAATATGTCCGCTCCTGCCTCGCT
TGCCAACGCCGCAAGAATACCCCTCATGCCTTAGCTGCTCCACTGCAGCC
ATTGCCTTGTCCAGGACGGGCCTTTGACAGGGTCGGAGTTGATCTTTATG
GGCCCCTTCCGAGTACTTCAGATGGCAACCGCTGGGTGATAGTGGCGATT
GACCATCTCACACGCTACGCCGAAACTTCGCCTCTGCCCAACGCATCTGC
GCGGGATGTTGCCTGGTTCCTTCTGCGTAACATCATACTTCGCCATGGAG
CCCCCAGAGAGTTGCTGAGCGACAGAGGCCGCGTCTTTCTGTCTGATGTT
ATAGAAGCCCTGCTCAAGGAATGCAACGTAATTCACCGTACCTCTACTGC
ATACCACCCGCAAACCAATGGCATGACTGAGCGCTTTAACCGCACTCTTG
GCGATATGTTAGCCATGTACGTCGCATCTGACCAAACCAATTGGGACCGA
ATTCTACCCTTCGTGACGTACGCTTATAATACCGCCACACAGACCACTAC
AGGATTTTCCCCGTTCTTTCTTCTTTACGGACGCGAGCCTTCCTGCACAA
TGGACACCATCCTTCCGTATCGCCCTGACACAACGGAGGCTACTACCCTG
TCCGAGGCTGCTGCACACGCGGAAGAGTGCCGGAAGCTCGCCCGCACATT
TACTTCGGAAGATCAGCAGCGACAGAAGCACCTTCGGGATATTCCCTCTT
CTCCGGCACCCTATGCCCCTGACTCACTAGTCTGGCTTTGGGTTCCCGCT
ACCAGCCCTGGACTTTCACCCAAGCTTGTGTCCAAGTACCAGGGTCCCTA
CCGTGTCGTCAGTCAAACGTCTCCTGTGAACTATTTGGTAGAACCCCTTG
AGCCGCCTTCCGATAAGCGCCGCCGAGGGCGCGAAATCGTGCACGTTCAG
CGGCTCAAGCCGTACTTTGACCCACCTGTGCTATCTTGCCCGTAGGTCGC
CGAGACGGCTCCTCTTCCCCGGGGAGGCAAT
>ltr-1_family-136#LTR/Unknown [ Type=LTR, Final Multiple Alignment Size = 4 ]
TGTCATAATATATGGTACGCGGGAGTGGAAAGTATAAACATNCGAAGACA
GTGCGCCGTGCGGTGGCGAAGATGACAGCGACTCTGTGCGAATACCCGCA
AGAGNGCCATCATCATCATCATCATAATCACCACCACCATCATCATCATC
GACACCAATTCGGGAGCGTCGGCAGTGGCGCTTCGAAAAGCGTGGCGCGA
GAGTGTGTGGCCCGTGGCGTGAGCAGTGCGCGAGGTTCGGCGGTCGACGG
AAAACAGCTTCCTCGCTGGGCGTCTGGCCCANAGGAGCTATCGCCGCCCG
CGCCAATACGCCACACCCGAAGCAACACNGTCGNCCGCTGGGAGGTTACC
TCGCCCCGCTCTTCCGCTGGGCACTGGTCCAGGAGAGCTGGCGGTCCTGA
ACCGGGGCGGTCGAGCGTTCGGGTGAGCGGCCACAGGGCTACCCCGCCAG
CTGTGGACGCGACCCGGTGACTGCGGCCGGCTACCTGAGCCCCGCGANGC
GGTCCGACCCGGCCGTCCGACCCGGCTGTCCGACCCAGCCGTCCGTCCCG
GNCGTCCNACNCGGCTGTCCGACCCGGGTGTCCGACCCGGACGTCCNACA
CNGCTGTCCGACCCGCCGGCCGACACTGCTGTCCGACCCCGCTGGCCAGC
ATCAGTTCCGCGAGGTCTCNGACAAGGCGNCACACGCTTCCGCCGGAACT
GTAGGCCAATCACAATCCACCNATCCATAGAGATAGTGCATGTCGCCTAT
GAGGCATTGTCAAGTGTGTGTGCCGTTATCTGTGTCGTGTACGTNAATAC
AAGTCCGATGTGTGTTTGTGCTTTCGCGTGCTGCTTCTCCCTTTTTCTGG
AGTGATCCGGCCCCAATAACATCACA
>ltr-1_family-137#LTR/Gypsy [ Type=INT, Final Multiple Alignment Size = 3 ]
ATACCCCCCTTCTCGAGAAAGTTGTTCACAACTATTCTAAGACGAGGACG
CGGGATGGAAAAAAAAGAGAGAAAGGAAAATTGTCGTGCACGTTTGTCCG
ATTGTTCATATAAGCACACGACACATTGTTCACAGGGCGTTGCGCCCAGT
TAAAGTACTAATGCACAAGTCTGTTCGCTTTCAAATAAAGATTAAATACT
TGAGTGGTCGCATTGTCCAATCGCATTTTGCTAAATGAGCATGTGATTAC
GCGCGACTCAAGTTGTCAGCTCCGACATTGTCACAATCTTTTATATAGTT
AATAGTAAAAGAATACTCCTGCAAAAGGAGACTCCAACGCAACACTCTGT
TGACGTGCCTGGCGCGCTCCTCTGTGGGCTTGTTTCCGCTGTCCTGGTCC
CCGGCGCTTTCTCGACTTCGGAGGATCTTGTGTCGGCGCTTCTAAATTTT
CAGGACCGAACGAACTGGTCTATTTTTGCAGGCACACACAAGCACGCACC
GACGAGGAAGTGGAGCGGCCTGTACTTTCCCTTTAGCGGTTGTCTTTTGG
CACTTGTCGCACGACTTCACGAAGCGTTTTACGTCTCTGTGCACATCTGG
CCAATAAAATTCTTGTAGGACACGATCGGTTGTTCTCCTGATACCTTTAT
GTCCTGCCATGATGTTTTCATGAGCCACTTCTAATACGCCATGTCTAAAT
GCTTTCGGTATGACCACCTGCTTAAAGGTTCTGCCAGTGGCCCGGTGGTA
AAGGCGATACAACAATCCTTTTTCTTCGACGAATTCGTAACTGTGACCCT
TTCCCGAGTTAAACGACTTGCTCACTTTGGCAAAACTATGTTTCAGCGTG
GGGTCTTTCCGCTGTTCCTTAATGAGTTGTCCTTTTGTCACGTCACGTAG
GACGTTTGTCGGAACGCACAAGGGACGAATCTTGCCTTGTTCTTCAGTTC
TGGCTTCAGCCACGCTCGATACATGCTGAGGCTTCCTAGGCGCCTTATTC
AGCTTCATTTCTATCGGCGACGACTCAGCGTTGGGAGCAGCGGGGTGCTT
CCAGTCAGAATCCGGATCGTATGGTCCTCTGACGCCTGGAAGATTTCCCA
GAACAAGGTCGTAGAGGGGCTCGTCCATACATGCCACTGTTAACTTGCCT
GTAAAATACGGCGTGTTCACTTGCACGACAGCTTCAGGCAGGTNGCTTGT
TGAGCCGTCCAGAAGAACAACGTTCCTCTTTCTTCCCGTCATATACACCT
CTGGAACGAGTTCCCGTCTGACAATTGCGGTATTACAACCGGTGTCTCGT
AATACACGAACACTTCTTCCCAGCAGCCGGCCTTCAACCACTGGCATCCC
GTCGACGAGGAAAGTTACAGCATTNCCAGGTTTCTCGTCGTCGCTGTCAC
TTGATCGGCGAGTCTTCTTTCCTGGACGCTTTGATTCTTTCACTGGACGA
GTCCGGACTGGTCGAGATTCGGTGAATGCACACGCAGAACTCGGTTTGTT
GTCCCCGTACCGAGTTCGGCAATTTTCGGCTGTATGTCCCGTTCTGTCGC
ACAACTCACACTTCAGCATACGCTTAGGCGGGGCACGGCAGTCAGGAGCC
AAATGTCCAAACCGGTGACGGAGGGTGCACATAAGTTGCGGTTTCCTGGG
AGCTTCAATGTTTTTCCCACCAAAATCCTTTGTGTTGTCGGTACCTTTTC
CTAAGTTTGTCCAGTTCTGCGCGTCAAGAAAGCGATCCGTCAAGCTAGCA
AGTTCGTCAAGGGATTTGCACTCTCGNTCCTTCAAGAAAACGACTAGCTT
TGGCTCACAACAACGCAGAAACTGTTCAGAGATCATGTGATCTCGTAGAC
CTTCATATGTTTTAGGCACATTAGCCATCTCAATCCAATGGTCAAAATAG
GCTGAAATTCTTGCTGCTAACTGTCTTCCAGTTTCGCCCTCTACTGCTCG
TGCCTTCCGAAACTTCTCTTGGTAGCCTTGAGCCGTGAATTGAAACCTCT
GCAGCAAAGCTTTCTTTACCTTCGGGTAATCTAATGAATCGGCGGCAGTC
ATCCGACCGATCACAGTTAACGCTTCACCAGTTAGACACATGCTCACAGC
AAGAGCCCATTTTTCTTGTGGCCAGTCCTGCCCTGTTGCTACGCGCTCAA
ATCGCTGTAAATACGCGTGTAAGTCATCGCGTTTCTCGTCGAACAAAGGA
AGTAACTTCTGTGGATTGAGGGATGACGAGGAGGTGCTGGGCGTAGTCAA
AATTTCAGAAGCCGCTGCCGGCATATTCCGAGCTCCTTCCTGAAGCTGAA
GCTTTAGTTGGAGGATCTCGCGCTGCCTCTCGTCAGCTTCCTTGGTTGCC
TCTCGCTCCGCAGCTCTCTCGTCCCTTTGTTTTGCCTGTTCGGCTTCAAT
CCATCTGCGAAGTTCTGCGCCTGACAATCCTATTTGGAGTCCTATCGCCG
TGATTTTCTCTAAATCCATGGTGCCGTCTACTAATGTGCGTCTGCGCTCA
AGCGAAACTGCCCCCTTTCACTGTATTTACGAGTGAATCCTGGCAGGCTC
GCCAGTT
>ltr-1_family-138#LTR/Gypsy [ Type=INT, Final Multiple Alignment Size = 11 ]
CTGGTGGACGTGCTGGGTATCGCATCATCGCCTAATGATAGGGACGACTC
CTGCGAGTAGCCCTGCGTCCAGCCCTTCAAGACATCATCCACGCGTCGAG
ACACCTGTGCACCGCGCAAGCCGCCGCCTGCAAGGTCTGTGCCCGGAATT
CGGTCTCTTGCAACGAACTTCGTCAGCGACCTCACCGACTCAGGAAATGG
CGCTTGCAAGTCCAACACAGGTGACTATCCAAAACAATCTAGTCCCCNCA
AGCTTCCACGGTGACACGTACGAAGACGCCGAAGACTGGCTGGACCAGTA
CGAACGCGTAGCTAAGGTCAATCAGTGGCGTCCGGACCAGAAGCTTTCCA
ATGTGTACTTCGCTCTTGAAGGTAGCGCAAGGACGTGGTTCCAAAACCGC
GAGGCACATTTGACAACGTGGGACGAATTTTGCCGTCGGCTACTTGACAC
CTTCGGAAGCACTGATCGCCGAGATAATGCACAACGNCTTCTCGAGTTGC
GCATTCAGAAGCCCAACGAAAGTGTCTCCATGTTTGCCGAGGACATGTCT
CGTTTGTTTCGCCGCGCGGATCCCAACATGCCGGATTCGAAGAAGCTGAG
CCATCTCATGCGCGGCGTCAAAGAACAGCTATTCGCTGGTCTCGTGCGTA
ACCCGCCTACAACAGTGGAAGAGTTCATTAAGGAAGCCACAGCAATCGAG
CGGGCGCTCCAGCAGCGTTGTCGGCAATACGAACGCCTGACTAACGATGC
GCCTGCAGGAGCCGCAGTACTNACAGTGACAGACGAGACCTCGCTGCGTC
AACTGATAAGAGACATTGTGCGCGAGGAGATTGCGAAGCAAACTGCGACA
CCGAAGGAGTTTACTGTTGCTTCGGTCGCTGAAGTTGTTCGCCAAGAAAT
TCGGCAAGCATTAGCACCTCCTGAGCCGCTCCCTGAACCGNGTCCCGAGC
CGCGCTTCGAGCCGCGCGCATATAGCTACGCAGACGCTGTCCGTCGCCCG
CTTTCTACCGTGCCGGTACAGCAGTACCACCAGCGGCCACCTATTGCTGC
CTGGATACAGAGGGAGCATTTCAGGCGACCCCAGCCTCGCAGGACCGACG
TATGGCGCACCGCTGATCGCCGACCATTGTGTTTTCANTGTGGCGAACCA
GGGCACATTTATCGTTTTTGCCCTCATCGCCAGGGTGGCATCCAGGAAAT
GTCACCTGCCACTCCGCGCCAGTTTCCAGAGAGACATCNACGCTTCGACG
ACAGTGTCANTCGGGAACAAGGCAGCTCAGCTAATCTNCGGTCGCGCTCG
CCGTCTCCGTTGCGTTATTCTTCGCCGAACCGTCGCAGTTTCGCCGACGT
GGTGAGAGGCCGCTCTCCAAGCCCACGGCGGGGAAACTGAAATCGGCGAC
CTCCGGGGGGAAGGTTGCAAGTCGTCGAACCGCCGAAAGTCCCCCANCAT
TACNGAGAAACGAGCAGAGCAACCCGGAGAAACGGGACGCCGACGAATTT
GTGAGTGCCGACCTACTCTTAACGATTGATGGGCACGACGTGACAGCTTT
AGTTGATACTGGCGCAGACTTTTCGATAATGAGTGAGCAGTTGGCAGACC
GGCTTAAGAAAGTCAGAATGCAATGGACGGGCCCTTATATTCGAAATGCC
GGGGGCCAGATAATGACACCTACAGGAAAATGTACTGCACGGCTCCAGAT
AGGAAATACAGCTTTTGTCGCCACTTTTATGATTTTAAAAGAGTGCTGCA
GATCACTCATCCTTGGAATGGACTTCTTGCGGGAGTACGGCGCCGTGGTT
AACATACGGGACGGCGAGATAACCTTGTCAACTAGTACAGACACGAGCCA
AGACGAAGAGCGCCGACGTACATCGTTACGTGTCGCCGACGACGACGTCT
GCATACCACCACTATCATGCAGTCTTGTCTCCGTNAGTTGCGGAGAACAG
TTTGACAAGGACGGTGTAGCCGAACAACTAACTGCACTTCTGTTCCATCA
AGGTGTTGCCATCGCTCGNGGTATCGTCAGCCTAATCGGTGGTCGCACAG
AGGTACTNCTGACAAATTTTACCAATGAACGCCGGCACATCAGTAAAGGC
ACCGCTGTGGCGTACTTTGACGAAATTGACCACGTTCAACACTGCTTTGC
TGTAAAAGAGGAATCGACCACCGATACGATGCCACNTGCACCCGTCGTCG
ACGTTGACCCAGGTTTAGCGCCGCAACAGAAACAAGGNCTCAGGGAACTG
NTTGACNATTTTAAGGACTGCTTCTCTACAACGTCCCGAGTGCGTCAAAC
ACCACTGACGAAACACCGCATCATTACGGAGGAAACAGCAATACCCATCC
GACAGCATCCGTATCGCGTGGCTGAGAAAGAGCGTGAAGCAATACAGCAG
CAAGTCAAGAAAATGCTGGANGATGATGTTATCCAGCCGTCGAAAAGCCC
TTGGGCATCGCCCGTGGTACTCGTTAAGAAGAAGGATGGCAGCCTGCGGT
TTTGTATCGACTATCGCAAGCTCAATCGGGTTACGAAAAAAGATGTGTAT
CCCTTACCACGCATCGACGATTCCCTCGACAGGCTACGGCATGCACGGTA
CTTCTCATCGATGGACTTAAAAAGTGGATACTGGCAAATAGAGGTCGATG
AGCGGGATCGCGAAAAGACTGCGTTTGTGACGCCTGATGGGCTCTATGAA
TTCAAAGTTCTCCCTTTTGGTTTGTGCTCCGCCCCAGCCACGTTCCAAAG
ACTAATGGATACTGTTCTCTCAGACCTTAAGTGGAAGACTTGCTTAGTCT
ACCTAGACGATGTCATTGTTTATTCTGCCACATTTGATGAACATCTCAGN
CGGCTACGGTCGGTTCTTCAAGCCATACGGTCCGCTGGGCTTACCTTAAA
ACCTGAAAAGTGCCACTTTGGCTATGAAGAACTACAGTTTTTGGGCCACG
TNGTAAGTCACACAGGTGTCAGACCTGATCCTGAGAAAATCGCAGCCGTC
GCAAAGTTTTCAAGGCCTACGGACAAGAAGGCAGTCAGACGCTTCCTGGG
CCTATGCGCATATTACCGGCGATTTATTGCGGGTTTTGCACGCATCGCCT
CACCGCTCACCTGCCTAACCAGAGAAGATGTCACGTTTGTGTGGGGCGAG
GAGCAGGAGGCGGCATTTAACGAGTTGCGGCACCGTCTACAAACTCCGCC
TGTTCTTGCCCACTTTGACGTGGATGCGCCGACAATGATCCACACCGACG
CCAGCAACGTGGGTCTAGGCGCCGTCCTTGTTCAGCGGCAAGACGGCGCT
GAGCGAGTCATCGCTTACGCGAGTAGAACACTGTCGCGTGCCGAGTCGAA
CTACTCCACCACAGAGAAGGAATGCTTGGCTGTAGTATGGGCCGTTACCA
AGTTCCGCCCGTACATATACGGCCGCCCATTTCAAGTCATAAGTGACCAC
CATTCTCTCTGTTGGTTGACCAACATGAAAGATCCATCTGCACGTTTGGC
ACGCTGGAGCCTACGGCTTCAAGAGTACGACATGACAGTGGTCTATAAAT
CGGGAAGGCAGCACTTAGACGCTGACTGCCTTTCCAGATCGCCGATCGAG
TCGTCAGGCGGAGACGATGACGAATCCGCAGGCTTTTTAGGAGTTGTTGG
TGCGGCCACCATCTCTCAACAACAGCAAGANGACCANGAGCTCGCNTCAC
TAATTGATTTCTTAGAAGGCCGCACCACAAACAAGCCCAGATTGTTCTCA
AGGNACTTGTCATCATTCTGCNTACGNAACAGTGTTCTTTTTAGGAGGAA
CTTCTCTTCAACAGGGAAGAGATATCTACTGGTCGTCCCTAAAACTCTCC
GCAGTGAAATCTTGCAGGCCTGTCACGACGAAGCTACCTCGGGCCACCTA
GGCTACACAAGAACATTAGCACGGATCAAAGAGAAGTACTACTGGCCACG
GCTCGCAGCACAGGTGAAGCACTACGTTCGAACGTGCCTTGACTGTCAGC
GACGAAAAGTGCCACCTACGAAACCTGCCGGACTATTACATCCCGTTCNA
GTGCCGGAAACACCGTTTGCACAAATTGGGATGGACCTTTTGGGCCCATT
CCCAATATCNGCTGCNGGAAATAAGTGGATCATAGTTGCGACAGATTACC
TCACGCGNTATGCNGAAACCAAGGCACTTCCNAGCAGCACAGCAGCCGAG
GCCGCGCAGTTCTTCATCGAAAACGTCGTCCTNAGGCACGGTGCTCCAGC
GGTCATCGTAACCGACAGGGGAACCGCGTTCACGGCTGAACTTTTGCGAA
CTGTACTCACCCTCAGTGGCACGGCACACAGAAGGACGACAGCCTATCAC
CCGCAAAGCAATGGACTTACGGAGCGCCTCAACAAGACTCTCGCAGACAT
GCTGTGCATGTATGTCGATGTGGAACACAAGAACTGGGACCAAATATTAC
CCTACGTAACGTTTGCTTACAATACGGCTCGGCAAGAAACAACAAGAATG
ACGCCATTCAGTCTCCTCCACGGTCGAGAAGTGACTACAATGCTGGATGC
TATGCTTCCTCATGATTCCAGCGATTCCGAGACTGACGCCGCAGATTTTA
CAGAGCGCGCCGAAGAAGCAAGACAGCTCGCGCGCGTTCGCATAGCTAGC
CAGCAAGACCGTGATGCCCGACGTTACAATCAACGCCATCGATGCGTCGT
CTACCAGCCCGGCCAAAGAGTCTGGGTTTGGGCTCCAGTACGCCGCCGAG
GCCTCGCGGAGAAACTTCTGCGCCGATACTTCGGACCGTACAAGGTTCTA
CGACGCCTTAGCGACGTCAACTATGAAGTCGTTCCTGACAGCCAATCCTG
CTCGAGGCGCCGTCAGGACCTGCCTGAGACTGTGCACGTGGTGCGCATGA
AACCTTATTTTTCTGAATGACATGGACACTCGCTGGTTTGCTGGACACCG
GGTGCTACCCGCCGAGCATCGGGACGATGCTCCTTCTGGAGGGGGGC
>ltr-1_family-139#LTR/Gypsy [ Type=INT, Final Multiple Alignment Size = 5 ]
GTCTAGGAGCGTACGGTGAGGGGCTAGTTGGTATGACATTATGAGAACAA
AAAAAAACTGCGCAAAAAAGAACAAGACAGAGAAAGAACCACACGACACA
GGCGCAGACTAACAACTGGTTTAATGCTCCAACGCCACTTTCCTACCAAC
AACAGAACGCATGCGCACCAACCGCAAGGACCAATGTCATCTATGAGATT
CCGCTGAGTTGTGGCAACGTGTACGTTGGACAAAGAGGCCACTGCATTAA
TATTAGATTATTAGAACATGCCAATTCACTAGATGATTCTAGAGGACAGC
ATCTTCCTAAGCATCGCAAGACCTGCAGGCATGACGGCAATGTTTGTACT
CCACTTTTCGGCAGGACTCAGATTGTCGGACGCGCAAGTGATAAGAAAGA
GCGTGAAGTAATCGAAACTTTAGAAATCGCGAGATTAGGGCCGGATAAAT
GTGTTAGTGAGGCTTCCATACATTTGTACCGCAAGGAGTTGGCGTTTCTA
GGCTTGACTACATGATAGCGGCATTTGTCTTTGCGGTTGGTGCGCATGCG
TTCTGTTGTTGGTAGGAAAGTGGCGTTGGAGCATTAAACCAGTTGTTAGT
CTGCGCCTGTGTCGTGTGGTTCTTTCTCTGTCTTGTTCTTTTTTGCGCAG
TTTTTTTTGTTCTCATAATTAACCCTTGTTTTTGTGCAATAAAGGAATCT
TGCAAAAGCTGCTGCTGCGTCCACATCGGTTATTACACTGGCGACGAGGC
ACGGTTGTGCCCATGCGGGGAGGGCGTTTCCGGCAAGATGGCCTTCGGCG
TCCGTATCGGCGAATTTCACTTAAATGGNAACTCTTCATGGGAGGATTAC
GTCGAGCGTATAGAGCTATGCTGCACTGCAAACAAGCTCAAGGAAGACGC
CGACAAGAGGGCAGTATTGCTGAGCTGCTGTGGGGAGGATACATACTCCC
TGATAGCTACCCTCGTCAAGCCTCTCCGACCACCGAACGCTGACTACCAG
TCCATCGTAAAAGCCGTGAAGAACCACATCAACCCGAAGCCATCCGAGCT
ATATTCAAGGTACGTGTTCTCGAAGCGAGATCAGCACGACGCCGAATCTG
TCGCAGACTACGTTACAGCTTTACGTAAGCTAGCCGAGAACTGCGGGTTC
AACGACAACCAGCTTCCTCTTGACGTAATGCTAAGGGACCGGTTGGTTTT
TGGAATCTCTGACAGCATTGTGCAGCAACGTTTGTTGGCCGAGAAAGACC
TAACTTTTAAGACTGCCTACGATCTAGCAGTGACGGCAGAGGCTGCTGCA
AAACATCAAAGGGTTATGGGCGGCCTACGTCAGGACGTCCCAGATTTGAC
AGCTAAAGTGGACAGGCAACACATGAAGCAGCATAAGAATGGGCAAGATG
AAAAAACTTCAAGCGAGCAGTTGAAACGGCAGTGTTTCCGGTGTTTGGGC
AACCACGCTGCATACCGTTGCAGGTTTAAAACCGCAGTATGCTTCAACTG
TTCCGTGAAAGGGCACTTGGCCAAAGCGTGTCGNAAGAAACAAAGAGGTC
AGGTTAACCACCAGTTAGAAAATATGTCAAACTCGGAGCAAACTGAGTAT
GATGACATGCTAAATATTAGTCAAGTGACTAGCGGTTGTCCCAAGTTTAT
GGTGGCCGTAAGTATAGGCGGTGAAATAGTGCCCATGGAAGTCGACTCGG
GAGCAGCTAGATCGATTATCAGTCAAAACACGTTCAGCAAACTGAAAGTG
GCAAGGCGCATNAAGCTTGAAGAATCGGACACCAAGCTCGTAACTTGGAC
TAAGGAAGGATTGGACGTCGTCGGAAAAGCCACACTTCCGGTCAAATTCA
AGGAACAAGACTTCGAGCTGCCGATACTCGTAAGAAACGAAGGTAGCGCG
CTTTTGGGTCGTGATTGGTTCAAGGTCTTGAACATTAATGTCACTGGGCT
TCACAGCATCGAACAAAACGCAGAAGCCCTTATCAAAAAGTTTCCGGATG
TTTTTGACGAAACATTTCCAGGCGCTGCTCTGCCACCNCTACACATCGAG
CTGAAGGAAGGCGCGCCCGGCCCAAGTTTCTAAAATGCCGCAGCATTCCG
TTCGCACTGAAGGATGACGTCATCACAGAACTGGAAAAACTGGAACGTCA
AGGTGTTCTGCAACCGACGCAGTACTCGGAATGGGCCACCCCTGTGGTCA
TCGTCCGTAAAAAGGATGGGTCATTAAGAATATGCGGCGACTATCGAAGT
ACAGTAAACCAAGCGGTAAGGAACAACGTTCATCCTTTACCTACTAGCAA
GGAACTTTTCGCAAAGTTGGGGAAAGGCCGTATTTTTTCTAAAATTGACT
TGACGCAAGCGTACCAGCAACTTGCAGTTGATGACGCTACAGCAGAAGTG
CTCACGATAAATACAGTAAAGGGCCTGTACAAAGTGCGACGTTTGCCGTT
TGGTGTNTCGGTAGCACCCGGATTATTTCAAAGAGCAATTGATACAGTGC
TTGCAGGTCTATGCCAGGTGGCGGCATACCTCGACGACATCCTTGTGGCC
AGCGAAACGGCAGAGGAGCACCACGAAATCCTCATGGAGGTTCTCAACCG
ACTGTCAAAAGCGGGACTGCGTATACAAGGCGACAAGTGTCAGTTCTTCA
AAGAGAGCCTGGAGTACTTGGGACACCGGATAGACGCAAACGGCATCTAC
CCGTCAAAGGCTAAAGTCGAGGCGATTCACAAAGCACCTGTACCAAAGAA
CAAGAAGGAGCTCCAAGCTTTTCTAGGTATGGTGAATTTCTACAATCGTT
TCCTAAAGGGTCGGTCCGAAGTTGCAGAAGTGCTCTACCGCCTACTGGAC
AGCGACAGTACGTGGAAATGGGGTGAAGAGCAGCAACTAGCTTTCGAAAG
ACTAAAGACGTTGCTGACGTCCGAGTCACTTTTAGTGCATTTCAACCCTG
ATGCACCCTTAATTCTGTCTTGTGACGCATCACCCGTGGGTGTGGGAGCT
GTATTAGCTCACCGCGATGCTCAAGGACGCGAGCAACCTGTTGCTTATGC
GTCAAGAACACTCACTAAGGCGGAACGTAATTACGCCCAGATTGACCGCG
AGGCTCTAGCTATTGTCTATGGCGTCCGTCAATTTCATCAGTACCTCTGT
GGGCGAGAATTCCGCATCTTGACAGATCATAAGCCACTACTCGGTATCTT
TCAACGAGACAAGCAGATTCCCGTTGTTTTGTCACCGCGCATGTTGCGGT
GGTCTTTGTTGTTATCTGCTTACGAATACAAACTGGAGTATAGAAGGACG
CAAGATCACGCAAACGCTGACTGTCTAAGCAGGCTACCGATACCCGGTGA
CAGGAGGGACATCGAGCCTCCTGGCGACGTGCCTTTTGTTGGAAGCAGTG
GAGTACCCTCCTGTGAGCGCAGCAGACGTCGCATCAGCCACTATGCGTGA
TCCTTGCCTGTCGCGGGTGAAGAAATGGGTCGCAACTGGCTGGCCAGAAC
AAGGTGTACCCCCAGAATATGCCGCCTATCAGGTGAGGCGCGGAGAGCTG
TCTTTTCACCGTGACTGCCTTCTGTGGGGTAACAGGGTCATACTGCCAGA
AGAACTGAGAGAAAAAGTCCTCGCCATTCTGCATGCAAATCACCCTGGCA
TAACGGCCATGAAAGCTCTGGCAAGGTCATATGTGTGGTGGCCGAAGATC
GATGCCCAGATTGAAGATTTCGTGCGTCATTGCAAACTCTGTCAAGAGAA
CAGGCAAAGCGAACCTAAAACGCCTGTGCATTTTTGGACGAAACCCGAAA
GCCCGTGGAGCAGAATTCACATAGATTTTGCAGGGCCGGTTAAGGGCGTT
TTCTTTCTTGTTGTCGTGGACGCGCTATCAAACTGGGCCGAGATCGAGAT
AATGCCATCGCTTCATTCCTCAGCTGTGATCGAAAAACTGCGAAGAATGT
TTGCTTCATACGGATTGCCGGAGTTGGTTGTTTCTGATAACGGCACAGCC
TTCTCGAGCAGCGAAATGCAATCTTTCTTGAACAAAAATGGCGTGCGCTA
CATGTATACAGCGCCATACCATCCCGCAAGCAACGGAAGGGCTGAACGCA
TGGTTCGCGAGCTAAAGTGTGCGCTCCGAAAGCAGAGCCAGGGCACAGTG
GCGTGTAAAGTTTCTCGTTTTTTATTCAAGCAGCACTCCACGCCCCACTC
GGAAACCGGGAAGACGCCAGCAGAACTCATGCTGGGCAGGAGCTTCCGCT
CTGTCTTGTCGAGACTGCACCCTGACGCGAAAGGCCCTGGATGTACCAAG
CCGCCATCCTCGAGGGAGTTTCTACAAGGTGACCCCGTGTATGTGCGGAA
CTTCTCTCGTGGTCCGAAGTGGCTGGCCGCACGGATACTGCGTCGCTTGG
GCCACGTCATGTACAAAGTACAGACTTCCGATGGTTCAGTACACCGACGT
CATCGCAACCACGTGCGGAGAGCATGGGATGCTGTACCGATAGTCTCTCA
CGCTAACCCCAGCTTCAAGCTTCCAGCGACTGAAACTGCAGTGCAGAGAT
CGCCTAGTCCTTCCAGCGACGCAAACTGCAGTGCAGAGATCGCCTAGTCC
AGAAGTTCCGCAAGCATGCCGTAGGTCTACTCGTGTACGTCGCCCAGTGC
TTCGTTATGGCATTGACTACTAGGTGGGAAGGGATG
>ltr-1_family-140#LTR/Gypsy [ Type=INT, Final Multiple Alignment Size = 3 ]
CTGGCGACGAGGGTGGGACCGAAGGCNGNNGTCAGTTTGGTGAAGAAGGC
AAGTCTTTTCAAAGTCAGCCTCTGTTCCAAGTTGGACTTTGAAGAATGCT
GATTTTGCNGCTGTCTGTGCATGGATAACAAAGNAGCGACAATGCAGTCG
ACTGGACAGCTTGGCCAGATGGGNTCATTTGATGTTACCGCAAGTGACTG
GACGGCATACAAGGAGAGGTTGACATCTTTTCTGATTGTCAACAAGGTTC
CTGACAGCGACAAGGTGCACGCATTCCTCAGCATCATCGGCCCGCGAACG
TATGGGCTGCTGAAGTCGTTGACGGCGCCTGACCTGCCGTCGGCTAAAAG
TTTCGAACAGCTGAAGAGCATCTTGGACGCCCACCTGGCCCCAGTGCCGT
CCGTAATCGGCGAACGAGCCAAGTTTTACCGCAGAGCACAGCATGAAGGT
GAGCCCCTGCCGGAATATGTTGCCGAACTTCGCAAGTTGTCTCAGACCTG
CCAGTTTGGAGCCAGTTTAGACGAAGCGCTGCGGGATCGTTTCGTGTGCG
GACTGCTCCGTGAGGACGTGCAGCGAGTACTTTTTACCGAGGGCGACACG
TTGACGTTCTCGAGAGCAGTGGACCGCGCTCTGGCCATGGAAGCAGCCCG
GAAGAATGTCGCCGAGACTCGAGTCGTGGAAGCATTGGCCACACAGCTGC
ACAAAGTTGAAGACGATAGTAGAGAGGCACATGCTGATCTGCACGAGGTG
CAAACGAGAGCTGGTAAGCCGCTACTAGTTTGCTACCGCTGTGGTTCCCC
GAGCCACACTCATGCAGTATGCCCTCACATTAACGATACCTGTTTTAAGT
GTTCGAAGAAAGGACACATTCAAAGAGCCTGTCGGAGCAGCAACAGGCAA
TGTCATGACGGGTATAAGAAAAAACGGAGCCTGAAAACGCTAAAAGTTGT
GACACAGGAGCCGACTATCAGCATTTCCAAACAAGGGGCTGCCAGCCGCG
CTCCCATTTTTGTTAAACTAAATATAAATGATGCACCGGTAGAAATGGAA
CTCGACACGGGAGCTGCAGTGTCAATCGTGCCTTTCAAGCAGTTCAAGAA
GCGGCTTCCTTCTACCAGCTACCGATCAACTGACGTCACCCTACGCACCT
ATACCGGAGCACTCGTCCGACCTTGTGGCGTCGCGGTTGTCAACGTGCAG
CATAGTGGACGGACGGCGCAGCTGCCGCTCTACCTCGTCGACCAAGCAGG
ACCACCACTGCTAGGACGAGAATGGCTACACACACTACGTCTAGACTGGG
ACAGCATTTGGGGTCTGAACTACATCTCAAGGTCAGTGTTTGACTCGTCT
TCTCGAACGAAGGAAAGGCTCGATTCCTTGCTAGCCAAGTACGAAACTCT
GTTCAAGGATGAGTTAGGTGCTATCACAGACGAACGGGCCGAGCTGTTTT
TCAAACCAGACCACCGGCCGAAGTTCCTAAAAGCAAGGAATGTGCCGTTC
GCATTGCAGTCAGCTGTAGAAGCCGAGATAGCAAAATTGGTTGAACTAGG
AATTCTCACGCCAGTGAATACAGCGGAGTATGCCACGCCCGCAGTGCCCG
TGATAAAGAAAGATGGCAGCATACGCCTATGTGGGGATTATAAGACGACG
ATAAACCCTTCACTTGACATCACACACTACCCGCTGCCTAAGATAGATGA
TCTACTGGCAGCGCTGGCCGGGGGGCTACATTTTACGAAGATCGATCTGA
ACAGGGCATACCAGCAGGTATTCATGGCGGAAGAGTCAANGAAGTACTTG
ACATTAAACACGCAGAAAGGTCTGTTTACAGTTAACAGGCTACCTTTCGG
AATTGCGTCAGCGCCAGGTATTTTTCAGAAAATAATGGACACGATGCTGA
AGGGCCTGAGCGGAGTGTGTTGTTATCTCGATGACATTCTAGTCACGGGA
AAAACCGCTGAAGAACATTTGATAAACCTAGAAGCTCTCCTGAAACGTCT
GTCAGAGCGAGGTGTCAGGGTGAAGAAAGAAAAATGTGCGTTTTTTCAAA
ACGAGCTCTGCTACCTGGGGCACAAAATAAGTGCGGAAGGAATCGCTGCG
TCACCGGACAAAATTGAGGCAGTTATTAAGGCTGCTGCACCGACAACAAA
GCAGCAACTGCAGTCCTTCCTAGGTGTCGTCAACTATTACGGGAAGTTCG
TACCTAATTTGTCAACTGTCGCTAACCCCTTGTACCGGCTTTTGCAGAAG
GACGCTTCGTGGTGCTGGGACGACCGCTGCCGCGCAGCGTTCGAGCAAAT
CAAAACAATGTTATCATCACCACAGGTGCTGGCCCATTACGACCCGGATA
GACCGTTGAAGCTGGCCTGTGACGCATCGCAGTACGGAGTAGGGGCCGTA
CTTTCCCACGTTTTCGAGGACGGTAGGTCTCGACCGGTTGCTTTCGCATC
GCGCACGTTGTCCGAGTCGGAGAAGAAATACAGCCAGCTTGAAAAAGAGG
CATTGGCCATAATTTTTGGCATAAAGAAGTTTCACTACTACATTTATGGT
CGATCATTCACTCTAATCACGGACCATAAGCCGTTACAGCAAATTTTGGG
ACCAACAACCGGGATCCCGCCTATTGCAGCTGCGCGATTACAGCGTTGGG
CAGTGACGTTATCGGCGTACAGCTACGACCTTCTCTTTAAGAAGTCAGCC
GATAACGCCGAAGCTGATTTTTGCTCCCGGTTGCCGCTTCCCTATGTCAA
GGACGAGACGCAAGAAAGCGAAGAAACTTTTTATACATTGCGACCGGCCT
CCCTGCCAGCGTCGAGTAAAGAAATCGCGCGTGCCACGCAACGCGACAAC
GAGCTGGTACAAGTAAAAGAATTCATAAGTACAGGTTGGCCAAGATCCGT
CGGTGAAGACAGGCTGAAACATTACGTCACCAGGCGCAATGAATTAACCT
TGCATCAAGGATGCATATTGCTCGGAACACGAGTAGTCATCCCCGCAAAA
CTACAGAGTGCAGTTTTGGAAGAGCTACACGAGGGTCACCCAGGTATAGT
TCGCAGCAAGGCGCTCGCGCGAAGTTATGTCTGGTGGCCGTGTATCGAAG
CGGATCTCGAGCGTATGGTTCAATCATGTGCAAAGTGCCAAGAACAACGC
AGCGCCCCTGGCAAAGCACCACTACATCCGTGGTCCTGGCCCACAGCGCC
GTGGCAACGCATACACATTGATTTTGCAGGACCCTTTCAACAATCCATGT
TTCTCATAGTGGTCGATGCCCACTCCAAGTGGCCGGAAGTTTTCGTGATG
CCGTCGACTACTACAGAGGCCACAATTCAGTGTTTAAGAGATGTTTTTGC
ACGTTTCGGTTTCCCCGAGACAATTGTGTCGGATAACGGGCCGCAATTCA
CGTCACAGGACTTCAAACAGTTCGTCCGAGAGATGGGCTGCCGACGCGTG
CAAACAGCACCCTACAATCCTAGCGCAAATGGGCTCGCGGAACGTTTCGT
GCAAACTCTGAAGAATGCGCTGCGAAAGGATGACACGCGCCAACCACTGA
AGGTAAAGTTAAACAAGTTTCTGCTCGCCTATCGGAACACTCCTCGCGCT
ACAACGCACGAGGCGCCGGCCAACTTGTTGTTGGGTCGACGTTTGCGTAC
GCGCCTTGACGTGCTCAAACCTGTGGTGGGGGAGAGGGTGGCTTACGAAC
AGTTCAAACAGACGGTGAACCGACCATGTCGAGTGCGCGAAGTCGCTCTT
GGTGATCATGTTCTCGCACGCAATTACAGGGGACAGCCAAAATGGATGCC
AGCAGTAGTAATGGCCCAGACTGGACCAGTCTCTTTCAAGGTTCGTGTAT
CAACCCCTTCAGGATGCTTGGAGTGGCGGCGTCACAAGAACCAGTTGCTT
CAAAGCACGACAGTGCCTGCGGAAAACGTCGTTCAAGACGATGAGTTCTC
CGTGGGGCCACACAGCGACCTCGGATCGGGACCAGCTGCGGAAAACTCCG
TTGAAGGCGATGGGTTCACCGTGGGGCCACACAGCGACCCCGGATCGGGA
CAAGCCTTTTCAGTACCACCAGCTAGTGTTTCTCTCTCACCACCGACGTC
GCAGGCTGACACCGCACGGGGCGACGAGGATCGACGCTACCCAATTAGAA
ATCGTCGACCACCTGATAGGTTCCAAGCAGGAACGTGAACTTTGGTAGTT
TCATAATAAAAGCGGAGGAAG
>ltr-1_family-15#LTR/Gypsy [ Type=INT, Final Multiple Alignment Size = 39 ]
TTAATTTGGTGGAGGTGGACGTTCCCCGTACCCGTCATGGAGCTTCGCAG
CGGTCGCAACGGCGACAGTGCAACTTCGGCTCCTGCTGGCGGCACTTCAT
CTACGCAACCGTCTCCGCCTGCAGCCCCGACCTACGTCGCCGTTTCCCCC
CCTCGGGATCCTGGTGTTTTCAACGGAGTCGGCAGTCCTGATGTTGACGA
CTGGCTCCGCTTATACGAACGTGTCAGCACCAGTCACAGGTGGGATCCGA
CTATTATGCTTGCGAACGTTCTTTTCTACCTCGACGGAGCTCCACTTGCA
TGGTTCCAGACTCACGAAGAGGAGATCTCGAGCTGGGATCTCTTCAAAGA
GAAGCTCCGCGACCTTTTTGGCAATCCGTTCGGTCGCCAAGTCAATGCCA
AGAAAGCCCTTGCCACACGTGTACAGACGTCGACCGAGTCCTACGTGTCG
TACATTCTCGACGTCTTGGCCCTTTGTGCCAAGGCTGACCCGACCATGTC
TGAGGACGATAAGGTTAATCACGTCCTCAAAGGCATTGCTGACGACGCCT
TCAATTTACTGGTGTTTACGAACGTCACCAGCATCGATACGATCCTCAAG
GAGTGCCGCCGTCTCGAGCATGCTAAAAGCCGCCGGGTATCCCAGCACAT
CACGCGACTTCCCAACACAGCTGCTACGTCATCCTGTGACGACCTCTTCC
ACCAGCCGTCGCGATGTGACAACTTGACCCGCATCATTCGTCGTGAGGTC
GAAGCGGCACAACCGGCGGCCCCTTCATTCCCGTCACCTGATCATTCTCC
GGTGACAATCTCCTTGATCCAGGCCGTCGTCCGTCAAGAGTTGTCCAACG
TCGGCCTGCAATCCATTCGTTCCGTACGCTCGGAACCTCTCTCTCCACGC
ACGTCCCCACCGCGCTCTTCTTACTCCTCTTATGGACAGCGCAACCCCTC
CGAATGGCGAACCGTGGACGACAAGCCGATCTGTTTTAACTGCCGACGCA
TTGGACATGTCGCTCGCCACTGCCGCAGCCGCTGGACTTCTCCGACGCGC
TATTCTCCTGATTACCACCCTCGCCCCTCTAGCGCGTCCTTTTCCTTCGC
CCCTTCTATGCCCGCTCCATCATCTGACCCTGCGACACCTTTGACACGAC
CCCGCTACTCCCGCTCGCCTTCTCCCTCCCGTCGTCAATCTCGCTCGCCC
CCGTCACGCCGTGCTCCTTCTCCGACCTACTCGCCGCACCCCCGACCGGA
AAACTAGACAGTGCAGCTTCTGGAGGTGAAGCTGCAATGACGACATTGGC
ACGAAATCCTCGCTTCACCTTACCCACGAACAAGAATCTTTTGGACGTTC
TCGTCGACAATGTTCCTGTGTGCGCGTTGATTGACACCGGGGCGCATGTG
TCCATTATGAGTGCTGCTCTTCGCCGTCGGCTCAAGAAAGTTCTGACGCC
CGCCCCGAACCGAGTTGTACAAGTCGCCGACGGAGGGACTGTCGCTATTG
TTGGCATGTGCTCTGCCCGACTCACCATTGCTGAGAGACACACCGTCGTT
CTCTTCACCGTCATCGAGCATTGCCCTCACGAACTCATTCTCGGTCTGGA
TTTCCTTGCCAATCATTCTGCCCTCATTGACTGTTCGGCCGGCTCACTTC
GCCTTGACTTGCCTCTTCTTGCCGACCCTGTGGACCCGCCTCCAAGCCGT
TTGAGCTGCATGGATTTTATTCGCCTACCGCCTCACTCTGTGACACACGT
CGACTTGTTGTCCTCACCAGCTGTACCTGACGGCAATTACGTGGCCGCAC
CAATTCCGGCNGTTATGCTTACACGTGGTGTTACCGTGCCGCACACTGTG
CTGACAATTACTGGCAACCGCACCTGCCTTCCCCTTGTCAATTTCGCGCT
AACCGCGCAAGTTCTGCCTCAGGGGATTTCATTGGCTATAATTAGCGCTT
TGCAGGATGATGAGGTCGAGCCATTCACAGTGGAAGATCGTCACAGCTCA
GCCCATACCGTGACGTCATCGCACGGTACTGACGTCGACATTGAGAAGAT
GGTTTCCTCTGACCTTACACCTGCTCAAGCTGAAGCTCTTTGCCGCGTTC
TTGAAGGCTATCGCGACATTTTTGACTTTGACAATCGACCCTTAGGTCAA
ACGTCCGTCGTGACCCATCGCATAAACACTGGCGATGCGAACCCTATTCA
CCGACGTCCATATCGTGTTTCTGCGTCCGAACGAGCTGTTATCCAACAGG
AAGTCAAAAAGATGCTTGCAAAGGACATTATCGAGCCTTCCTGTAGTCCC
TGGGCTTCTCCCGTCGTACTTGTCAAAAAGAAGGATGGAACGTGGCGTTT
TTGTGTAGATTATCGCCACCTGAACAAAATCACAAAAAAGGACGTGTACC
CTTTGCCACGTATTGATGACGCTCTAGACTGCCTGTACGGTGCCACCTAT
TTTTCTTCTATCGACTTACGGTCCGGCTACTGGCAGATATCCGTCGACGA
CATGGACCGAGAGAAGACTGCATTTGTTACCCCTGACGGCCTTTATCAGT
TCAAGGTGATGCCTTTCGGTCTCTGTAACGCGCCCGCCACCTTCGAACGA
ATGATGGACTCTTTGCTTCAGGGGTTCAAGTGGTCCACCTGTTTGTGCTA
TCTGGACGACGTCATCGTTTATTCGCCCACATTTGACACGCATCTAGACC
GTCTTTCAGCGATTCTTGACGTGTTCCGCCGCGCCGGTCTCCAGTTGAAC
TCGTCAAAATGTCACTTCGCTCGCCGCCAAATCACCGTCCTTGGACACCT
CGTGGACGCCAGAGGCGTGCGACCTGATCCGGACAAAATTCGCGCCGTTA
CGAACTTTCCTGTTCCGAAGTCTACCAAGGACGTTCGTAGTTTCGTAGGG
CTGTGCTCTTATTTCCGACGCTTTGTGAAGGATTTTGCGACCATCGCACG
TCCCCTTACCGACCTCTTGAAGAAAGACGCCCCATTTTCTTGGGGACCTG
ACCATGCCGCATCTTTTTCGCAGCTCACTACTCTCCTTACCACGCCTCCA
ATTCTGGCCCACTTTGACCCGTCTGCCTCAACGGAAGTTCGAACTGATGC
CAGTGGTCACGGCATAGGAGCAGTGTTAGCACAACGCCAGCGTGGACATG
ATCGCGTTATAGCCTATGCCAGCCGACTTCTATCACCCGCCGAGCGCAAT
TATTCAATCACAGAGCGCGAGTGCCTCGCTCTTGTGTGGGCTGTTGCGAA
GTTTCGTCCATACTTGTACGGACGCCCCTTCTGTGTCATCACTGATCACC
ACGCGCTCTGCTGGCTATCCTCGCTCAAGGACCCCACGGGACGACTCGCT
CGCTGGGCGTTACGCCTGCAAGAATATACCTTCTCCGTGGTATATAAGAC
GGGACGCTTGCACCAGGATGCCGATTGTTTGTCCCGCTACCCCGTCGACG
AACCGGCTGATGCGGACGCCATCGCTTGCGTTTTCTCTGTGTCCCAGTTG
CTTGAAATCGGCAACGAGCAACGCCGCGATCCTTCATTACGAGCCCTCAT
CGACCATCTGGAGTCAACGCCTGGCGACGCCTCTCTCCGGATGTTTCTCC
TTAAGGAGGGGACATTATACCGCCGCAATCTCGATCCACACGGCCTTGAC
CTTCTGCTCGTAATTCCATCGCACCTGCGTTCGACTGTCCTCCAACAACT
TCACGACGCTCCCTTGGCTGGACACTTGGGCGTCTCGCGCACATACGACC
GTGTACGCCGTCGATTCTTTTGGCCGGGTCTCGCCCGCTCCGTGCGGCGC
TACGTTGCCGCTTGTGAGCCCTGTCAGCGCCGGAAGAAGCCCTCCACACC
TCCAGCTGGATGTCTCCAGCCGATCGACATCCCACCGGAACCCTTTTTCC
GTGTTGGTCTAGACCTTCTTGGACCGTTTCCTCTCTCGGGCTCCGGAAAT
AAATGGGTCGCCGTCGCTACTGATTATGCTACGCGGTACGCAATCACCAG
AGCCCTCCCGACAAGTTGTGCTACTGACGTTGCTGACTTTCTGCTCTATG
ACATCATTTTAGTGCACGGTGCTCCGCGCCAATTACTCACTGACCGTGGC
CGCAGCTTTCTGTCGGCAGTCGTCGAGGACATCCTCCGCTCCTGCTCGAC
AAAGCACAAGTTCAGCACGTCCTACCACCCACAGACCAACGGCCTCACGG
AGCGCCTCAACCGGACCATCACCGACATGCTTTCGAAGTACGTTGCGACC
GACCACCACGACTGGGATCTTCACTTACCATATGTGACGTTCGCGTATAA
TTCATCGCGTCACGACACCGCCGGCTATTCACCATTCTATCTCCTATATG
GCCGAGAACCCGCGTTGCCCTTGGACACTTTGTTGCCCTCGGCCACACGT
TCAGCCACTGAATACGCCCGCGACGCGATCGCACACGCCGACCACGCGCG
CCAGCTCGCCCGCACCCGTCTCGAGGCCTCGCAGGAGCATCAGAGACGCC
TCTATGATTGCCACCATCGCGACGTGCACTTTACTCCGGGTTCTCTGGTG
CTTCTCTGGTCACCCATTCGACGTGTGGGCCTTTCCGAAAAGCTGCTGTC
GCGCTACACTGGCCCATACCGTGTGGTGCGACAAGTGACCGATGTCACGT
ATGAAGTCATCCCCGCCGACCTCTCAGCGTCATCGTCGGCTGCAAGTGAC
ATCGTTCACGTGGCGAGACTAAAGCCATACCACACACCTTTCACCGCGGA
TGTGTAGATTAAGCACCGGGACGGTGCTTCTACTGCCGGGGGTGA
>ltr-1_family-141#LTR/Unknown [ Type=LTR, Final Multiple Alignment Size = 10 ]
TGCCACGTGCCTTTCGGGCTTTGCATCTGTGCCGGTGGCGTCCGAATGAC
GGATGTTAACGCGTGTGAGCACTCGCGCAAACCTACCGCGATAGCGTCGT
ATCTACGATGGGCCCATCGTATCAGGCAGGGCAACTCGCGCTATCTCCCG
CGATAGTTCTACGCACGTTACTTCACAGCCTTTAAATACTGCCCGCAGAT
AGGGGGTGTTCGTTCTTTGTCGATTGCTGTCCATGCTTGCACATGTTGCT
ATTGGGCTAGTTGCTTTTGGTTATGTGGGGCACAAGTTCGCCTCAATAAA
TGGTTGTCTTGCTGTGCGCTCGTCTTCTGTAATTACCGGTGTGTAGCACC
ACTCGTGACA
>ltr-1_family-142#LTR/Gypsy [ Type=INT, Final Multiple Alignment Size = 4 ]
ACTGGTGGAGGTGCTGGGTATGTCCAGCGCTCGTTCAGGCACTCGTGACA
CCAGTCTGCATCAGCCAGAAGAAGACGACCCACGAAGAAGTCGCCGGAAT
CTTGGGCTCTCCCCTGAGTACGGCTTCCTACCAGAGAAGACACGCCCTGC
AAAACAGGCCACGACAGTCAAGATGAGCGAGCCCATCACTCCTACAGCCG
TCGTGTTGCAGCAGCCACGGGAGCCACCAACATTCCGTGGAAATCCCTGC
GATGATCCTGAAGACTGGCTCGAACAGTTCGAGCGCGTGGCGAGCTACAA
CAAGTGGGACGACGACGCGAAGCTGCAGCACGTTTACTTCGCGCTGGAGG
AGTCTGCACGTACGTGGTTCACCAACCAAGAGTCGCAGCTCAGGACATGG
GAAGACTTCAAGCGAAGCCTTCTTGTTACATTTACAAGTGTCCTTCGCAA
AGAAAGAGCAGAGCGACAACTTCAAACACGTCTCCAGCTGCCCAACGAAA
GCGTGGCCGTCTTCGTGGAAGAAATGAAGAATCTTTTTGGTCGGGCAGAC
CCAGAAATGCCGGAAGAAAAGAAGCTTGGTTTTCTTATCAGAGGAGTGAA
AGAAGAGCTTTTCGCTGGGCTTATGCGGAACCCACCAAAAACAGTCGCTG
AATTTTTAAGTGAAGCCGCAGCCATGGAAAAAACACTCGACGTTCGGAGA
AGACAGTACGGACGCCCTGCTCTGGTCTGTGGTGCGTCTCCCACGGAATT
CGACACCGTGAGCAGGAGCAACCTTCACGACACAATCAAGGCTGTAGTAC
AAGAGGAACTTCGTAAAATGTTCCCTAGCTCCAGTCTTCAAGTCGCAGCG
CTCAGCGACGTTATCAGGCAAGAAGTCCAGCAGGCACTGGGAACAGGGCC
ACTAGTTCAGCCGCACCAAGCACCGGAATATACCCCTCGACCACCTCAGG
TTATGTCGTATGCCGCCGCGGTGCAAAGCCAAGTGCGGCCGACCAGATCG
GCGTACACGCCGTTGCAACGCTCACGACCAAATGACCGCCCGCCTAGAGT
CGAACAGGCAGCCCCGAGAAAGTCCGACGTCTGGAGGACTCCCGACCAGC
GTCCTTTATGCTTCCACTGCGGCGAGCCCGGCCATGTATACCGTCGCTGC
TTCTACAGGAACCTCGGCATCCGTGGGTTCCCTATCGGGGCTCCACGTCC
GCAACCTGGCCAAAGGCCACTTGAGATAGAACACTACCTACAAAGGCAGA
ATTCGTCAACAAGCCGCTACAGGTCGCCGTCACCCTCATCCCGCCGCTCT
ACTTCTCCTCGTCCTAGCTACGCGGAAGCAGTGCGGGGAAGGTCCCCCAG
CCCTGGCTTGGGAAACTGAGGACGGCAACCGGTGGAGGCACGGTTGCGGC
CAGTCGCACTGCTGAAAACCCTCCCCCGCCGCAACATTCTAGGGATGAAA
CTACGCCTGCGCCGCCCGAACAAAATGTGTCAACGACGCGACAATATAAT
CTTCATGCCAGCGACGAAACCAAGCGATCCGTCAGTAGCAAATACCGGCA
AAGCCGCAGCACCGCACCCCGACGCACGTGCAATACCACAACAAAATCCA
CAGACCTAGCAGTGAAGATAGACAACCGGGATGTGTTTGCACTGGTTGAC
ACCGGTGCTGACTTCTCCGTCGTGAGCGCAGTGTTTGCCACTAAACTAAG
GAAAGTTCTTACTGCTTGGGACGGCCCACAGATACGAACAGCAGGTGGTC
ACGTAGTAACGCCAAAGGGAAGATGTACGGCTCGTGTAGCGGTGCGAGGA
CACACGTACCCTACCGTTTTCATCGTCCTAGAGCAGTGCTCCCGTGACGT
CATTCTGGGCGTAGATTTCCTTTCGGCAAACAGTGCGGTCATTAATCTAC
AGGCACAGACCATAAGTCTTTCACCAGAGAACGCCATCGCGCACGATTTA
AGTCCTGCATTATCTGCTTCACTCGCGATTCTCGATGAACATATCACGTT
GCCACCCCGGTCGAGTACTCTGATCGCAGTGGGTACCAACAACGGCAGCT
GCATGGAGGGATTGGTCGAAGCGAACCCAAGTTTGCTGTTTGAGCGGGGG
TTGTCAGTAGCAAGAGGGATCGTCCGCCTGGTCGAAGGAACAGCCAATAT
ACTGATAACGAATTTCTGCTCGGAATACCGTCATCTCGCTAAAGGAACCA
CGGTGGCGCTCTTCGAGACCATTCCCGACATAGGCAACGTCCTCACGCTC
GAAAACGAACTCGCACCTCGACCTCCTGACATTTCATTCGATATAAACCC
TGATCTACCGCAAGCGAGACAAGAACGGCTGCAGAAACTGCTTCATACCT
ACCAGGATTGCTTCGCTACATCGTCCAAGATTCGCCAGACGACGCTTACA
AAGCATCGGATAATAACAGATGAATGTACACGGCCTATTCACCAGTCGCC
GTACCGCGTGTCCATGAAAGAACGGGAAGCAATCAGGAAACAGATAAAAG
AAATGCTGCACGACGACGTCATCGAACCCTCTCAAAGTCCCTGGGCTTCC
CCCGTCGTGCTCGTGAAAAAAAGAGACAACACCCTAAGATTCTGTGTCGA
TTACCGCCGACTCAACAAGGTCACGAGAAAGGACGTCTACCCGCTCCCTC
GAATTGACGACGCCTTGGATCGCCTTTGCAATGCAAGATACTTCTCGTCC
ATGGACCTAAAGAGCGGCTATTGGCAGGTAGAGGTTGACGAAAGGGATCG
CGAAAAGACTGCGTTCATTACACCAGATGGCTTATACCAGTTCAAGGTCA
TGCCATTTGGGCTGTGTACTGCCCCTGCAACCTTCCAAAGGGTAATGGAC
ACCGTATTGGCTGGACTTAAGTGGCAGACTTGTCTGGTATATCTTGATGA
TGTGATAGTATTCGCTTCTACCTTCGACGAACACCTTAGCAGGCTAGAGG
TGGTACTGCATGCTATCAAGTCTTCCGGACTTACGCTGAAGCCTGAAAAA
TGTCGCTTCGCCTACGCACAGCTGAAATTCCTGGGCCACGTTGTGAACTC
TGCAGGCATCTTACCAGACCCAGAGAAGACAGCTGCCGTGCGACACTTTC
CACCGCCCCGTGAAAAGAGAGGCGTCAGAAGGTTTCTCGGACTTTGCGCC
TACTACAGACGTTTCGTCAAAGACTTCTCGCGTATCGCAGAGCCTTTGAC
ACGCCTGACAAAAGAGGACGTCCCGTTTGTATGGCATGCACCACAAGAAG
AAGCGTTTCGAGAGCTCCAGCGCCGTCTCCAATCGCCACCCATTTTGGCG
CACTTCGACGACAAGGCGGAAACTGAAATCCACACCGACGCCAGCAGTTA
CGGGCTCGGCGCCGTTCTTGTTCAGAGACAGAACGGACGAGAACACGTCA
TCGCCTATGCCAGTCGTTCTTTATCGAAGGCCGAGTCAAACTATTCCACA
ACGGAAAAAGAATGTCTGGCAATAGTGTGGGCAACATCAAAATTTCGCCC
ATATGTATACGGCCGACCTTTTACTGTCGTTACCGATCACCATGCGTTAT
GCTGGTTAGCAAACCTGAAGGACCCGTCCGGACGCCTCGCAAGATGGAGT
TTGCGGCTGCAGGAGTTCGATATCTCCGTAGTCTACAAGAACGGAAGAAA
GCATTCAGACGCAGACTGTCTGTCCCGAGCCCCCGTCGAGCAACCACCAC
CGTGTACAGACGACGACTCTACCTTTCTTGGCATGGTTACCGCCTCCGAT
TTCGCCACGCAACAGCGGACCGACCCTGAACTTAGTGGCCTCATTGAGTA
CCTTGAAGGACGAAGTGACAGGGTGCCACAAATCTTCAAGCGCAGTGTGT
CAGCTTTCTGCTTGAGAAATGGTGTCCTAACCAAAAAGAACTTCGATCCT
ACGAAGAAGGCCTACCTTCTTGTTGTACCATCGTCGCTACGTCCAGAAAT
TTTGCTGGCGTCTCATGATGAAGCAACATCTGGACACCTCGGCTCTGCAC
GAACACTCGCGCGGATTCGAGAAAGTTATTACTGGCCGCGTATTGCCGAA
GAAGTCAAGCACTACGTCCGTACGTGCAGAGAGTGTCAACGCCGCAAGAC
TCCCCCAACGAAACCTGCCGGATTCCTGCAACCGATCAAACCCTCGAGAA
AACCGTTCCAGCAAGTTGGATTGGACTTTCTTGGGCCTTTTCCGACGTCC
ACCGCTGGGAACAAATGGATTATAGTTGCGACGGATTACTTGACGCGCTA
CGCAGAAACGTGCGCCCTCTCAAGAGCCACCGCTGAAGAAGCCGCCAGAT
TTTTTATTTTTCATATCGTCCTGCGTCACGGCGCGCCAGAGGTCATTATC
ACTGACAGGGGCACAGCATTCTGTAGTGACCTGATGCAGGCCATACTACG
GTACAGCCAAACTACTCACCGCAGAACTACCGCATACCATCCGCAAAGTA
ATGGTCTCACGGAACGGCTAAATAAAACCCTGGCGGACATGATGTCGATG
TACGTTGACGTAGAACATAAAACGTGGGACGAAGTACTCCCTTATGTCAC
CTTCGCATATAATACCGCCATTCAGGAGACAACTGGGTTGACACCGTTCG
CTCTTGTTTACGGCCGGGAAGTGACTACGACACTCGACGCCATGCTCCCT
CATGTGAATGAAGGTGACCCACATCCTGACGTGGCGACGTTTCAGCAGCG
CGCCGAAGAGGCCCGGCAGCTCGCTCGAGTACGAACAGTAAGACAGCAAG
CAATTGACGCCCGGCACTACAACCTTCGACACCGCCATCAAGAATACACG
CCCGGCGACCAAGTTTGGGTATGGGCACCAGTTCGCCGACGAGGCCTCAG
CGAGAAGCTTCTTCGACGTTATTTCGGCCCATACAAGATTGTCCGCCGTG
TGGGTGCATTGAACTATGAGGTCATTCCTGACGGGCTGACGAACTCTCAG
CGACGGCGCGCACGGCCTGAAATCGTTCATGTTGTGCGCATGAAGCCGTA
TTACGCACGTTAGAAAACTTCTAGCGTAGTTTTTTTCTTTACTTTGTGTT
CACCACGAACTCTAGTACTGTGTACTTACTTACCTAAGTGCTTATTTTCA
ACATCGAGACGATGCTTTTTTTGGAGGGGAGCAA
>ltr-1_family-143#LTR/Unknown [ Type=LTR, Final Multiple Alignment Size = 10 ]
ATTGCCGCTAGTTGTCACGCGCCAGCGCTGAAAAAGAAGTGACTTGAACG
CGCGCTCGGCANGAGGTGGGCGCTAAAGAAGAAGAAGCAGAGGCTGAGGA
CGCCAGCTTGAGTTTTGTGTACGCCATCTTGTACAACTGTCTGTCTCGCC
GACGCCGGGTACATCTTCAATTGTCTTTTCGTGACAAA
>ltr-1_family-144#LTR/Gypsy [ Type=INT, Final Multiple Alignment Size = 3 ]
AAACTGGTGGAGGTGCGGGGTACGGTTCATCCGATGCCACAAACCCCTCC
AGGTAGCAGGAGTACCAGCCCTATACTAGTGGACACCCCTGTTCACCGGG
CCAGCAGGAGAATCCGAGGATTGCCTCCGGAGCTTGATCGTCGCTCCGCA
ACAACATCGACGCCCCCACGGACCAGTATGGAAGGAACATCGACGTCTCT
TTCGACCATTATGCAAGGTACGGCCACAACGGCAACTCAGTACCTGTTGC
AGAATCTCCGAGTGCCGAAAGTCTTCCACGGGGATATCTTCGAGGATGTA
GAAGACTGGCTAGCCCAATTTGAGCGCGTTGCCGAGATAAACGAATGGAG
TGACGCGGCGAAGTTGAGAAATGTCTACTTCAGCTTGGAGGACGGTGCTC
GCACTTGGTACGAGAACCGAGAAGGGCTCCTCAAATCGTGGCTCGAGTTC
CGCCGTGCCTTGCTGGAGACATACACCAATGCTGATCGCCGCGAACGAGC
CGAACGGGCTCTCCAATCCCGCATTCATCTGCCGAATGAAAGCGTGACGT
CGTACGTAGAGGATATGACGCGCCTCTTCCGTCGGGTGGACCCTACCATG
TCAGAGGAAAAGAAGCTGCGCCATCTAATGCGGGGAGTTAAAGAACAGCT
ATTTGCTGGCCTGGTTCGAAGCCCGCCGAAGACCGTGGCTGAATTCTTAA
CCGAAGCCACGACGATGGAAAAGATGCTGCACCGGCGCTCAGCTTTCTAT
GAAAGGCAAATGAACGCTACTTCACCTTCGGACCAGCGCTCCGCTACGTA
TGACAGGCACGCGAATGCTGCTTCACTGACGGACGCGGTTGCCTTTGGGA
ACCTGGACGTTCTCCGAGACGTTATCCGTTCGGTAGTGCGTGATGAGCTT
CAACGGCTCAGCTGCCCACCTCAGCCCACGCTGGGTTCCATTTCTGCCCT
CGTGAGAAGTGAAGTGCAGCAAGCGATCCAAGGTCCCGTTCCAAGCAGCA
ATGCGCCACCTGTGACAACANAGTTGCAGCGGCCNTCGTATGCGGAAGTA
TTGGGGCGAGTCCCTGTCCGCGCTCCGACCCATTTCATCCCCGCCACGTC
TTACGCTGCGTCATACGTCCCGCCGCTCCCATCAGTGCAACCGATCCAAC
GTATGGAGGATCGGCGCCCGCTCGAAAGGAAATCTGACGTCTGGCGTACC
GCGGACAGAAGGCCTNTGTGTTATCACTGTGGAGAAGCCGGTCACGTATA
CCGCGAGTGCCCATACCGCCGCCTCGGACNGCAAGGTTTTGCCGCGGATT
CACCAAGGCCCAGATATGGCGAAAGGCCTAAGGCGATTGAAGAGTACCTG
AACCAGCAGGGTATGCCACTGTTCCCGCGGCGGCAGTCGCGCTCGCCGTC
CCCCAGGCGATCTTCCCCAGCTCCTAGAAGCCCTCCAATGGCAGCGCAGG
GACGATCGCCAAGCCCTCGCCGNGAAAACTAAGAACAGCGACCTTCGGGG
GCGAGGCCGCTGATAATCGCCCTTCCGAAGACCTCCCATCGACGCGAGCA
CGGTCTATTCAGAACGATTCAACGACGACAGCAGCCGAACTCAGCGACAG
ACTCTCGCTAGACATACCTGTTGTGCTCGATGGCCGCCACGTTAGTGCGT
TATTGGACACGGGTGCCGACTACTCAATCTTGTGCGGAAAACTAGCGACG
GAACTCAGAAAAGTTATCACGCCTTGGTCTGGAACGCAAGTTCGTACTGC
TGGCGGGCATATCGTAACACCGTTGGGCATGTGCGCGGTCAGAGTACAAA
TTCGTGGGTGTACGTTTCCAGCCAGCTGCCTTATACTCCGCGATTGTTCT
CGGGACCTCATCTTGGGCGTCGACTTTCTGCGAGAGTATGGTGCCATTAT
AGACCTCCGGGAGCGCACAGTGACTTTTTCGACAGAGAGAGCAGCGAACA
TCCGCGACAACTGCCGACGTAACGCGCTTCGGGTTTACGCCGACAGTGTA
ACTTTACCACCACGCGCAAGTGTCCTGGTAGCGGTCGTATGCGACGATCT
GCGCGACGGCGAAGCTGTTGCAGAGGGCAATTCCTCCCTTATGCTGACTC
GTGGTGTATGTGCAGCCCGCAGTCTCATTATGCTTCGAGGTGGACATTCT
GCGCTCCTCGTGACGAACTTCAGCCAGGAACATCGGCACCTGTTTCGTCG
TACTACTATCGCTTTTGCTGAGCCCATAGCAGACGTTGCTGAATGCTTTG
CGTCTATGACAAAGGACAACCCAGCTCAGACACTCAGCAATATCGACATC
AATTCAGGCCTTTCGGAGGAAAAGCAAAAAGCGCTGCGCGAATTGCTACT
TCGGTTCAAGGAGTGCTTCGCATCTTCTTCTAAGGTACGCCAAACGCCCA
TCACGAGACACCGAATAATCACGTATGACGATTCTCGTCCCATACGACAA
CTGCCTTATCGCGTATCGGCGAAAGAGCGCAACGCGATTAATGCACAAGT
GAAAGAAATGCTTGACGATGACGTCATACAACCATCCCAAAGCCCTTGGT
CGTCGCCGGTGGTCCTTGTNAAAAAGAAAGACGGAACACTTCGGTTCTGT
GTTGACTATAGAAAGTTGAATAACGTCACAAAAAAAGACGTTTATCCGCT
TCCGCGGATCGATGATTCGTTAGATCGACTGCGGCGAACCAGGTATTTTT
CATCGATAGATTTGAAGAGTGGATATTGGCAAATCGAAGTTGACGAACGA
GATCGCGAAAAAACTGCCTTTGTTACCCCGGATGGACTGTATGAATTTAA
AGTACTTCCATTCGGCCTGTGTTCTGCACCGGCCACATTCCAGAGAATGA
TGGACACTGTTCTGACGGGTCTGAAGTGGCACAGTTGTTTAGTATACTTA
GATGACGTCGTCGTGTTTGCGGCGACCTTCGAAGAACATCTGGAGCGTTT
AGAGGCGGTACTTGAGGCGCTCCGCTCCGCTAATCTCACACTAAAGCCAG
AAAAGTGTCGCTTCGGTTACGAAGAGTTGAAGTTTCTCGGACATGTCGCG
AACGCCGATGGCGTCCAGCCTGACCCAGACAAAACATCTGCTGTTGCTGC
TTTTCCGACTCCTCGTGACAAGAAAGCAGTACGCCGCTTTCTCGGTCTGT
GTGCGTACTATCGTCGCTTCATCGCTAACTTCTCCCGGATCGCCGAACCA
CTCATACGCCTCACGCGAGAAGATACACCCTTCGTTTGGACGGATGAGCA
GGACGCAGCTTTCACCGAGTTACGGCAGCGCCTGCAGGAATCACCCGTCC
TCGCTCACTTTGACGAGGACGCTGACACCGAGGTACATACCGACGCAAGC
AACATCGGTCTTGGCGCTGTACTCGTTCAACACCAGGAAGGCGTCGAGCG
AGTGATCGCTTACGCCAGTCGCACCCTTTCACGCGCCGAAATCAACTACT
CCACTTCCGAGAAAGAGTGTCTAGCGGTTGTGTGGGCCATCATGAAATTT
CGGCCTTATCTCTACGGTCGCCCTTTCAAGGTGGTGACAGACCACCATTC
CTTGTGTTGGTTAGCCAACTTACGAGACCCGTCCGGACGACTTGCTCGAT
GGAGTCTCCGTCTGCAGGAGTTNGATGTTACCATCGTCTACAAATCGGGC
CGCAAACACGAAGATGCGGACACGTTGTCGCGCGCTCCCGTCAAAACTTG
TGATAAGGACATGGACGAAGACGGCGCATTCCTTGGGGCCCTCACCGCAT
CTGACCTGATCACACGGCAGCGCGAGGACGCCGAAATACGACCTCTCATC
GATCACCTTGAAGGCAAGAATGTTACAATTCCACGACACATTTCTCGCAA
TCTATCGACCTTCTGCCTCCGAAAGGGTGTCCTCTACAAGAAAAACTCGA
GTGCCAGCGACAAAGAGTATCTATTGGTCGTACCTGGCGCCCTCCGTGAT
GACATCCTGCTAGCCTGCCATGATGAACCCACGTCTGGACACTTGGGATT
TTCACGTACTCTTGCAAGAGTACGCCAGACGTACTACTGGCCCAGACTTT
CTACCACGGTGAAGCGTTACGTGCAAAGCTGCCGTGAGTGTCAACGCAGG
AAATCGCCGTCTTTGAAACCCGGGGGGTTACTCCAACCCATCGCGCCACC
TAGCGCGCCGTTTGATCAAATCGGCATGGATCTTCTGGGACCCTTTCCCT
TGTCAGCCAGCGGAAACAAGTGGATTATAGTCGCCACAGACTAACACGCT
ACGCCGAGACGAAAGCTGTACAACGTGCCACGGCCTACGAAGTTGCCCAG
TTCTTCATCGATCAGATAGTCCTCAGACATGGTGCCCCATCATACGTCAT
CACCGACAGAGGAACTGCCTTTACAGCCNAACTGATAGAGGACATATTCG
AGTTGAGCTGCACGCAGCATCGCAAGGCCACTGCCTATCATCCGCAGACC
AACGGACTGACGGAACGGCTAAACAAGACCATTGCTGACATGCTGTCTAT
GTATGTAGACGTCCAGCATAAAACATGGGATCAAGTCCTGCCGTACGTTA
CATTCGCGTACAACACCGCCATTCAGGAAACAACACAATTCACACCGTTC
CGTCTCGTCTACGGGCGCGAGGTCCAGACCACGCTAGACGCAATGCTCCC
GCACGACACCGACGCATCACTTACTTTCGACGCCGAGCAACTTACTCAAC
ACGCAGAGGAAGCTCGTCAACTCGGGCGCATACACGTCACGAAGCAGCAG
AGTACAGACGCACGACGCTACAACCTTCGACATCGGCAAGTTGAGTACCA
GCCAGGTGACCAAGTCTGGGTGTGGACTCCAATCCGTCGCCAGGGCTTAT
CTGAGAAGCTGCTTAGTAGATACTTCGGACCCTACAAAGTGATACGCCGC
GTTAGTGAAGTGAACTATGAGGTCATTCCCGACGGTGCCGCGTCGCCTCG
GCGTCGACAGCACCACTCGGAGATAGTGCATGTTATTCGCCTCAAACCGT
ATTTCGCGCGTTAAGGCGGCGCCAACCCGATGTCATACGACTTCCACACT
TCCACTTTCTTTTAGTAAGCATCGTAGTTTAGTAAGCGTCGGGGTCGATG
CTTTTCTTTTGGCGGGGGAATAA
>ltr-1_family-145#LTR/Unknown [ Type=LTR, Final Multiple Alignment Size = 6 ]
TGCCGCTAGGTGTAACGCGCCAGCGCTGAGAAAGAAGTGACTGGAACGCG
CGCTCGGCAAGAGGTGGGCGCTGAAGAAGAAGTAGTAGAGGCTGAGGACG
CCGGCTTGAGTTTTGTGTACGCCATCTTGTACAGCTGTCTGTCTCGCCGA
CGCCGGGTGCATCTTCATTTGTCTTTTCGTGACA
>ltr-1_family-146#LTR/Gypsy [ Type=INT, Final Multiple Alignment Size = 1 ]
ACTGGTGGCAGCGGTGGAATGGACTTTGCGACGTGGTGCTGTGACTGCGG
TGAGTGCTTGGTTCTTGCTTTAACTCTCTAGGCTTCATTTTGTGGTTGTT
CTGTTTAGAACAGTAGGGAAGCTAGATTGTTGAGTGTTAGCTAGGTTGTG
TTTTCCTAACTAGGTTTAGAGAGCAGGATCAAGGCAGTAAAGCAGCAATC
ATGCAGTTAAGGAGACTGCAGAGAGATGAATTGTTGATTGTTGGTGAGGG
ACTGGGCCGAGGTGTACGCAAGAAAATCGGAATTATTGCAGCTAATTTCC
GAACAGGCCAGTGAGGAAGAAATTGAAATGGGGTTGGAACTTCTGAAAAA
AAGAGAAGAACGGGACAGAGAGAGAGAGGAACATGAGTTAAGAAAAATGC
AACTTGAAGTTGAAAGCAAACGTTTGGAGTTGTCTCAAGGAAATGAAGGG
GCTCTGGGACGATCAAGTGAGGCAGAATCATACTGCATGGACAGGCTATT
AAAGCCATTTGATGTCGGGACCGACATAGGCTTGTTCCTAAGCAATTTTG
AAAGGACTTGCGAGAAGATGAACTTCGGCCCGAGTACATGGCCACAGCGG
TTGCTGTCTATGTTGCCGTGTGAGGCGGCGGAAGTAACCGCCAGACTGAG
TGCCCAGGATGCATATGATTATGCGAAAGTTAAGGCTAGTCTCCTGAAGA
AATACTGCCTTTCAGCCGAAGCTTTTCGGCAAAGGTTTAGAAGCACAGGC
AAGAAAGATAGCGAGGGGTACCCGGAGTTTGCATATAGCTTAAAGGCCAA
CCTAGTCAAGTGGCTGAAAAGCGCGGAAGCGTACGACAGCACAGACATGA
TCATAGAATGCATTTGACTAGAGCAGTTTTACAAAACCATCCCCCAAGCT
GTGAAACTGTGGGTGCAAGACAGAGGGAATGCAAACACTGTGGAAAGGGC
GGCTGAATTAGCCGAAGAGTACGCAACCCGTAGAAAGCTGAACGCCGAGG
ACGGAAATTGGGACGGTCGAAATGGACCGCGGAAACCATTTCCGTTCAAA
AGGGGTTCGCAGACTAGACGATCGGAGACTGTAGAGGTGGAGGAAAAGCC
CGCAGAAAAGGGCGAGGAGAAACTTAACGGAGAAACTACACAAAAAGAAC
AGAAAAGAAAATTCGAATCTTTTAGACCAATTCGCTGTTATAAATGCCAC
AAACTGGGACATATAGCGGTAAACTGCGGGAAGCCTAGCGTAGTTTTTTG
CTACGTAGAGGAAAAAGACGACAATATGGAACTTTTAAGCCCCTATCTTC
ACGACCTGCAAGTTAACGGCAAACCATGCCGAGTGCTAAGAGACAGTGCC
GCCACGATGGACATTGTCCATCCGTCTTACGTGACGGTAGATGACTTCAC
CGGAGAAGTAGCATGGATAAAACAGGTTGTAGAAGAACACAGCGTGTGTC
TGCCCATGGCCAAAGTCAAAATCAGTGGACCGTTCGGGGAGCTAGAGACT
GAGGCTGCAGTTTCCAAATTTTTGTCACTGCAGTGCCCTTACATCTTTTC
GAATCGTTCGAATCCGTTACTGCGTGACAAAGGGCTCAAACTGGGAGAGG
GCATAGTACAGGCATTGACCCGAGGCCAAGCTCGTAAGATCGCGTCGCTT
TCGGCTGAAAATGCACAAGCTCCTCCAGCGGAAGCAGAAAAGGGGATAAC
TTCAATACCCGAATCCGAGCTAGGCCCGAGGGAAAAAAAGAACAGTTGAG
GAGAGCCTGCCAGCTGACGAGCTCAATGAGAGCGTAGCACTAGAGTGTCA
AAGTTCTAGCCTGCAGGAAGAGCAAGCTGACGCACTCACAAGCGAGACAG
GGTCGTTATTATCACCGGCCTCAAAGAACTTTGATCAGCTCTTACGTGTG
GATAGAGAGTCATTGGCAGCCGAACAAAATAATGATTAGAGCTTAGCTAA
ATTACATGACACAGCTAAAGAAGGCATTGCTAGGCGCAGCGTGACGATAC
ATGAGAGAGGAGGATTGTTGTATCGGCACTACAGAGATCGAAAGGGTAGG
ATTTTAGATCCTACCCTATTTTTAGTGTAGAGAGGTGGCATTCGGTGCTT
AAGCGAGTTTTGCGTGCGCTCTGTTACGAGCACAAGGAGGACTGGGAGAA
CTGTCTGCCGGCAACTTTGTTTGCTTTGCGAATGGTTCCACATGAAGCGA
CAGGGTTCTCGCCAGCAGAACTAGTGTATGGGAGGACACTCCGTTCTACA
CTAAGAATGTTGAGAGAGATGTGGGAGGAAAGAGGGGAGAGTCCAACAGT
GGTTGAATACGTGCTAAATTTGCTGGAACGGCTAAGCGCAACCCAAGAAC
AAGTCGGAAAGAACATGGGAGTAGCTCAAAAGAACGCCAAATTCTATTAC
GACAAGAATGCGAGGCTTCGTACGTTTAACGCCGGAGACCAGGTAATGAT
CCTCAAACCTTCAAGAAAGAATAAGCTTGAAGTTCACTGGGACGGGCCCG
TTAAAGTGTTGCACAAACTTTCAGATACTAACTATGCTCTGAAAATGCCC
GGTCGCAGGAAGGAAGTGAAAATATATCACTGTAATTTGATGAAGCCGTA
TGTAGAGCGGAGCGGAGTCGTTAACTATACCATCAAAGAGCAGGATGGCA
CTAGTACCAAGTTTAAGGAGTATAGGGCGACCTCCAACTCTGAAATCGGC
CTAGAAGAAGTAGTAGAACACTCGGTAAGCTCGCACGCTCTACGACCCGA
GCAGCTAGATGAGCTAAAAGAGGTGTTAGGGGAATATCTCGACAGATTCA
GCGATCGGCGGGTAGAACCGAACTAATAACGCATGAAATTGAGCTGACAT
CAACCGAACCAGTAAGATCAAAGCTTTACAGGGTGTCTCCAAGACAGAGA
GAGATTATGGAGGCAGAGATACAGCGCATGCTAGAGTTGGGAGTTATTGA
GCCCGCTGAGAGTGACTACACGTCACCGCTAATACTGGTAGAAACCCCTA
ACAAGGACCCTCGTCCGTGTGTTGATTGCAGGAAGTTAAATTCCATCACT
AGGGATCAGTTGTACCCGATACCCAACATTAAGGAACGAATTCAAAAAGT
TAGCGCTGCTAAATACATTTCAACTATAGATCTCGAGCGGGGGTACTGGC
AAGTTCCCCTTTCAGAAAGTGCCAGCCGCTAAACTATATAATTTACGCCG
ATGATACTAGCATATTCCTGATAAGAAAGTCGGCGGATGAATTAGTTGAG
GAAGTAAACTTAATTCTTCAAAAATTGCATGAATGGACACGTAAAAATTG
TCTTAAAATAAACACAAACAAAACAAAAGGAATAATTTTTCGAAGCAAAA
ATAAAAGCGTAATAATTAATACGCCTATATTGCTAAATTCGACGCCTATC
GATATAGTTCCATGCTTTAAAACTTTAGGTGTTATCTTTCAAGAAAACTT
ATCTTGGGATATGCACGTAAATTCCTTGGCGACAAAATTATCTCAAATAA
TCGGGCTTGTTTACCGTAACCGTCATATACTGCCAACAAAAATAATGATG
CTGATTTTCAACACACTGTTTGTTTCTAGTCTAAACTACTGTCACTTAGT
GTGGGCTACTACCACACAGGGAAATTTGGAAAAACACTATGTACTGCAAA
AAAAATTCCTACGAGTCGTAGAAAATGTTCCAATATATGTTCATACACGT
GAATTTTTTTATAAAATACAATGTAATGCCAATTACCAGTATGTACGATT
ATCGACTCTGTAGAGCGTACAAACAAGAAATCAAAAATAGAGCCAGCTTT
CTAAGAACACTAGCGCATTTAAAAATCAACATTACAGCATATGCAACAAG
GTCCAGAGAGTTTTGGAAAGTAGAAACCGTCAGAACGACATACGGACAAC
AAACTATTCGTAACAACCTGCCAAGGTTACTGAATAAATTACACAACAAA
ACTACTGGATTGGAAAATAACTCTTTTTAAAGCTCTGTATAGTTATTTCT
GCCTGCACTAGATTGTTTCCCTGGCGTTCGCAAACTTTTCCTTATCGAAA
ACAACTAGTCCCATTGTATAGCTTATATTCTTGGTTTTTCATTTGTTTAG
TTTGTATGAGAAATGTTATTGTTACACCTTGCGTTATAATTATATCTTTC
TCACCCTCGTGTTTCTTTTTTTTTTTTTGAACAGTTGCGATACCGTTGTG
TCTATCATTGTTTTTTATCCTTATTGGTTAGAAATGATTTTACTATGACC
TGTTAGAGCACATCTTTTTTTTCTTCATTTGCTTGGCATGGTTCGCGATG
CTCAATATTGTGTAAAGGACATTTCTAAACAATGGTGTACTACCTTTGTG
CTCGCTAACGCCGCGCAAACGCCTATGCGGGGGCCGGCGGCTTCGTCAAG
CTCTCCATGTGGCAGCTTTTTCTGCATGCTCCTCGTGTCATGTACTGATG
CAAATAAACATCATTGTCATCATCATCTATGCCGCATTCATCTCACCTGT
AGGCACTTTTCGCCCTCTCGCACTCAGCTTCGTGCTGAAGAACGCGCCGT
TTACCTTCTCTAAGTTAATGGATATTGTCCTAAAAGACTTGCAGGGGTTT
GCCTTGCCCTATCTTGATGATGTAGCAATTTTTTCGGACAGCTGGGAACA
ACACGTATCGCACCTCAAACAGATGTTCTCACGGTTGAGGGAAGCCGGCT
TAACGATGAAAGCGGAAAAGTGTAGCTGTGGTTGTTCGCAGGTTACTTAT
CTGGGCCATGTTGTCGGCCAAGGCACGAGACGGCCGGCCGAGCTGAAAAT
AGCTACGATTGGAGAATTTTCTCAGCCGCGCACGAAAACAGACCTTCGTT
CATTTTTGGGACTTGTGGGGTACTATCAACGGTACATTCCGAATTACTCG
CAAATGGCAAGTCCATTAACGGACACTCTCCGAAAGGGAGCACCGAGTAG
CGTACACAGGCATAAAGACAAAGAGAACGCTTTCCAAAGTTTGAAAACGC
TATTGGTTTCTCGTCCTGTGCTTCGCGCGCCAGACTACACAAAGGAAGTC
ATAGTTCAATGCGACGCAAGCGACAGAGGTATTGGCGTGGTACTTAGTCA
GGTCAGTGACGATAACGAGGAGCATCCTATCCTCTATGCCAGCCGTAAAC
TAAATGTAAGAGAGGAAGCCTACAGCGCTTCAGAGAAGGAATGCGCTTGT
TTAGTTTGGGCCGCCCAGAAGTTGTCGTGTTACTTGTACGGAGCGAAGTT
CATCTTCTAGACCGACCACTGTCCTCTGACGTGGCTCAATAAAATGTCAC
ACAAAAATGGCCGCTTGCTCCGATGGAGCCTCACTCTCCAAGAGTACAAC
TTCTCCGTTAGATATAAGAAGGTAAAGTTGCATAGCGATGCGGATGGTTT
GAGCAGGCTAATTTCAATTCTGCGTTTGAGGGTCCCGCCTAAATTTTAGG
GTTACTAGTGTTAATGTTGTTAAGCCCAGAAGATGCCCTCATTTAGCGGG
ATTCCCTCCATGATTGGTGAATTTGTCAGCACGAAATTGCTTCAGAAATT
GGCATAGCGAAATGCAGTATTTTTTTGTTTCTGCACTTATGTTTTCTTTT
TTTTTAAGCCTAACGGGTCTAAAGTGAGAGCCAAGGTACGTCATCTCGGC
GCAGAGTCGTGTTGTGGGGTTCATTTTGCAGTTGCCTGTCCTTGTTGGAT
GTTTTGGGGCGGTGACATCATTGCACAAGTGGTTACTGCGAACCAAGACA
TCACCCCTGGCCACCAGCCGTTCTCTTCCTGCCCAGCGGTTATCTGCGCT
AGACAGTCGAGATTTTCCGGGCCATGGAGGCGCTGCGC
>ltr-1_family-147#LTR/Unknown [ Type=LTR, Final Multiple Alignment Size = 24 ]
TGTAGTATAGTGTCGCCCCCTGTCAGATCTCTGTGTCATCGTACATGTAT
GTTTTGTAGTTGTTTAGCTAGATGGCGCACCCCCCTTCTGTCATGTGACG
AGCTTGGGCCAATCTGGAGGTGTCATCTGGCGTGTGAAGCCTTTATNAGT
AATAAACGGCCGCGGGTCGGCCGAGTCTTCGTTCCGGTTTTCATCGGGAG
CAGTTTGCTCCGTGTCTCCTTCCTGCGCCGGCGCTAGCCGCGCGTTCGCC
CGGTCGGGGCCCCCCGCTTGCCTGCCGCTGCCGACACAACA
>ltr-1_family-148#LTR/Gypsy [ Type=INT, Final Multiple Alignment Size = 21 ]
TCTTTTGGCGACGAGGATGGGATTCCCGCAGCGGTTCCGACCGAAGCCCC
GGGAAACCAACGAGCTTCGTAAGTGAAGCGTCCCTTACTGTGTCGGCACG
GCCTGCAAACGCCGCCGACGCACTTGGCGTCGCGAGGCTTCCGAGCCTAG
GCCTNCTCGCCCCCTTTGTTCTTCCTTGCCCCATTCCTGCTGCGAGCTCC
GGCTTGTTTTCTGCACTGTCTCCTGCGCGCTACCGGGCATGGCTTCTTTT
ACGGCGAACCTTCCCGTTTTTCTTGAANTGCCCGGGCCACCGTTAATTCC
ATGGTATCGATGGAAAAAAATTTTTCAGGCCCACCTCGAAGCGGCCGGCG
GTGGCGACTGGACGGACGCGCGACGAGCGTCCGCGCTCGTCAGCGCTCTC
GGGCGTGAGGGACAACGGAAGTACTTTGCAGACGAGGAGCAGGAAGCAGC
AAGGCAGTTAACCGGCGCAGCGTCAGCTTCAAGCGAAGCAGCAAGGCAGT
CGACCGGCGCAGCGTCAACGTCAAGTGATGCGGTCCCGCCAGCGTCAGAG
TTCCNGAGACTCTTGCAGCGGCTTGACCGGCTGTTCGCCGCGTCAACAAA
TGTCCTGGCGGAGAGGCACGAATTCACCAGTCGAAAGCAGTTCGAGGGAG
AAGGATTCCTGGAATTCGTGACCGCATTGAAGGAGAAGGCGGTACAGTGC
AACTTCGGCACAACCTACGACGAGCGCGTCCGAGACCAAATAATACATGG
GGTAGCGAACGTCAGCGTTCGCGAAAAGTTGCTGGCTCATGGCGAAACCC
TGTCCCTGGACAAGGCAGAAGAAATTGGACGCTCGTTAGAAGCCCTGCAT
CGAGCGAACCGCGCGTTCGGCTCCGAAAATGTACGAAGAATCGAGGCATC
TCAACTTGGCGTTCCGTCGACGGGCCAAGATGGCCGACTTCTTCCGGGGA
GCCGCCAAGATGGCCGACTTAGTCCGGGAGGCCGCCAAGATGGCCGACTT
CTTCCGGGAAGCCGCCAAGATGGCCGACTTCTTCCGGGAAGCCGCCAAGA
TGGCCGACTTCTTCCGGGAAGCCGCCAAGATGGCCGACNTCTTCCGAGAG
GCCGCCAAGANGGCCGACTTCTTCCGAGAAGCCGCCAAGAGGGCCGACAT
TTCGCACATGGCTCCTCCGGGAACCGTGGTGCATGCGACCGGTGTGGCAG
CACGAAACATATTGCAACGTACAGGAATTGTCCAGCAAGGAACCGGCGGT
GCAACGCCTGCCACACGTTGGGCCATTTTGCATCAGTATGCCGGAAAACC
CGTACTGTTCAACACGTCTCTTCCGCAGAGACGCTGTCTTCAACTTCCGC
AGGGCAGCCGTCCGCGTCTGTCTTGACGGTAAGCGCTTTTGAAACTAAAA
AAGATTTGGAAGTTCCGGTCGTAGTGAACGGCGTCTCCATGCGACTGCCG
GTGGATACGGGAGCGTCTGTGTCATTCATGACGGCCGAAGATTTTAGAAA
TNACTTTGGTCGACAGCACAGGCTGTCACAANCAACAGTGGACTTGAGAA
ATTTCTCCAAGCAACGCATCGACATTCAAGGCCTGTTTCAAGCCACTGTC
CAGTTTTTCCAAAGGTCATGCTCCGTCACGTTCCACGTAACGACTACAGG
AACATCACTGCTGGGTTTAGACGCCATCCAACGCTTGGGCATACAGATCG
ACGGTACGTCGCTGACATGTCGTCTACCATCGCTTCCTTCAGTACAGAGC
CCCACAGGTGTGCCTCCGGGTTTTGATCACCTCTTCAGTGACGAGTTGGG
TCTCGTCAACAACTTCGTGCACCGAATTCATCGGCGGCAAGATGCGAAAC
CAGTATCTTCAAAGTTGCGCAGACTACCCCTGGCTCTCCGTGACCAGGTC
ACAAATGAATTGCGACGTCTCGAGGACTGCGACGTCATCGAGCGCGTCGA
GGCTTCTGAGTGGGTGTCTCCACTCGTGGTGGTGCGCAAGAAGGATGGAA
CCATGCGGCTCTGTGTAGATCTACGGGAACAGGACAAGGCAATTGTCATT
GATGGGTATCCTTTGCCGCACGTAGAAGAGTTATTACAAATGTTTCATGG
TGCCACATATTTTTCTAAGCTGGATCTAGCATCTGCTTATCATCAGCTGT
TACTGGAAGAAGATAGTAGAGATCTCACTACATTCATAACTCATGAAGGC
TTATTTAGGTTCAAGCGTGTCTGTTTTGGCTTGGCATCCGCGCCAGCAGT
GTTTCAGAAAATGATGTCACAAATCTTGCAGAGTTGTAAGAATGTTGTCT
GTTACCTTGATGACATTTTGGTATGGGGTCGGACGAAACCTGAGCATGAT
GCTAATTTAAGAGAAGTCTTGCTTTGCATTTCAAACAGTGGTATGAAACT
GAATGAAAAATGTGTCTTCTCTGTGAGAGAACTGACTTTTCTGGGCCATA
AAATTTCAGCTGAAGGCATTTCGCCTACGGAGAGCAAGGTAAAAGCAATC
CTGAATGCGCCTGCTCCTACAGATATTAAGTCATTGCAATCCTTCTTAGG
ATTAGCTGGTTACTATGCCAAGTTCATTGATCATTATGCAGAACTTGTAG
AACCGCTTCGCCTCATGCTCAGGCAAGGGCAAAATTTTGCTTGGTCTGAT
GATGCACAACGTAGCTTCAATCAGTTGAAAGCTCGTCTTACATGTTCCCC
TGTCATTAAGATTTTCAACCCTGAATTGCCTGTGGTAGTCACGACTGATG
CATCTGATGTTGGTGTTGGTGCTGTGTTACAACAACCGTATGGTTCTAAG
CTAGAAACTGTAGCATTTGCATCTAGAACTTTGTCGGTTGCTGAACGAAA
GTATTCTGTAGGAGAGCGTGAAGCGCTAGCATGTCTGTTCGCGTGTGAAA
AATGGCATGTTTACCTCTGGGGTAGACGGTTCACTCTTCGAACTGACCAT
CAAGCAGTAGTTGCATTACTGTCCGCTGGCGACTCAGGTCGTCGACCTCT
TCGCATTTCGAGATGGTCAGCCAGGCTCCTGTATTACAACTTTCAGATTG
AATATTGCAAAGGATCAGAAAATTTAGTAGCTGATGCCTTGTCTAGACTT
CCAGTAAAGGATTCTCAGAATGTAGTTCAGGAGGAAGAAATAGTATCCTT
AGTTACATCGGTCGTTGACAAGGAAACAGTGCAACTTGCGACGAGTACAG
ATGAAACTCTTCAGAAGGTCAGTAAATGCCTAGCAGAGGGTTGGCCTTCT
AAGAAAAACATAGACAATGCTTTAATAGCTTACTTTCATGTAAATGAAGA
ATTGTCTTTTGTAGACGGATTACTCATGCGTGGTGATCGTGTGGTAATAC
CCAGTGTTCTAATACCTACATTTCTACAGCTGGCACATGAAAATCATCAG
GGCATAGTACGTACCAAGCAGCTTCTTCGTGAACGCTATTGGTGGCCCCA
GATGGATAGCACTGTCGAACAGTATGTAAAGCATTGTCATGTATGTAAGC
TGGCAGACAAGTCTGCAAAGCCTCATGTAGCTCCATTGCAACCAGTCGAA
TGGCCGAGCGGGCCTTGGCAGAAATTGGGAATGGACATCATTGGCCCATT
AAACACGTCCTACCCTAGGTATCTAGTCACTCTAGTTGATTACTACTCAA
AGTGGCCAGAAGTACTTGGTACTAATTCCATCTCCACAGATGATGTCATT
AAGCTTCTTGACTGGGCTTTCAGCCGTGAAGGGTTGCCAGACTCTATAGT
TACGGACAATGGTCCGCAGTTTGTCTCAAAACAATTCCAAGATTACCTAA
AGGAAAAGGGAATCGCTCATTTTTTCTCCTCCAACTATTATCCTCAGGGA
AATGGTCAAATAGAAAGGTTCAACCGAGTCATTAAGGAACATCTGCAGGT
AGCCAGGCTTGAAGGTCGAGATGCTTCGAAAAGCATTTCAGAATTCTTGG
GTTCCTATAGGATTACGCCACATGCTACAACGGGTCTCTCCCCAGCTTTC
CTACTTCATGGTCGTCAACCTCGTTCAAAGATAGATATTAGCAACTTCAG
GTTGCATAAGCACATAGCGGTTCAGGACAGTCTTGTGCCTCACGTTCAAG
AAAGGGTCTTGCAGAAACAGTGGCAGACTAAACAGTACGTAGACAAACGT
AGAGGTGCTCAGGCAACTCGTATCAAGGTGGGAGACACCGTCAGAATAAG
ATTTAACAGGAAAGGATTTTTTAAGTACAGTAAACCTCGTANAGTCAAGG
CCCAGATAGGACCATCTACTTTTNTACTCAGTGATGGGAAGACGTGGCAT
GTGTCTAAGTTAACCCTAGTGATAAAGGATTCAGCAGGTAGTACATTGTG
TACAAGTGACAAAGATTTTTTGTACTCGTATTCAAACCTGGATAGTCATT
CCGATGACTCGTCTGTAGCGACAGCGTCTTCTCATAGTCATAAGCNTCAG
TTGAGTAGTCCGTCTGACTGTATCACTTCCGAGTCTACACAGTCAGCAGT
CGTCTCTGATTCCGTGGGGGAATCGGTAGCCTCCCAGGACTTGTTGGGAC
GTCGAGAGGAGCTTCCTGGGCAACCCTCTCCAGCTTTGAGCGACAACCAC
ATTCAATTGTCCAACCAGGGGGAGGGAAATAGTAGTGGGACGACTGGGTC
TTTAAAGTCGACCGATACGCGTCGCAACCCCCAAAGTTCTTCTGAGGTAC
GCACGCGTCCTCATCGTGACAGAAAACGGCCTCCGTGGCTCGATGATTTT
GTTTCTTGAGTGTAGAGCGTATTGCCGTCTTCGAAATGCCACGGCTAGGG
GCCTCGCTGTGACATTTAGGAGACAGTCCACATGTTTCGTTAACACAGGT
AAAANGTGCTCCTTGTTGCGGTGCAGTGAGTTTTGTGCCGTGTTCCTTGT
CGGACTTTGTTTGAGTGACTGCCTGTGTTNTGGTGCCCAAGACTGGTGCG
CGTGTATGTGAACTTGGGCGGGGACGGATTGAATTTGTTGTGGACTTAAG
TGCGTGCTTTGTGTGCGACTGGTGCGCGTGTGTGAACGTGGGGGGGAACG
AACTGAAATTGCCTTTGGACTTAAGTGCGCGTCTTGTGTGCGCGTTTCAC
TGTATGCTTACTTTGTTTCCAGGGGGGGATGA
>ltr-1_family-149#LTR/Gypsy [ Type=INT, Final Multiple Alignment Size = 3 ]
TGGTGTCAGAAGTGGTCGCCGTTCGCTCTCTCTAATGGCGAACAAGCCGG
ACGCTGTGTTTGCCGGGGTACCTGGACTCCAGCAGCCATCGAGCTTCGAC
TTCGCCGACCCAAGTNCATGGTCTACCTGGATTGAGCAGTTCGAGGACTA
TGCCTACGCTACAGGATTGCACCAAGCTACCGACGAGGTTCGGGTACGAA
CGCTTCTTTATTGCATGGGTGTTCAAGGTCGACGCGTGCTGGCGTCTTTC
AACTTGTCGGCCGAAGAAGTTCAGTCGTACAGCGTTGTTAAAAGCAAGTT
CACCTCGTATTTCGTGCACCCGCTAAACGAAGTTCACGAGAGTTATCGTT
TTCACAAGCGGACGCAGCAAGAAGACGAGAGCGTCGATGCCTTTTATTCC
GCGTTGCGAAACATGGTAAAAAGATGCAACTACGGCTCAGCGTCCATTGA
GGACAGGCTCGTTCGAGACCGATTTATTGTTGGTCTGCTGGATAGCAGGT
TATCGGAGCAACTCTGCCGTACTTCTGACTTGACGCTCGATAAAACGCTT
CTGCATGCACGGCTGCACGAAGATGCGGAACGAGAAAAACGTGAACGAGA
AAGCCGGTTATCTGGGCCAGTCGCCGTTGACGTAGCGAAACACAGGCCAA
CGAGAAGGCCGTCACGTAATCAAGCGTCGGCAGCAAGAGAAACGCTCCTC
GCCGGCGCGCACAGATCGTGTCACTTCTGCGGACGAGATGAGCATCAGCG
GAAATTTTGTCCTGCCAACAAAGCTGTTTGCAAGTTTTGCAAAAAGAAAG
GACACTTCGAAGCAGTTTGCTTAGCCAAACAGCGCACGCAAAGCCGACAG
TCACATGCCATCGAGATGCATGCTGTCAAGAGCAGTCAAGAGGCAAAGGC
TAAGTTTGTTTGGGTCCACGTGAATGGAGTCCCACTCAAATTCAAGGTCG
ACTCAGGAGCAGAAGTTACCGTCGTTCCAAGCGCTTTTTCAGGAGTACCG
TCGCGACTCGAAAAACCGGAGGGTCTTCTCACCGGTCCAGGAAATTGCCC
TTTGAAAGTAACAGGCCAATTCACAGCTACGTTGGAGTGGAAGAGCCGCA
CCTGTGTACAGTCAGTGTACGTCATGCCTTCGCAGTCTACACCTCTACTA
GGCTACCCTGCTATCCTCGCATTGGGAGTCGTGAAGTTCATCGACGCCGC
ACAGCGACCTGAAAAGCAAGCTAGCTCTGCAAGCGACGCAACCCCTGGCC
AGGACATCTTCGAAGGGCTTGGTACTGTAGGGGAGGAGTACACTATTCGA
CTCAAGCCAAACGCCAGGCCATTTGCTCTCAGTGTACCTCGCAGAATTCC
CATTCCTCTGTACAACCAGGTAAAGGAGGAGCTGGACCAGATGGAAAAAC
AAGGTGTCGTCAGGCGCATTACCGAGCCGACGCCATGGTGTGCCGGTCTG
GTCGCAGTACCGAAGGCATCAGGCGGAATCCGAATATGTGTGGACTTAAC
GAAGCTCAACAAGGAAGTTCTCCGTGAAAAGCATGTGCTTCCAACGGTCG
AATGGGTACTCGGGCAACTGGGCGACGCCAAAGTGTTCTCAAAGCTCGAC
GCGACAGCAGGATTTCACCAAGTGCGATTGTCCCGAGAATGCCAAGAGTA
TACCGCATTCATCACACCGTTTGGACGCTACTGCTACTGTCGTCTACCTT
TTGGCTTGACTTCAGCACCGGAATATTTTCAGAGAGAAATGGCTCGAATT
CTGGAGGGGCAACCGAACGTCGTCAACATGATAGATGACATTCTGGTTTT
TGGCAAAGATCGAGAAGAGCACGACAAGCGACTTGTGGAGGTTCTTGAAC
GTCTAAAGACAGCCGGAGTTAAACTCAACAAGTCGAAATGCTGCTTCGGT
CAAGACAAAGTAGAGTTTCTGGGTGTGGTGATCGACGCCAACGGTATCTC
GCCAAGTCCCAGCAAACTCGAGGCACTGCGCAACTTGGAGCCACCTAAGG
ACGTCGCCGGGGTTAGGCGATTCCTCGGCATGGCTAATCATATTGGTCGC
TTCCTGCCCGACCTTTCGCAAGCAACCGCCCCTATTCGCGCCTCGCTAGG
TGAGAAAAATGCATGGCAATGGGGACCGCTTCAAGAGACCGCTTTTAATC
AGGTAAAAGCGATGCTCACCTCGGACCTGTGCGTCGCTAAGTATCATCCC
GGTCGTAATACCATTGTCTCATGCGACGCGAGCTCATTTGGATTGGGCAC
GGTTCTTCTGCAGGAACAACCATCAGGCGAGCGACGCGCGGTAGCGTTCG
CATCCAGGTCGCTTACTGAAGCGGAAAAGCGCTACAGCCAAACAGAGAAA
GAAGCGCTGGCGGTAGCACGGGCAGTGTACCGTTTTGACCAATATGTGCG
TGGCCTAAACTTCACGGTAGAAACCGATCACCAGCCGCTGGTAACACTAC
TTGGAAACGCTGACTTGGACACGATGCCCCCACGTATTCAACGGTTTCGC
ATCAAACTTATGCGCTACCAGTTTAGCGTGGTCTACGTTCCTGGCAAACA
GCTAGCCACTGCGGATACTCTTTCAAGGGCTCCGGATGAGAAGCCGTCGA
TCAGTGTGGTGGATGTGGTAGAGGAGTTTGTTGAATTTCAAGTTGCTACT
GTCACAGACACGAAGCTGGTTACCGTAGACGAGGTTCGCAGGCACCAAGA
ACTGGACTGGGAATGCAACCAGCTCGTCAAATACTGCACTCAAGGCTGGC
CTCGTCGGGACAGGCTTCCGGAGCACCTCAAGAAGTACTGGAGCCATCGA
GGTGATCTCTCTTTGTGCAACGGCATCCTGCTAAAAGGTAATCGCTTTGT
CATCCCAGCTTTGCTGCAAAAGGATACACTCGAACTTATCCATGAAGGCC
ACCAGGGAATTAACCGATGCCGACTAAGGGCGAAGGATTCCGTGTGGTGG
TATGGACTTTCGCAGCAAATACGTGATAGAGTCACTCGCTGCAGACAGTG
TGCAGTCACAAGAGCGCAAAGAAGAGAGCCTTTGGTCGTAACGAAGACTC
CAGAACAACCGTGGCAAGAAGTAGGAATGGACTTGTTTAGTTACAAGGGA
CACAACTATCTACTAGTAGTTGATTATCGTTCTCGATACCCTGAAGTCAT
CTACACGCGAAGCACGAACTCTGAGGCGGTCATCAATGCAGTCAAAAGCA
TTTTTGCTCGTTTTGGCATTCCCGCCGTAGTACGAAGTGATAATGGACCG
CAATTTGCTTCACGAGCCTTTGCAGCTTTTGCGAAGTACTATGGCTTCCA
ACACATCACCTCAAGTCCAAACTACCCGCAGTCAAATGGGGAAGTGGAAA
GGATGGTGCGTACGATCAAAGAGTTGTTTGCGAAAGCAGACGATCCTTTT
TTGGCTCTTCTGTCGTACAGAGACACTGCAGGCGTCACAGGGTTCAGCCC
AGCGCAGCTACTGTTGGGTCGCAGCTTGCGAACCAGGCTTCCCAAGACAG
TAGACCGCCTGGAACCGAAGTGGCCTGCGCCAGACGATGTGAAGTGCCAA
GACGAAGAGGTGAGAGGGCGGCAGAAGAAAGACTTCGATCGCCGTCATGC
TGCGACCGTACTTCCTCCGCTGCAACCGGGTGATACGGTGTGGGTTCGAG
ACATCAAGGATACGGCGTCTGTTCTCAGCCCAGCCTCCAAGCCGCGCTCG
TACGTCGTCGAAACACCCAACGCGGTGCTTGTGCGTAATCGGATACATCT
AGTGCCCTATTCAGACACAACGATGAGCCAGCTCAACGAGCCAGCTCGGA
GTGAAAACCGTGAGGAGCGTAAAGAGCAGACCACGGCAACAGACGCCACG
GCGACAGCAACACCGCAAGTCTCCAAAGATTGTAGAGTGAGAGTCACCAG
GTTTGGTCGTCGTGTCAAGACTCCGAGAAGACTTGACTTGTGAAATGTTT
GGTGTTTCTTGTGTGCATATCTCGGGGGAGAGA
>ltr-1_family-150#LTR/Unknown [ Type=LTR, Final Multiple Alignment Size = 5 ]
TGCCACATGGTGTGGCGCAGCAAGAGACTGAAGAAGAGGAGAACGAGGTT
CGTCTCGGCATCGCGCGTCGCCGCTTGCGTTTTCGTAAAAGTGCAACCGC
CTGTATCTTGATTCAGCTTGTATACTCCAGCAGGGTATACGCGACA
>ltr-1_family-16#LTR/Gypsy [ Type=LTR, Final Multiple Alignment Size = 220 ]
TCTGGTGGAGGTGCGGAAAAAGATTCCAGATGTCGCCAGTCGTGACATCT
NGTNAAGAAAAAAGACGGAACCTTCGTTTCTGCGTCGACTACCGTCGACT
NAACGGGATCACAAAGAAGGATGTGTACCCGCTGCCNCGNATCGACGATG
CTCTNGACCGGCTTCGCGGNNCGCGAAATACTTCTCGTCGATCGATCTNC
GATCCGGCTACTGGCAGATTGAAGTCGACGAGAGGGACCGCGAGAAAACN
GCCTTCGTNACACCGGACGGCCTTTACGAATTTGAAGTCATGCCGTTCGG
NCTCTGCNNCGCGCCAGCNACATTCNAGCGCGTNATGGATACCGTTCTCG
CGGGNCTNAAGTGGNAAACCTGCCTTGTCTACCTCGATGATGTCGTCGTC
TTTGCCGGAAANTTTCGACGANCACCTTNGGCGCCTCGCAACCNGTACTN
GAGGCCGTCGANCGNCAGGGCTNACTCTAAGCCAGAGAAATGCCGTTTCG
GTTACGGNGAANTTAAGTTCCTNGGCCACGTCGTNAGCGCGGCCGGTGTC
CGGCCCGACCCCGCAGAAGACTGNCGCCGTGCAATTCAGTTCCCGCGCCG
ATCGACAAGAGGAGTGCGCGGATTTCTGGGCTTGTGCGCNTATTNCCGGC
GNTTCGTCGAGGATTTTGCACGCATCGCTNACCCNCTNACAAAACTAACT
AAATGTGACGTCGAGTTCAAGCGGGAAACGCCACAGGCCGATGCACTTCA
AGAACTCAAAGGACGCATGCAGTCNCCGCCCGTACTCGCNCACTTCGACG
AGCCTTCCGCGCCGACACNGAAGTACGCACTGACGCCAGTGGTNTCGGCN
TCGGCGCCGTCCTAGTNCAGCGTCAAGACGGANNCGAACGCGTTATNGCT
TACGCTAGCCGCTCTCTGTCNAAGGCGGAGCGCAATTACTCCACGACCGA
GAAGGAATGCCTCGCGGTCGTTTGGGCTGCCGCAAAATTCNGNCCGTACC
TCTACGGGNGGCCGTTCAANGTCGTNACCGACCATCACGCNTTGTGCTGG
CTGGCCNACCTCCGGGACCCNNCTGGACGACTGGCACGTTGGAGCCTNCG
ACTACAGGAATACGACATCACTATCGTNTACAAGTCCGGGCGNCGCACGN
AGATGCCGACTGCCTATCNCGCGCTCCCGTTGANCCGCCGNCGNAACGTG
ACGAGGANGACGACAGCGCCTTCCTNGGAGCCCTCAGCGGGCGCGGANGT
NCTCGCTNAACAGCAACGANCGGACNCNGAGCCAAAGGGCCCGTCGTCGA
TCACTTGGAAGGNCGCACCGACGTTCGTCCCTACGCNCACTTNNGCGACG
GATTGTCNTCATTCACGCCTACGAGGGGNTACCTACTCGTGNAGAAGAAN
TTCTCACCGGTGCCGGCGCAAACTACCTTCTNGTNGTGCCGTCGGCGCTG
CGCGCCGACGTACTGCGAGCCNTNCACGACGATCCGACCGCTGGTCACCT
GGGCTTCTCCAGGACTCTGNACAGGATACGGNAACGNTNCTACTGGCCCG
GACTGACCGTCGACCTGCGTCGCCCGTTGCGTCAANNCATGCCGCGAATG
TCAGCGCCGCAAGACGCCNCGCGACGACNCCNGCGGGTCTNCTNCAGCCG
ATCGACTCGCCACGCCNTTTNANCAAGTNGGNATGGACCTTCTGGGNCCA
TTTCCCTGATCGTCTACCTNCGGCAACAAATGGATCGTCGTNGCGACCGA
CTATCCGACNCGTTACGCCGAAACGAAGGCNCTACCAAACGGCAGCGCGN
CCGAAGTCGCAAAGTTTTTNCTATNGATNACATTNTGCTTCGACATGGTG
CCCCNCGAGTCATCATCACCGACCGAGGNACGGCGTTTGGTTACGTTTCG
CCTACGACGCGCGGTATAGCCGGCGCGGATGCAACGGACGCCGGGGCTTC
GTTCAAAGCGGCGGACATTTTGGCCCGTTCGGCGCCGCCGCTACGCCTCC
CCGCCAAGCGCGTCCAGGCATGTTCCAATGCCACGTGTCTTCGTGTGCGC
GTGTGTGTGTGTGTGCATGTTGGTGCCCACGCTTGTCAAAGCGCGGCAGC
CGGGGAGAGGAGCTCCCCCAACTGTGAAGCGAGGAGGTCTGACCGGCGCC
GGCCCGGCGGATGCGTCACCTACTCGTCTCAACGTGCCCGAGCGGCGCCG
NCACGNGCGCCTTACGCGCCGCCTTCTCGCCCCAACGTGCCCGAGCGGCG
CCGGCACGACGGCTGCGCCACCTTATCCCATTGTGCCCGAGCGGCACAGT
CACGTGCTCGTCTATAGAGGGGTTCCTTCTTGCCCTCAACTGCGAGAGTA
TAAAAGCAGCTGCCCCCGGACGCCAAGAGAGGCTCCGATTTCTTCTGTTG
AGTAACGTGCACTCCCGTCTCTCTACTTCGGTCGACCTGACCGCCAACTC
TTTGCGATGTTAGAATAAACAAGTTGTTTTGTTGTTACCAGTCGACTCAT
GCTTTGCCGGGACCTTCGGATGCTTCCAGTTGTACCCCAGGCCGCCAGGC
CAACGCTACCCTTGGGGCTTGCGACCCAGGTGCAACAACGGGCGTCAGCG
CCGAGTTCCCAACAACTCGTGCCAGCGGTGCGATTACAACAACGGACCTT
NGCCAGCAGCGAAGATATGCGGTTGACTGTATGCTGAGCAGCTCAACGAC
GATCCGGGAGCAGTGCAACGAGCCCTGTGTGATGACTGGTTGCCTGCAGC
GGAACGACTGCGCTGAATTCTTGGCTGCGAGGTTTGGTGAGTGCGGGACT
TTCTTCTTCTGAGTTTTGCCAGGCTTTTGTTAGTGTCAGAAACAGAGCTG
GTAATTGTGGCTGTCGTTGCTGCCGGGTTAGTTTGCGGCAAGACAATAGT
AGGCAGTAGAGAAAGCAGCATTCAGAGCAGCCATGGATTTGAAGTCGTTG
CGCAAACCGAAATTGCTGGAGCTTGCAAGAGAGTTGGGTCTGGATGTCTC
AGACAAACTCAGAAAACCAGAACTGCTAAGGGCTATTCTTGAGTTAGAGG
CTGAGGATGACGAGCTGTCGGAATGCCTTGAGACCATTGAGGAGAGGGCA
AAAAGACAGGAGCGCGAACTTAAAGAGCAAAAAGAGAAACAGGAGCGCGA
ACTTAAAGAACAAAAAGAGCGAGAGCAACAAGAGAAAAAGAAGAGCGCGA
CCGTCAACACGCTTTGGAAATGAAGCGTCTTGAGGTAGAGATGGAACGCG
CTCGTAATGGAAGTCAGGCACACGGTGCAGGAGAACGAGTATCGTTCAAA
ATGACTGACCTGATGCGGCCGTTTAAGCTTGGAGAGGACATTGGTTTATT
CCTGGTTAACTTTGAGCGAACGTGCGAGAAGCAGGGGTTCTCTCGGGAAA
CGTGGCCACAGCGCTTGCTCACTTTGTTACCCGGCGAGGCGGCCGACGTA
GTCGCTCGCTTGAATAGAGAGGAGGCAGAGGATTTCGACAAAGTGAAATC
GAGTCTGCTAAAAAAGTACAGGCTGTCAGCGGAGGCGTTCCGTCGGAAGT
TTCGGGAAAATGAGAAAGGCAGAAGTGAGTCATATACGGAGTTTGCGTAC
AGGCTTATGTCAAACATGCAGGAGTGGCTCAAAGAAGAGAAAGCGTTTGG
TGACCACGATAAAGTTCTGCAGTGTTTCGGGCTAGAACAGTTTTATAGTC
GGTTACCTGAGAACGTGCGGTACTGGGTCTTGGATAGGCCAGACGTTTGT
ACGGTGGCTAAAGCCGCTGAGCTAGCCGAGGAGTTTGTGACGCGTCGGGC
TCGCGGAGCTAAGGACGGTCAAAAGGGTGAATTTGGCTCGAAGTTTGAGA
GGCCGAAGTTCACACCCATGAGAGCAAAGGGGAACACACGTAGTGCGGAT
GCGAGTGAAAGCAGTGCGACCGAACCTAAGGAGACGGCGGCAGCCGAAGC
CGAACGCAGAAAGCGGTTCGAGACGAGGCAAGCGCGCGTTTGTTATACGT
GCCAGAAGCCGGGTCACTTTTCGGCGCAGTGTCCGGAAACAAAACCAAAA
TTTGTGTTTTTGTCATTATGCAGCACTGACGAGAACATGAAGCTTCTCGA
GCCTTACATGCGAGACCTCCTCGTGAACGGGAAAGAGTGCCGAGTGCTTC
GCGATTCCGCAGCTACAATGGATGTAGTTCACCCCTCTTACGTAGAACCC
CATATGTTCACGGGCGGAGCCCATGGATCAAGCAAGCCGTGGAAGCTCAT
AGCGTGTGTCTGCCCGTAGCAAAAGTGCTTATTGAAGGACCTTTCGGAGC
GCTTGAGACGGTGGCGGCAGTGTCATCTATGCTGCCCCCCCCAGTACCCG
TACCTATTTTCGAACAGGTCCGATCACCTCCTGCGCGAGAAGGGGCTTTT
GTTTGGTGAGGCTAGCGTTCAGGCGTTATATCGAAGGTTCGGGAGCTCGC
TGCAAAGGCGGTAGTTGCGGGGCCGACGTTATCAAACAATGAAAAAGGGT
CAGAGGCGCAGCAAGCCGATATTCAGAGCACGCCCGAACTGAATAAAATT
GAGCCTGTAGCGTTGAAGGCGCCAGATACTGGAGAGGAAATGCCCGACAC
GGGAAAGTTAGAAGAGCTATCTACAATATTAACTCCATCGCGCCTACGTC
AGACGGACTTAATAGGTTGCTAAAAGTCAGCCGGTCGGCTTTGATAGCCG
AGCAAAAGAAGGATGGCAGCCTAGAAAACATACGCTGCATTGTCAAGGAA
GGCATCGCCAAGAAAAATGCTCGCTTTGTGGAAAGAGGTGGGGTCCTGTA
CCGGAAGTATCTAGACCGCAGGGGAGTGGAGTTCGATCAGCTGATCGTGC
CTCAATGCTATCGTGAGGATCTGTTGCGCTTGTCGCACGGGGGTTCGTGG
TCCGGACACCTAGGAGTTAAGAAAACTAAGGACCGTCTCCTGCAAGAGTA
CTATTGGCCAGGGTGTTTTCGGGACGCAGACCACTTTGTGAAGACATGTG
ACACCTTTCAGCGGGTGGGCAAACCAGGGAACAAATCGAGGGCGCCGTTG
AAGTTGGTGCCATTATTACGGAGCCTTTTGCGGACGGCTCGTTATTGATA
CAGTGGGACCTCTGCCGGTAACAGCCACGGGGTACAGACACATTTTGACT
GTGATCTGCCCAGCGACAAAGTTCCCTGAAGCAGTGCCGCTCAAAGAACT
CAGATCAGTTGAGATAGTCAATGCACTACTGTCCATATTTGCACGAGTTG
GTTTTCCTGCGGAAATCCAATCAGATCAGGGCACAGTGTTTACTAGCGCT
TTGACGACAACTTTTCTCGAAAGGTGTGGGGTAAAGCTGTTACACAGCTC
GGTGTACCACCCACAGTCGAATTCCGTTGAGAAGCTCCACTCCGTCATGA
AGCGCGTGTTGAGAGCATTGTGTTTTGAACATCAAACTGACTGGGAGCTG
TGTCTGCCTGGGGTGATGTTTGCATTACGGACCGCGCCGCATGCGGCTAC
GGGGTTTTCGCCAGCTGAGCTGGTGTACGGTCGCTCGCTTCGGTCTCCGC
TTCGCATGCTTCGAGAATCGTGGGAAGGCAGGGGCGACGACCCAGTCGTG
GTGGGGTACAACGGCGTCAGCTCGAACGCTTAAGAAGGGCACAGGAGTTG
TCAGGTGAAGCAATAGCAAAGGCCCAGCAGAGGGCCAAGGTGTATTATGA
TCGGACAGCCAGGGCCCGTCGTTTTGAGGTGGGCGATGAGGTCATGATAT
TGCGCACATCGCTAAAAAACAAACTCGACGTGCAGTGGGAGGGCCCTGCA
CGGATTGTTCAAAAACTGTCGGACGTTAACTACGTGGTGAGTCTGCCAGG
AAAGCGGAAAGCACAGCAAGTTTACCACTGTAATCTGCTCAAACCTTATA
GACAAAGGGAAGCAGTGGTGTGCATGATGGTAAACGTTCCTGAAGAGCTT
CCGGTCGAGCTTCCGGGACTAGGCTCAGTGACGAACAGGGAAGACACCGG
TCAAGTCATTAGTGACCTTATCAGTAAAGCACCGCTGTCGCCTGAGCAGA
AAACCGAACTCAAGCANCAGCTCNCGCAGGGGTTTCAAGGTCTGTTCTCT
TCGGGAGGCCTGGTNGGACTNNTGTCCTTACTCATGACATAGAACTTACC
TCCCCAGAGCCAGTACGATCCAAGGCGTATCGGGTGTCACCCCGCCAGAG
CGATATTATGGAGGCTGAGGTAAAGAAAATGCTACAGCTCGGTGTTATTG
AGGCTGGTGAGAGTGATTATACCTCCCCTTTGACTTTAGTTGAGGTACCG
GGCAAGGAACCTCGTCCTTGCGTCGACTACCGCAGGCTTAATTCCATCAC
TAAGGATCAAATTTATCCGATCCCTAACATCGAGGAGCACCTTGAGAAAG
TTAGTAGCGCTCAGTTTATTTCCACCCTAGATCTTGTCAGGGGTTATTGG
CAGGTTCCACTTACAGAAGAGGCTAGTAGGTATGCGGCGTTCATTTCACC
AATGGGAACATTCCGTCCTAAAGTGTTGAGTTTTGGTTTGAAGAACGCGC
CATAGTGTTTTTCAAGCCTCATGGATAAAGTGTTGCGGGGACAGCAAGAA
TTCGCTTTATCTAGACGACGTAGCGATATTCTCCGCATCCTGGTCTGAGC
ATATGGCCCACTTGGGGGCAGTGCTAACCCGCCTGCGCGATGCGGGCTTG
ACAGTCAAGGCTCCTAAGTGCCAGTTAGCACAGGCCGAGGTTGTCTACCT
CGGTCACGTGATTGGTCGGGGTCGTCGCCGCTCCTCTGAAATAAAGGTGG
CCGCTGTGCGAGACTTCCCGCAACCGCGCACGAAGAGCGATATTCGGTCG
TTCTTAGGGGTCGCCGGCTACTATCAGAGGTACATCCCCAGGTACTCTGA
TATCGCGGCTCCCCTGACGGATGCTCTAAGAAAAACAGAGCCCCGAACAG
TCGTATGGGACGAGACAAAGGAAAGAGCTTTTTCAAGGCCCAAAGAGTGC
CCTAACAAGCCAGCCTGTGCTACGATCGCCAGACTATACAAAAGGGTTCG
TTGTTCAGTGCGATGCTAGTGAGCGAGGCATGGGCGTTGTACTGTGCCAA
CGGGAAAATGGAGAAGTAATAACACCCCGTCCTGTATGCTAGTCGTAAGC
TGACCAGTCGTGAGCAGGCGTACAGCGCCACCGAGAAGAGTGTGCGTGTC
TCGTGTGGGCCGTTCAGAAATTGTCATGCTATCTAGCCGACTCGAGGTTT
ATCATTGAGACGGATCACTGCCCTCTCCAATGGCTGCAGACCATCTCTCC
CAAAAATGGCCGCCTCCTGCGCTGTAGCCTCGCTTTGCAACAATATTCCT
TTGAGGTGCGTTACAAAAAGGGGAGTCTCAACCGTAACGCCGATGGCTTA
AGTCGAAGCCCCTAACCTAGGAATCAGCCTCAAAATTGTTTGTTACTGAT
GTTTTTCTTCCTGAGGCAGGATTTTTAACATATTGCTTTTGTTTAGTGTT
TCAAAGTGATGACATGCTTTCTAGTGCAATTTTCCAATTTGTAGACGCGT
TCTGAGTGCTGCTAGACTACTGTAAGGAACTAGGCAGTGGTATAGAAGGG
GAAAGAGCCTGGCAGGGCTTAGTGAGGGTTGTGCCGTGCTTGCTGACTGA
GCGGTTGAGTTTCGGCGTAGTTCTAACGCTTGCCGGGAACGAGAACAAAA
ATGTGAACCCTCCCGAAGTCACTTTGCAGTGTCCTGTGCGAACCTGAACG
AGAGAACGAGGCCTTCTCAGTGTGGCGCGCTCAAGAAACGTCGAGGGACG
CCCGACTTCGGTTATGAGCATCATCGAGCGACATCCCTCCGGACAGCGGA
TGCAGTCCCCTGACCATCGGGATTTCCTTCCCCCGGCGTGGCGGTCTGTT
ACGTTTCGCCTACGACGCGCGGTATAGCCGGCGCGGATGCAACGGACGCC
GGGGCTTCGTTCAAAGCGGCAGACATTTTGGCCCGTTCGGCGCCGCCGCT
ACGCCTCCCCGCCAAGCGCGTCCAGGCATGTTCCAATGCCACGTGTCTTC
ATGTGCGTGTGTGNGTGTATGTGCATGTTGGTGCCCACGCTTGTCGAAGC
GCGGCAGCCGGGGAGAGGAGCTCCCANCAACTGTGAAGCGAGGGGGTCCG
ACCGGCGCCGACACGACGTATGCGCCACCTTCTCTTCCCATTGTGCCCGA
GCGGCGCCGGCACGACGGCTGCGCCACCTTCTCATCCCATTGTGCCCGAG
CGGCGCCGGCCCGGCGGATGCGTCACCTNCTCGTCTCAACGTGCCCGAGC
GGCGCCGTCACGTGCGCCTCTANCGAGGCGTTCCTTCTTGCCCTCGACTC
CGAGAGTATAAAAGCAGCTGCCCCCGGACGCCAAGAGAGAGGCTCCGATT
TCTTCCGTCGAGTAACGTGCTCTCCCGTCTCTCCACTTCGGTCGACCTGA
CCGCCCGCTCTTTTGCGATGCTAGAATAAACAAGTTGTTCTGTTAGCAGT
CGACTCATGCTTTGCCGGGACCTTCGGATGCTTCCAGTTGTGCCCCAGGC
CGCCAGGCCAACGCTACCCTTGGGGCTTGCGACCCAGNTGCAACAACGGG
CGTCAGCGCTGAGATTCCAACAACTCGTGCCAGCGGTGCTCCTGGNCGAG
CCATCCTNNAGCNNAGCCATGCGAGCCACCGGANGGCNACNGCNTACCAC
CCTCAGACGAACGGCCTTACGGAGCGACTGAACAGAACNCTAGCCGACAT
GCTGGCCATGTACGTNNNCGTCGANCACAAGACNTGGGACGNCGTCCTAC
CGTACGTNACNTTCGCNTACAACACNGCCGCGCANGAAACNACACGATTC
NCACCGTTCTACCTCGTNTACGGCNGGGACNCCGCNACGNCGNTCGACGC
CATGCTACCGTACGATCACCGACNAGCACCGTCTTGACGTCGCTATTGTC
TTCAGCGCGCCGAGGAAGCCCGACANNTCGCCCGCCTNCGCATCANGGCC
AACAGCNGACCGANAGCGACGCTACGACCTCCGACACCGATNCGTCNANT
ACGAGCCTGGCGACCNTGTTTGGNTNTGGACNCCNATACGTCGACGNGGN
CTNAGCGAGAAGCTNCTNCNNCGGTACTCCGGNCCGTACGNGGTCNTACG
NCGTGTNAGCGACGTGGACGTACGAGGTCGCGCCAGACGGCCGCCGTTCG
CATCCAAGCGGCGTNACCGCGCGCGATGAGGTNGTNCACGTGGCCCGTCT
TAAGCCCATTTTACACGGTGAAGCGTTAGGAAACGANCTTCTTNTTTTGC
TGTCGTCGTTGCTACGAGTGCTTTTCTTTATTACATTTCGTTTGTTTGCA
GCATCGGGTCGATGCTCCATTTGGGAGGGGGGTAT
>ltr-1_family-151#LTR/Gypsy [ Type=INT, Final Multiple Alignment Size = 1 ]
ATTTGGTGGAGGTGCTGGGTACGATCAACTTATGCAGGAGACCCCACTGG
GCAGCAAGAACCTCGCCCCACAGTTGGAGTTGACTCCAGTTCACCGCACA
AGCCGGCGAATCTGAGGCCTCGCCCCAGAATTTGGAAACCTCCAGGAAAA
AGTGATGACTGCGACCACTGTGACTTCTATGGAGCGGGTGACACCAACTT
ACCTAACGCTGCTGAACCCCCAAGTGCCGACGGATTTTCATGGCGACACA
TTAGAAGACATGGAAGACTGGCTGGCGGAGTTCGAGCGTGTGGCTGTGTT
TAACGAGTGGGACAACACCAAGCTCAGGAACGTCTACTTCAGCCTTCAGG
ATGGTGCTCGCACGTGGTTTATGAACCGCGAAAATGCCCTGTCATCCTGG
CCTGAGTTCCAGCGCAAGCTACTGGAGACTTACTCCCGCCCCGATCGCCG
AGAAAAAGCGGAGCGGTCTCTTCAGTCACGCGTTCAAAAGCCTAACGAGA
GTGTCACGATGTACGTGGAGGACATGACGCGTCTCTTTCAGCGTGCCGAT
CCGAGCATGTCGGAAGAAAAGAAGCTGCGTCATCTGATGAGAGGCGTAAA
GGAGCAGCTCTTTAGCGGTCTTGTTCGGAATACGCCCAAGACTGTTGTGG
AGTTCCTCACAGAAGCCACCGCAATGGAGAAGACCCTTCAGCAACGGTCG
AACTTCTACGACCGACAAGTAAATGCCGCCTGCACTCCGGCTACGCCGGT
AGGCTTAGGGTGCCACGTCGCCTTGCTTTGCGAGCTGATTCGCTCAGTGA
TTCGCGACGAGCTGCAGAAGCACCACTGTACGTCGCCACCTCCAGTCAGC
TCCCTCGCCAGCGTCGTACGCGACGAAGTACAGCAGGCACTGCAGGCATC
TCTTTCGAGCAGTGAAACACCACCTCTGCCAAGCGAATCCCGGCGCAAGA
CGTACGGAGAAACATTACTGAGCCCGTCCAAGCTTTCGCACCTACTTATG
TGGCGCTGCCAGTCGCGTTGCAATCGACGCAAGCCGCTCCGACAACTCCG
CTAGCGTACTTCGACGATCGCCGAACACCCGCAAGGAAATCAGAGGTTTG
GCGAGCACCCGATCGACGACCGCTGTGCTACCACTGCGGGGAAGCTGGTC
ATGTGTATCGGGAGTGCCCCTACCGACGACTCGGAGTGCGGGGTTTTTCT
GTCGATTCACCTCGACCTAGGTTCGGCCAAAGGCCACCCGACATCGCAGA
ATTGCTCGAACAGCAGCGCAGACTGGGCCCATCGTAGCGGCAGCCACGCT
CACCCTTACCGCAGCGATATTTCCCTGCTCGCGATACCACCTCGAGGACG
ACGCGAGGGCGATCACCAAGTCCATGCTGGGAAAACTGACGTCAGCGACC
TTCCGAGACGGGGCCGCTGATACTCGGCGCGTTGAAGACCTCGTATCGTG
CCGACCGCAGAACAACGAAAACACGATGACACCAGAACCAGTTTCCGCGA
ACAAGATTTCACTGGACATACCTGTGTTGATCGACGGCAAAAAAGTGAGT
GCACTTGTAGATACCGGCGCCGATTACTCTATTCGTAGTGGAAAACTGGC
GAGCGTTCTGAAAAAAGTTACGTTGCCCTGGAACGGGGACCAGTTCGTAC
GGCAGCTGGCCACGTCGTCACACCGCTTGGCCTATGCACGGCCAGAGTAG
AAATTCGCGGTGCTGCTTTTCTCGCCACTTGTCTGGTTCTAAGCGAGTGT
TCCCGTAATATAATCCTTGGCATGTACTTTCTCCGAGAATATGGCGCCAT
TATTGACCTCCGCGAGCGCTGTATCACTTTCTCGATACAAAGGGCATCAC
AGACCGACGCCGTTGGACACAGATCCGCACTTCGCGTTTCGGACGAGAGC
ATCATGATACCGCCGCGTGCGAGTGTTATGGTTCCGGCCATTGTCGAAGG
CAACATTTCAATGTTGCTGGCACAAGGTATTTGTGTAGTGCGAAGCCTTG
TGGAACTTCGTGAAAGTCAGACAACGGTCTTCGTTACCAACTGTATCTTT
GAGGATCGGCACATTTATCGTGGCACTGCCATCGCCCACGCCGAACCATC
AGCGGACATCGTCGAGTGCTTTGCTTCTGAGGTAGACACAGACGGCGGTT
CGCTCAGACATCGATATAAACTCCGAGCTTACGGACGACCAAAAGAGTGC
ACTGCAGGAACTCTTGAACGAATTCCGCGCGTGCTTCGCTCGGGCTACTA
AGGTGGGCCAAACGCCAATCACGAAGAAACGAATAACGACATCCGCCGAC
GCACGTCCCATCAAACAACAACCTTATCGTGTCTCTCCGAAAGAACGTGA
GGCAATTCAAACCTAAGTCAAGGAGACGCTAGATGATAGTGTCATTGAGC
CTTCGCACAGTCCGTGGTCGTCCCCGGTCGTTCTAGTCAAGAATAAAGAC
GGAACGCTTCGTTTCTGTGTTGATTATCGACGCCTCAACGATGTTACCAA
TAATATAATATTTGGGGTTTTACGTGCCAAAACCACTTTCTGATTATGAG
GCACGCCGTAGTGGAGGACTCCGGAAATTTTGACCACCTGGGGTTCTTTA
ACGTGCGCCTAAATCTAAGCACACGGGTGTTTTCGCATTTCGCCCCCATC
GAAATGCGGCCGCCGGGGCCGGGATTCGATCCCGCGACCTCGTGCTCAGC
AGCCCAACACCATAGCCACTGAGCAACCACGGCGGGTAACGATGTTACCA
AGAAGGACGTGTACCCACTACCACGTATCGATGACTCTTTAGGCAGGTTG
CGGCGAGCTAATTATTTTTCGTCTCTCGATCTGAAGAGCGGTTACTGGCA
AATTGAGGTCGATGAACAAGAACGCGAAAAGCTGCTTTCGTCACTCCAGA
TGGCCTTTACGAATTCAGGGTACTTCCTTTCGGGCTCTTTTCGGCACCAG
CAACTTTCAAGCGAATGATGGACACCGTTCTCGCTAGTCTAAGGTGGCAA
AGCTGCGTCGTCTACCTTGACGACGTGGTTCTTTTTTCGGCGACATTTGA
CGACCACCTGAAACGACTGCGGCAAGTTCTCGAAGCCATCCAATCGGCTA
ACCTCACCCTTAAGCCTCAGAAGTGTCATTTCAAGGAGCTGATGTTTCTC
GGACACGTGGTCAGCGCAGAAGGTGTTAGCCCCGATCCCGCCAAAAATTC
CGCTGTAGCCTCCTTTCCAACACCGACCGACAAGAAAGGTGTCCGACGCT
TCCTGGGCCTTTGCGAATACTACCGGCGTTTCATCGAAAATTTTTCGAAG
ATGGCAGAGCCGCTGACTCGCCTCACGAGGGACGATGTATCGTTCGTCTG
GGCTCAGAGCAAGAGACTGCTTTCACCGATCTTCGACAGCGTCTGGTGTC
AGCACGAGTTCTGGCCCACTTTGACGAGGAGGCGGACACGGAAGTTCATA
CAGACGCCAGTAACGTTGGTCTTGGTATGGTGCTTGTACAACGGCAGGAA
GGTATTAAAAGAGTGATCGTCTACGCAAGTCGCACACTATCGCGTGCGGA
GACCAACTACACCACCACGGGGAGAGAGTGTCTTGCCGTCGTATGGGCGC
TGGCCAAATTTCGACCTTACCTTTACAGCCGCCCATTCAAAGCTGTAACT
GATCATCACTCGGTATGCTGGCTTGCAAATCTCCGGGTCCCTTCTGGATG
ATTGGTACGGTGGAGTCTACGTTTGCAGGAGTACGTCACCATCGTGTACA
AGTCGGGCCGCATACAAGAAGACGCTGACGCACTATCGCGCGCTCCTATC
GGCACTACCGACCACGACATTGAAGACGACGGCGCTTTCCTTTGGGCCGT
AAGCATTAGTGATTTGTCCACACGGCAGCGCGCAGACGACGCACTACGGC
GTATATTCGAACATCTGGAAGGACGAAACCCAACAATACACCGGCATATC
GCTCGAGGATTGTCGTCTTTTTGTTTACGACTTGGCGTCTTATACAAGAA
CTCCGCTGCCACCAACAAGGCCTACCTTTTGGTTGTTCCAGCAGACCTCC
GTGCCGAAGTTTTGTTCGCCTGTCATGACGAGCCTCCGTCTGGCCATTTG
GGTTTTACGCGAACGCTTGATAGAGTGCGTAAATCCTACTACTGGCCGAG
ACTTGTCGAGTGTGTTAAGCGGTATGTCCAAGCCTGCCGTGAATGCCAGC
GCCGAAAGTCGCCAGCTGTGAAGCCTGCGGGATTGCTGAATCCGATTCAC
CCACCTGTCAAACCTTTCGACCAGGTCGGCATGGATCTTCTGGGCCCGTT
TACACTGTCATCTTCCGGCAACAGGTGGATAATCGTCGCCGCGGACTATT
TAACGCGGTATGCTGAGACAAAGGCGCTGCCTCGAGGCACAGCTTCCGAG
GTTGCCTAGTTTTTCATACAGAGCATCGTCCTACGGCATGGCGCCCCATC
GCAGGTCATCACAGACCGAGGCAAAGCATTTACAGCACACACTCACTGAA
AACGTTTTTAAACTTAGCTGCACGACCCATCAAAGGACAACTGTCTATCA
TCCGCAGACAAACGGCTTGACCGAACGAGTGAACAAAACGATGACTGAAA
TGCTGTCTATGTACGTCGACGTACAGCACAAGACGTGGGACGAGATACTC
CCTTACGTAACGTTCGCCTATGATACTTCTACGCAAGAAACACGCTTCAC
GCCGTTTCACCTCGTTTACGGCAGGGAAGGGCAGACTTTGTTACAAGCAA
TGCTACTGTGCGACAACATCGATCATCTCGACCTCGCCCAAGATGCCGAA
CTTTTCGTGCAACGCGCGGAAGAAGCCCGTCAGCTTGGCCAAGTGCATAT
AAAGCAACAACAGAGCATCGATGCGCACTGTTACAATCTCCGCCATCGAC
ATGTCGAGTTCCAACCTGGTGATAAAGTTTTGGTCTGGACTCTCGTGCGC
CGAAGAGGACTTTCCGAGAAGCTTTTGAGTCGCTACTTCAGACCTTACAG
AGTGTTGCAGCGAATTAGTGACGTGAACTACGAAGTCCTCCCCGACGGCG
ACAACCGCAATCTGAGATTGTGCACGTTGTGCGGGTGAAAGCGTACAAGA
GCCCCTAATATTCGACGTTTTCAGCCGCTTCGGTTAGTTTTGTGGTTGCT
CGTCCATCAGTGCCTTGTGACTATGTCGCGCACCACAGTGACTGTGACTA
CAGCCTATGTGTTAGTCCTAGATTATATCGGCGCTCTCAGGTCAAGCCTA
TGTATGCTTTCCTTCTTATTTTCTTTTTTTGAAGAGGAGGTAA
>ltr-1_family-152#LTR/Unknown [ Type=LTR, Final Multiple Alignment Size = 7 ]
TGTATCAGGCGCGTGCATGACCGTGCGCCTGTTCCTGACATGCGCGCTAC
GGTCGGCCCGTTATCACTCGGTCGGCTATAAAAGCAACACTTCCCAATAA
ACCTGCGTTCTTCTTGTTCTGGCTATCTTGCTGTTGTCACGTCCTTCGCG
GCACGGATACA
>ltr-1_family-153#LTR/Gypsy [ Type=INT, Final Multiple Alignment Size = 4 ]
TGGCGTCAGAAGTGGCTACGACGGTCTAGCTTCGGCAGCGGTGGAGTACG
AAGCATGGAACGGCTGCAGGCACCGGAGCCCCCGCGTCTGGCGGGGAACG
TCTCGGCATCGTGGAAGCGTTTCAAGCAAAAGTTTGAGCTCTTCCTGCAA
GCAACGGAAGTGAAGGACCAGCCAAAAAGTGAGGCTTCGAAAGCTGCACT
TCTGCTGAGCATCGCGGGTGACGAGGCGCTCGATGTATTCAACAATTTCG
AGTTCGAGCCGAACGAGAGCAAGGATGACTACAAGACCTTAATACAAAAG
TTCGACGCCTACTGCACAGAGGTGACCAACGAAGTGCATGAAAGATACCT
GTTTCGCACGAGGACCCAAGCGGAAGGAGAACCGTTCGAAAAATTTTTAC
GTGACTTAAAGAAACAAGCCTCGCAGTGCAACTTTGGAGCATCGCACGAC
TCACTGGTAAGAGACCAAATTGTCTTTGGTACCAACAACGCTAAGCTACG
GGAGAAGATGCTTCGTGAGAAAGAGCTGACGTTATTGAAAGCGGAAAATA
TGTGCAAAATTGCAGAGTCAGTCGCACAACAGAATGAGGTGTGGCGCAAA
GCAGACGGCTGCGTCGATGCCATTTCGAGGCGCACAAACGAGAGCAAGGT
CGGCGGGGAACAGTTGCAGTGCAGGCGTTGTAACCGCAAGCACAGACCGA
AGCAGTGCCCAGCATTTGGAAAAAAATGCTATGTGTGCCAAGGTGTCAAT
CACTTTGCTATATGCTGTAGGAACAAGTCGACAGAAGCGAGTGAAGTCAA
CAAACTTCAAGAGAGCGACTTTGATGTCCTAGATGTCTGCAGTAAAGGTG
GAAAAACCAATGAGTGGACTGTAAAAGCTCAAGTTAATGGTCAGGGAATT
TCCTTCAANATAGACGCGGGATCACAAGCCAGCCTTTTGCCGTTTTCAGT
CTATCGGAAACTACCATCAAATGAACTACAGCCGACAAGCACAGTGCTGC
GGGCGTATAACGGCGGTGTCATAACGTGCTTTGGGACAGTGTCGAAAATT
GTGCGTGTCGGAAATGCACACACTCCGGTGAAATTCTTCATTGTAAAAAA
TGGTCGCCAGCCCATACTGGGACTAGAAGCCAGTGAGTCCTTGGGACTGG
TTCACCGTACTGTGGATGCTGTGAACGCGGCTTCTGNATATGGTCCTCTG
AAGGATTTCAGACATGTCTTCGAGGNACTTGGTTGCCTGAAGCAGCCCTA
TCACATGGTCCTGAAACCTGGAGCAGTACCGGCTGTCCAGCCAGCTCGTC
GTGTTCCTTTGGCCCTGGAGGAGCCTCTCAAAAATGAACTCGAAAGAATN
GTGCGGGCTGAAATCACCGTGAAAGAACAGGAGCCTACTGACTGGGTGAG
CCCCCCTGGTACTTGTGAAGAAAAAAGANGGCAGTCTACGAGTGTGTTTG
GATCCTAGGAATATCAATCAGCAGGTGAAAAGGCAGCATTTTCCCCTCCC
TAAGCGTGAAAACTTGGAAGCTAAGTTAGCGGGCGCCACGTACTTCAGCT
GCTTGGATGCTAACTCTGGCTACCACCAGATAGCTTTGGATGAGCAAACC
TCGAAGATATGTACTTTCTCGTCGCCTTTTGGAAGATACCGATTTTTGCG
TCTACCGTTTGGAATATCGTCTGCACCAGAAGCGTTTCAACAAACAATGA
CTCAAGTTCTAGACGGGCTACCGGGCGTACTAGTATACATGGATGACANC
TTGGTGTGGGGTTCAACGCGGCGAGAGCACGACGAGCGCCTAGTAGCTGT
CCTGAAAGCAGCCGAAAAAGCTGGCTTAACTTTTAATGCACAAAAGTGCA
AGTTCGGCGTCACAGAAATCAAGTTTCTTGGTGACATAATAACCTCAAAT
GGTATATTACCGAGCCCACAGCTCGTTAAAAGCATGATTGAAATGCCGGA
ACCAACAAGCAAGCCCGATGTTCAACGCATGCTGGGAGTGCTAAACTACT
TCGGAAAACTTGTGCCGCGTCTGTCTGAACGAACAGTGTTGTTGAGAGAT
CTTATCAAGTCTCGCTCAGATTTTCAGTGGACTGAAAACCACGCTAGGGA
GTGGAAGAGCGTAACACAAGATTTGGCCACAGCTCCCGTGCTTGCTATCT
TTGATGCTCAAAAGGAAACCAAGATTTCGTGCGACGCTTCACGGGACGGT
GTAGGAGCAGCTCTGCTGCAACGTCACAGCGATGANTGGCGACCCGTAGC
ATATGCATCACGCGTTCTCACACAGGCAGAGCAGAGATACGCTCAGATTG
AAAAGGAGGCCNTTGGCATTTGCTTCGGATGCGAAAAATTCCATCAATTC
GTCTACGGGCGAAAGCTACTCATAGAAACTGACCACAAGCCACTCGTGTC
GATAGCGGAAAAAGCAATTGATGACATGCCGCCCCGACTGCAAAGGTTTT
TTCTTCGTCTGTTTAGGTATGACTTTGTTTTACGCTACATTCCGGGAAAG
AACCTAGTTCTGGCTGATATGTTATCACGATCCACGGCTGATGACTGCAG
CAGACAAGACACAAACATGGACGACGTGGAAATTCACGCAGTGCAGTCCC
TAGGTTACATGGTGACGCCAACGACAGAGCGCGAATTGCGGACAGAAACT
GCGCGCGACAGCTACCTGCAGGTAGTGGTGGAACGTTTGTCAAGGAGCCA
ACCCGTTGAGGGTGAACTCAAGCCTTTTGCGCAAGAACTATCTGTTGTGA
ATGGGGTACTTTTTAAAGGCTCCAAAGTAATCGTACCCCAGAGCATGCGA
AAGAAGATTTTGTCCAGAATTCATGCGGGACATCTTGGNGTTCAAAAGTG
CAAAGAGAGGGCACGCCGCCTTGTTTTTTGGCCAGGCCTTAACAGTGAAA
TTGTAGCGCTACATGCAAGCTGTTCAACCTGTAAGAAATATGCTTATGCG
CAAGCAAAAGAACCTCTACTGATGCGGTCAGTTCCCAGATGCCCGTGGTA
CAGGGTTGGAGTGGATATATTTTTCTTTGCTGGAGACTCCTACCTTGTCG
CTTATGATGCCTTCTCGAACTTTCCAGAGGTCCAACAACTCCAGGNCACT
ACCTCAAGGACTGCGATAGCTGCACTAAGCGCTATCTTCGCAAGATATGG
CGTCCCGTTAGAAGTTTGCACGAAACTATGATTTTTCACATGTAACTTCT
AGTCCTCATTACCCGCAGTCAAATGGGTTGGCAGAAAAAGGTGTACAGAT
TGTCAAACGCATCTTGAAAAAAAACCCAGGAGTCCGGGGACGACTTCTGG
CAAGGACTACTGGCTTATCGCTCAGCTCCACTCGAGGACGGGCGATCCCC
TGGTGAACTGTTGCAAGGGAGGCGCCTGCGAGCCAATCTTCCCGACTTCC
ATGAAGTACCCTGCACCGAGGTGAAGAAGCACTGCCAGCACGCACAAGGC
AAACCNTTGCCGAGGCTTTCTCGAGGGGACGTAGTACGGCTGCGAGGAAC
GAGAACGTGGTCCCGGAAAGCGAGGGTAAGAGGCACGCAAGCTCCAAGGT
CCTACCAGCTGGTAACTGAAGATGGGCAAGTTCTGCGGCGCAACCGCAAA
CACCTCATACGAACGGATGAGCCGTATGCTGAGACGAGCAGCGAAGACGG
GGACGACACAACCGAAGCGAGCACGCCTGTCGACAACCCTCAGGTACCTG
CAATGCATTCTTCGGCCGGATCAACATCGCAGGCCTCGGAATCGTCACGA
ACGACTGATGGGGCACAACAGTGCACAGCCAACACAGAAGGAAGGCCAAC
ACCGGATTCTGTGCNGACCCCAGCTCCGAGAAGATCGTCCCGGAACACTA
GACCCCCGCAACGCCTTCGCTATGACGAGGCATTTAATCAAATTGCTTAA
CTAATGTCAAGAGTCTGTTTTGTTTGTTCACACGAAAAAA
>ltr-1_family-154#LTR/Gypsy [ Type=INT, Final Multiple Alignment Size = 5 ]
ATTCTGGTGGAGGTGCTGGGTAATGATTTCCAGCCCAATTCGAGTTGGAG
AAAGCAGCCCGGAACCACGCCATCTCAGACCCAACGAGTTCACGCCTGTC
CACCAGCGCACGAGCCGTCGCCTACGTGGTGAGCCGCCTGAGTTTCCTCT
TTTGCCGGAGCAAACTATAATAGCAGCAGCAGACAATCCTGAAATGACGT
CCCAGACAGCCTCAACCCGCATCGTCGTCGATCAGCCGCGGACGCCCGAG
CCTTTTCACGGCGATACCTTCGAAGACGCCGAGGACTGGTTGGAAGGCTT
CGAGCGCGTCGCTGACTACAATGGATGGGACGAAAACCGGAAGCTCCGCA
ACGTTTACTTCGCGTTGCAAGACTGTGCGCGAACGTGGTTTGAAAACCAT
GAAGCTGTCCTCCGGTCGTGGGATGACTTCCGACGGGAGCTGTTGGCCAC
GTATCCGAGCACAGACCGCCGGGAAAAAGCTGAAGCCGCTTTGCAAGCAA
GAAGCCAACGAAACAACGAAAGCGTGGCAATGTATATCGAAGATATGTCC
CGCTTATTCCGCCGGGCCGATCCGAGCATGAGCGAGGACAAGAAGCTTCG
GCACCTGATGCGCGGTGTGAAGCAGGAGCTTTTTGCCGGTTTGGTTCGGA
GCCCTCCACGCACCGTCGCCGAATTCCGCTCCGAGGCGACAACTATGGAA
AGGACTCTTCAACAGCGTGCGAGACTCTACAACCGCGATATGAACGTCGC
CTCCATGGATATGATGTCGGCAATGTTCGGGAACAGCGTCGAGGTCTTAC
GAGAACTCATAAGATCTGTGGTTCGAGAAGAGCTCCAGAGGCAACAGCTG
AACAACGGCCCCACAGCGGTCTCTTCGTTAGCGGAAGTGGTTCGCGAAGA
AGTGAGACAAGCAGTCCGCGAACAGCACCCGCCAGCACAGCCGCAAGCGT
CGTCACCGGTACGGCCGACGGTATCGTACGCCGAGGTACTCAGAGGATCT
CCAGGACGTACTTTCATCGCGGCAACTGCGCATGTACCCGAACCTCGGTT
CTTGCCGTCTCCGCCGGAGACGAGATTCCGGAAGGCTGACATATGGCGCA
CTCCTGATAGAATCCCACTGTGCTACCACTGCGGCGAAGCTGGTCATCTC
TACAGGATGTGCGAATACCGCAGAGCGGGACTTCGGGGGTTTTCCGTAAA
TGCTCCTTGCCCAAGAAACGGTGAACGCCCTTTCGAGATCCAGGAGTATT
TGTCAACGCGCCAAAGCCCGCAGACTTCACAGCAACATCAACCTCGGTCA
ACAGTGCCGCTGAGGTATCGATCACCGAGCCCGCGTCCATCCTCAAGCTC
CCCAAGGCGACGCCCCCAAAGCCCACGTCGGGAAAACTAATACCGGCGAC
CTGTGGAGGTGAGGCCGCTGTCGACGCAAGAACAGAGCCTCCAGCGCTGA
ACGACGGACGCGAGAGCAGTTGCGGAAAAAGTGACGTTGCTTCAGATTTA
TGTGTGTTTATAGACGGCTGCGAAATTACCGCTTTAGTAGACACAGGCGC
AGACCATTCCGTTATGAGTAAAGTGCTTGCCAGAAGACTGAAAAAAGTGC
TGACTCCTTGGAGAGGACCGCAAATTCGAACCGCCGGAGGACACCTTATC
AACCCGGTGGGCAGGTGCACTTCTAGAATCGGAATACGCGGCTTTACATA
CGTCGCCAGTTTCATTGTCCTGTCAGAATGTTCAAGGGATTTAATTATTG
GAATGGACTTTTTGCAGGCGAACGGTGCAGTTATCAACTTGCAGGAATCC
TGTGTGTCGTTCTCAACGAAGCACGCCATCGCGACATTCGAGTGTGAAGA
ACAATTTGATGCTCTTCAGATTATAGACGACGACGTCACGATACCCCCAA
GATCCAGCATAGCTGTCGCCGTAAGAAGCACCGTATTCAGCGACTATGAA
GGAATAGCAGACAGTAACACTGGGCTCTTACTCGAAAAAGGAATCTGTAT
GGCAAGGGGTCTGGTTCAGCTGCGTGACGGGTGTTCGAATGTCTTCCTGA
CTAATTTTGGAAATGAAGTCCAGCATGTTGCGAAGGGAACTGTCATTGCC
CGCCTTAATGCTTATGAACAGATTACGGATTTGAGCCCTTCCGATGCTGC
ACTACTGGATTCTGACAACGTAGACTCCATACTCGCATCTGTCAACATCG
AAGCAGCACTATCACCGAGCCAGAAGCAGCAAATAGAGAACCTTGTACGA
GAATTCGCCTCGTGTTTCTCAACGACATCGAAAGTCCAGAGAACGTCCAT
CGCCAAACACCGTATCATTGTCGACGAAGCTGTGAGGCCTATTTGCCAGC
ATCCCTACCGAGTGTCACCGAAGGAGAGAGAGATCATCAGCAAACAAGTC
GAAGAAATGCTTAGAGACGACGTAATTCAACCATCGACCAGCCCGTGGGC
TTCGCCTGTGGTGTTGGTAAAGAAAAAGGATCAGACCTTGCGCTTCTGCG
TTGATTATCGGAAGCTAAACGTCGTCACAAAGCGGGATGTCTATCCCCTT
CCGAGGATCGATGACACCCTCGATAGACTACGGGATGCGAAATTCTTTTC
CTCTCTCGACCTCAAAAGCGGATACTGGCAAATAGAAGTGGACGAACGAG
ATCGTGAGAAGACAGCATTCGTCACACCTGACGGACTATACGAATTCAAG
GTACTTCCGTTCGGCCTCTGTTCCGCACCTGCCACCTTTCAGCGGATGAT
GGACACTGTGCTCTCCGGGTTAAAGTGGCAGTCCTGTCTGGTTTATCTTG
ACGACGTCGTGATTTTTTCTACCACCTTTGCTCAGCATGTGGAACGACTA
AGGACTGTGCTCAAAGCTATTAGTTCAGCAGGGCTGACGATAAAGCCACA
AAAATGTCACTTCGGCTTCCATGAGCTCCTTTTCCTCGGCCATGTGATTA
GCTCCGAAGGCATCCGTCCTGACCCTGAGAAGACCGCAGCAGTAGAAAAG
TTTCCTAGACCAACTGATAAAAAGGCCGTTAGGCGATTCCTAGGACTTTG
TGCCTACTACAGGCGTTTCGTCAAAAATTTTTCAAAGATTGCCGAGCCAT
TAACGCGATTAACGAAAGAAGATATGCCTTTCGTCTGGCAAAGTGAACAA
GAAGATGCATTCAATGAGCTACGACGGCGACTTCAAAACCANCCGGTCCT
TGCGCACTTTGATGAGGAAGCGGAAACAGACATCCACACAGACGCCAGCA
ATTTAGGACTCGGTGCCGTCCTCGTTCAATGGCAAAACGGAGAGGAAAGA
GTGATTGCATACGCCAGCCGCACTCTTTCGAGGGCTGAAACCAACTATTC
AGCCACCGAAAAAGAATGCCTCGCAGTAATATGGGCCATAGGAAAATTCC
GACCATACTTATACGGTAGACCGTTCCGAGCAATCAGCGACCATCACTCA
TTGTGCTGGCTTGCAAACCTGAAAGATCCTTCTGGACGACTTGCTAGATG
GAGTCTGAGGCTGCAGGAATACGACATAACGGTCGTGTACAAGTCAGGTC
GCAAGCACAGTGACGCTGATTGTTTATCACGTGCGCCGGTCGAATCTGCT
CCTGTGAAAGATGGACACGACTTTCCGTTTCTTGGAGCCGTGACCACATC
TGAGATGGCCGAACACCAACAGTCTGACGCCGAGTTGCTCCTACTCATCA
GGCACCTCGAGGGACACCCCGTCCATGTTCCGCGAGTTTTCTGCCGGGGA
TTGTCATCGTATGTGATGAGAAATGGTGTCCTGTACAAAAGAAATTTTGA
TCACAGCACAGAGAAATTTCTACTCGTCGTTCCTTCAGCTTTGCGATCCG
AAATCTTGGAAGCCTGTCACGATGACCCATCAGCAGGACACCTCGGAGTG
AGCAGAACGTTCGCCCGAATTCATGCTAAGTACTACTGGCCAAAGCTATT
GACTTCAGTACAGCATTATGTACGAACATGTCGGGATTGCCAAAGACGCA
AAACGCCTCCATTAAAACCCGCAGGCCTCCTTCAACCAATAGAACCCCCA
GGAGCCCCGTTCGAACAAGTAGGAATGGACTTGCTCGGTCCCTTTCCGAC
ATCGTCATCAGGGAAACGATGGATTGTAGTAGCCACGGATTACCTAACCC
GATATGCCGAGACATCCTCTCTCATCAGTGCAACGGCTGTCGAAGTGGCT
GAATTCTTTGTCACCAAGATAGTATTACGACACGGCGCCCCTGCAATTAT
TATCACGGACCGAGGAACTTCGTTCACAGCCGATTTGACGCAATCCATTA
TGAAACTGACTCATACCAGCCACAGGAAAACAACTGCCTATCACCCTCAA
ACAAATGGGCTAACCGAGCGATTGAACAGGACGCTGACCGATATGTTGTC
AATTTACGTAGACTTAGAGCACCGTACATGGGACAAGATACTACCCTATG
CAACATTCGCCTACAATACCGCATTGCAAGAGACCACTCAGGTAACGCCA
TTCCAGCTTGTTTTTGGTCGAACAGTTACTACACCCTTGGACGCAATGCT
GCCTGTCAGCGACAGTACAGAACAGAACCCTGACATCAGCGACTTTACAC
AGAGGGCCGAAGAAGCACGTCAGCTGGCGCGACATCGCATTCAACAAAGG
CAGCGCATCGACGCGGACCGATACAACCTGCGGCGAAGGGAAGTCGAGTA
TGCCCCAGGCGACAGAGTATGGGTGTGGACTCCCGTGCGGACGCGCGGCC
TGTCCGAAAAGCTTTTGCGCCGTTATTTCGGCCCTTACCGAGTACTTCGC
CGCATCAGTCCCCTGAACTACGAAGTTACGCCAGAAGGACAAGTGAGCTC
ATCACGATGCCGGCGTCGCACGGAAACTGTACATGTGGTCAGACTGAAGC
CATATTATGACAGGCAGTGAATATTCGACCAAACGTCTATTCTGTGCCAT
ATACCACTTTAGTATGGACAACAGCTTGTGAACAATTTAGTCGCTGTACG
CATCGGGACGATGCGTTTTGGAGGGGGGATAA
>ltr-1_family-155#LTR/Gypsy [ Type=INT, Final Multiple Alignment Size = 7 ]
AACTGGTGGAGGTGCTGGGTACGCATCCATCGTATGCCTACGGGTCCTGA
ACCAGAAGCTACCGACGCCAGTACCTCGGGGACGGCAGAAATCTATCGAA
GCAGCCGTCGCCTCCAAGGTCTTCCACCGCAATACAGTCCCCTGGCAAGC
TCCGTGAGGAAGATGTCAACAACTACCGCAAGCCAAACCGAGGTGATCCC
AAATGCTCCCGTACCATGCATTCTCAACGCGCCTCGCACGCCTAACCCGT
TCCATGGCGACGCCTTTGAGGACGTTGAAGACTGGTTGGACCATTTCGAC
CGGGTCGCCGCCTTTAACGACTGGGACGATCGCCGTAAGTTGAAGAACGT
CTACTTTTCCCTTTTAGACGCGGCGAGAGTATGGTACGAGAACCACGAAG
CCTCATTTACCAGCTGGCAGGAGTTTTACCGACTGCTNTGCGAAGCCTTC
TGCACTCCCGAAAGGAAAGAAAGAGCCGAACAGGCACTGTCTTCGAGGTT
CCAAATGCCAAACGAAACCGTCGCCATGTTCGTCGAAGACATGACGCGAT
TGTTCCGTCGGGCCGACCCACTAATGCCAGAAGACAAGAAGGTGCGTCTG
TTAATGCGAGGCGTAAAGGAACAGCTTTTCGCGGGCCTCGTGCGCAATCC
TCCTGCAACAGTCTCTCAGTTCGTTCGTGAGGCAACAGTCATGGAACGTA
TGCTTCGGCAGCGGCTCTCGCAGTATGAACGCCAGACCACCATGACTGCT
GCATGCTCTCTCGTACCTGCAAATGATGACAGGGAGTCACTTACCGAGCT
AATACGACAAATTGTTCGAGAAGAACTGCAGAAGTCCTATGCATCGGCTT
CGGCACCTCCCAGTGCCGCGGTTCTTACGGATGTCATTCGGGAAGAAATC
GGCAAAGTGGTTCATCCCTCGCCACCAACACGACCCGAACCTCCCACGTT
CTCGTACGCGGATGCTCTTCGGGCTTGCGCGCCGTCGACGGGCCGTTTTT
CGCAGCCGCCTGCTGGGATTTCTCGACGCTCCCAAAGTCCGATCCACCGC
ACGAATCCGCCAGCACCCTTTCATCCTGGTCCGCGCAAATCTACAGTATG
GCGCGCCCCCGACAACAGTCCGTTGTGCTATCACTGCGGGGAGGCTGGTC
ACATGTATCGCGACTGCCAGTACCGACGGATTGGTCTGCGGGGATACCAT
CCGGACGCCCGTTGCCCGCGCTATGGCGAACGCCCGCACGAAATCGAGCA
ATACTTAGAAAGTAACCGGCTTCCTCCTGCCCAACAGCGAAGACAGTCAC
GGTCGCCTTCACCTCGTCGGTACGCGTCACCGAACCGTGCTCGACCCGCC
TTTGATTCCGCTGGAGTCAACGGTGGAAGCCCGCGCCGGGGAAACTGAAA
ACGGCGACCTCCGGGGGTGAGGCCGCTGTCATGCGAACCGTCAAATATCC
TCCGCCGACGCCATCCCCTCGCGACGTACCGCTGACGCCTTCATTCGCAA
CTGCAAAAAGAACTTCTGCTGCTATTACTGCTTCAATCGACGGTTATCCG
GTAACTGCACTTGTAGATACGGGAGCTGACTACTCGGTTATGAGTGCCTC
ACTGGCGACTCGGCTACGCAAGGTGCTGACAGCGTGGGACGGCCCACATC
TGATTACGGCCGGAGGACACCTCGTGTCACCCATTGGACGATGCACCGCC
AGACTTGCAATTTCTACTTCGACTTTCGTAGCGTCTTTCCTTGTGCTGCC
CAAGTGTTCTCGGCTAGTTATACTGGGCATGGATTTTCTCCAGGAATATG
GGGCGATCATTAACCTTCGTGACTTGTTCGTGACTTTTTCTAACTATGTT
TCTTCGGATTCGAGTGTGGCGGATGAACATCACCGCGCGGCTTTACGCGT
GGTCGATGACTGCGTGACGTTACCGCCTCGAAGTAGCATCTTCGTCCTCG
TTGAATGCCCCCAAGAACAACTAGGAATAGGCATCGCCGAAGGTAACCTC
ACCATATTGCTGGATCGCGAAGTCGGCGTCGCACGAGGTCTCGTAGAGCT
CCAACATAGGCAAACCACGATTCTAGTTACGAACTTCAGTGGCGAATACA
AGCACTTTGCGAGGCATACCACCATGGCCTACTTTGAAACGGTGGCCGAG
TCCAACGCCTGTGCTTCGGTAACGACAATCTCGATTCCGGAACCCAGCGA
TGTGGACTTGACCAGTCACATCAACGTCAACCCACAGCTCGACCAAAACG
AGAAGGAGAGGCTCCTCACTCTGCTATCGTCATTTAGCGACTGTTTCGCC
ACCACGTCGAAGGTCAAACAGACTCCTTTAATCAAACACAGAATCATCAC
TGAACCGACCGTCCAACCTGTTCGCCAACACGCTTATCGCGTGTCGCAGA
GAGAACAGGATGCTATTCGTCATCAAGTGAAACAAATGCTCGACGATGAT
GTCATTCAACCATCGACAAGTCCTTGGGCTTCACCTGTTGTATTAGTTAA
AAAGAAAGACGGTTCACTAAGATTCTGTGTCGATTATCGCAAACTGAACA
AGGTCACGAAAAAAGACGTTTACCCACTTCCTCGAATTGACGACTCCTTG
GATCGCCTGCGACATGCCCGTTACTTTTCTTCAATGGATCTGCGTAGTGG
GTACTGGCAAATTGAAGTTGACGAACGGGACCAGGAAAAAACGGCGTTTA
TAACACCCGACGGTCTCTATCAATTTAAGGTCCTCCCTTTTGGATTGTGT
TCCGCTCCGGCCACATTTCAACGCATGATGGACACAGTTTTATCTGACCT
CAAGTGGAACTCGTGTTTAGTCTACTTAGACGATGTAGTTGTTTTTTCCA
CCACGTTTGAACAACACATCCAGCGGCTTGAGGCGGTTCTTCAAGCTATC
CGCACCGCCGGCCTCTCCCTGAAGCCCGAAAAATGTCACTTTGGCTACGA
GGAGCTCAAATTTCTAGGTCATATTGTCAGCAGCACCGGTGTGCGCCCTG
ACCCTGACAAAGCCCTGGCAGTTGCTCTGTTCCCGATACCGAAGACAAAA
CACGATGTCCGCCGATTTTTAGGGCTTTGCGCGTATTACCGCCGTTTTGT
ACCCAATTTTTGTGAAATTGCCGAACCTTTGCAACGACTCATCAAGAACG
ACGTCACATTTGTTTGGGGCCCGGCACAATCCGACGCCTTCCACGACCTT
CAGCGACGTCTACAGACACCACCGATCCTTGGTCACTTTGACACCGAGGC
TGACACAGAAGTGCATACTGATGCTAGTAACGTTGGTATCGGAGCGACAC
TCGTACAGTTTCAAGCTGGTGTTGAGCGCGTTATTGCGTATGCCAGCCGA
ACCTTGTCCGCTGCTGAAAAAAACTACTCAGCAACTGAAAAAGAATGTCT
GGCAGTCATATGGGCTATCCAGAAGTTCCGCCCATACCTGTACGGACGCC
CCTTCCGTGTCGTCAGCGACCACCACTCTCTCTGCTGGCTGGCGAATCTC
AAAGATCCTTCAGGCCGTCTCGCAAGATGGAGCCTTCGGTTACAGGAATT
TGATGTGACCATCGTCTATAAGTCTGGCCAGAAACACACTGACGCCGACT
GTCTCTCCCGCGCCCCCGTCGAACCCGCACCACTAGATACTGACGACGAT
TCTGGTTTTCTTTGCACTCTTCCGTCTTTAAACCTTGCTCAACAGCAACG
CCAAGATTCCGAGCTCCAGCCCTTGATTGAATACCTTGAAGGACGCCGCC
CACAACCCCCACGGCNGTTCGCGCGCCACTTGTCCTCTTTCTGCCTACGT
GGCGACATCCTATACAAGCGGAACTTTCACCCTACGGCAGCCGTTTTCCT
GCTCGTTGTTCCCGCTACTCTCCGCGACGACGTTCTACGTGCATGCCACG
ACGAACCAACGTCCGGGCATCTTGGTTTCACGCGTACTCTCGCGAGGATC
AAGCAGAAGTACTATTGGCGAAAACTCACAAAAACCGTGAAGCAGTACGT
CAGAAGTTGTCGAGATTGCCAGCGCCGCAAAGTTCCACCACTGAAACCAG
CCGGTCTGCTTCAGCCTGTCCGACCTCCTTGCTCACCTTTTGAACAAGTC
GGGATGGATTTACTCGGCCCATTTCCCAAGTCTTCGGCTGATAACCGCTG
GATCGTCGTCGCCACCGATTACCTCACTCGATACTGCGAAACACAAGCCG
TTCAGCGAGCTACTGCTTCAGATGTTGCTAACTTCTTTATCAAAAATATC
GTCCTTCGACATGGTGCTCCCGCTGTCGTCATCACAGACCGTGGTACGGC
CTTCACTGCCCAGTTGGTCCGAGACATTCTGCAGCTGAGCGGAACAACGC
ACCGTACGGCAACTGCGTATCACCCGCAGACTAACGGTTTAACNGAGCGT
CTCAACAAAACGATTGCGGATATGCTTTCCATGTATGTTGCCACGGATCA
TAAAAATTGGGACGAACTGCTCCCGTATGTGACATTCGCGTACAACACTG
CCCTACAAGAAACCACCGGGTTTCCTCCTTTTCGTCTGGTCTACGGACGC
GACGTCACCACTATGCTCGACGTGATGCTCCTACCAACTTCGTCTCAACC
TACCGCACCAGATACAGACGCCTTTGTTCAGCGTGCCGAAGCGGCGCGGC
ACCTTGCGCGGCAACGAATTCTATCCCGACAAAGTCAAGATGCTCGTCGA
TACAACATATGCCATCGAGACGTCACATACAACCCGGGAGATCTTGTATG
GGTTTGGACCCCTATACGTCAACGAGGCCGGTCAGAAAAATTATTGCGCC
GATACTTTGGACCCTACCTAGTTTTGCGTCGTCTAAGTCCTGTCAACTAC
GAAGTTATTCCAGCCGACACTTCGCACCACTCCCGTAGACCACGTTCCTC
TGACATTGTTCACGTTACCAGGATGAAGCCTTACCNTTCGCGCTGACTCT
CATCCACAAACTTTGTGATGCGGCCCCTGTCGTCNCGTCCGTTGTCTTTC
TCATTTCTTTTATTTTTCCTTGTGGCATTTAACATCTCCCCAACTTTATT
TATTTATTTCTTCTTTTTTTTGGAGGGAGGGGTAA
>ltr-1_family-156#LTR/Pao [ Type=INT, Final Multiple Alignment Size = 3 ]
TATGGTGCCGTGACCAGGATTTCAGATCTACAGTTGAAAACCCCTGACGA
TGAAGCGAGCTACCTGAAGAGGACGACCGACCGACGCGATCAACGCGACG
ACGCTGCGACAGAATCGAAGAACGATCCACGTCATCACGAGGCCTACCAT
TCCCGACGTGACGACATGGAAAGACTACGACGGAAGCGTGCTACCGTTCG
AGCGGCGGTCACCAGGATCATCAACGAGATGACAACTCTTATGCAGACGG
AACCAACGCCATATGGTGAGCTGACCGACCATCTTAACCTATTGAAGATA
AAGGAAACTATGCTTACGGACCTTGATAACCAAGTAGAAGAGCATGTTAC
GGATGATAACCTTGAGGATGAGCTTCAAAGCGTCGGACAGTATCAAGAAT
CTATCGTCCTCGCGAAATCCCGCGCTGAACGCATTTTATCCGNTCAGCAA
ACAACGGCTNCGCACGNATCTCACGATGACTTTCGTCAAGCACGCGCACA
CGTTAAGCTACCGANGCTCGATGTGTCCGAAGTTTCATGGTGACCCCATT
AAATGGCCAGAATTTTGGGATCAATTTGAGTCTACTGTTCACCAGAACCG
NTATATTCAATTTTTTAACTGTTCTACACTTGTGTCACTATATTACGCTT
TTATACACTCACACATTAACTACTCGTTAATATGTTGGGGAAATACATAC
AATACTCACCTCAGTTCACTTCAAACTTTGCAAAACCAAGCAATTAGAAT
AGTCACCTCTAGTCCCTATAATACTAGCGCTCTCCCATCTGCTACACCGT
AATAACATTCTGTCTGTCAAAAAAACTGTGATGTATAATCTGGGTATATT
TATTTTTAAGTTATTGAATAATGAAGTTCCTGCATGTATAATTCCTAAAA
CCTGCCTGATCAAGACTAATGTCACTAGATTTGCTTTGCACAATAATCTA
ATTTTACCTCAAGTGCGCACCAACTATGGCAAACAATCAGTTCATTTTGC
TGCCTTTTCATTTTGGAATTCCATACCACTTTGTGTCAAAACTTCGCGTT
CAACATCCGTATTTAAAAAACACCTCAAGAACTTTCTTCTAACAGAAAAT
ATTTAACGTTAACTTCTTTTTTTCTTCTTTTTTTTTCTCTTTTTCTTCAC
CCTTATTACTTCAAATATTCTGCTATTCTGATACCTTTCTTTTTTATTAA
TAGTCATGTGTATTTCAAAGTTGCTTTGTTGTTGTTTCTACTGTTGCATT
TATGGTCATGTATATTTGAAATTCTTTTTTTTTGTGTGTGTCTTGCACGT
TTGGGTAAAATTACCTTTACTGTTCAATTCGTTTAGCTCATTTGGTTTTA
CTGCATTTGCTCCTTGCAATTGTATAATTTCCTTCGTTAGATTTCTTGTA
ACTAACTCGTAATCTTGTTTTGCATTCTCCAGTACTTACTTTCTTCCATG
TTTGCTTATATATGATTTTAATGTAGTTCAATTCGCTGCTTTAGAAAGCG
CATTTTTATAAATAACAGGAGGTCCCGATACAGTCATTGACTATGGGACC
TCCTTCTGTATATTATTTGTTTTTACAACCTGTAATCTATAATGAATAAA
ATCAATTTCAATCACAGACGTAGACAAATTGAAATATCTTCGGAGCTACT
TGAGGGGTAAAGCGGAAGGCGTCATCAGCGGCCTGTCGACAACTAACGAG
AGCTATAGCACGGCTATAGAACTTCTCAAAGAAAGATTCGGTCAGAAGTC
ACTGATTGTTAACGACCACATGCGTCGCCTTCTAAACCTACGTAAAGTTC
GTTCTTGCGAAGATTTCGAAGGGCTTCAAAGGTTGCATGAAGAAGTGCAG
ACTCGCGTGAGATCCCTGCATAACCTTGGCGTCGAAGAAAAAGAATATGG
AGTGCTTCTGAAAACTGCTATAATACAAAATCTTCCGCAAGAAATGGTAC
TCCGTTATAATCAGCGCATCTTGTCTTCGACAAATACAGGCGTTACTAGT
GACAGGCTAAATGAAATGTCTGTTCTTCTAGACTTCTTGAGTCTTGAAGT
AAGAAGCCGGGAACAGACTATAATAATGACTTCTGACAAGAGAGAACAAG
CCTCAACAGCAAAACGACAATCTAATGAGCATTTCCAAGGTTCTGCATCT
ATGCTAACCGTGAAACTGACTCCAGAGAGTTGTATATTATGCGGAGACAA
AGATCACTCGGTGGATGTCTGCCCAACGGAACTAACATTAGACGAGAAAA
AGCAGAAACTACGGAAATTAGGATGCTGTTTCCGCTGCGCTAGACAATTT
CACGAAGCTAAGGAATGCCGAAGCCGGAAGAGACTAAGCTGTGCGAAATG
CAAGGGACGACATATCACCACGATGTGTGACCCAAAATGGAAGCAGAAGA
ATACAGAAACGCAGACAACTGTTTCCAGCTCATCGACGGACTCGCTAAAG
TACAGAGTTCTTCTGCAGACCGCCCAAGTTTGGGCTCTGGGCACTGGAAG
CAAATGCTTTGTAAGAATGTTGATTGATGGTGGCAGTCAACGCAGCTTCA
TCACGGAAGAATTGTCTAGGAAGCTGAAAGCCACTGTGTTAGCCGAAGAG
CAGCTCACAATCTCGGGATTTGGAAACGTTTCAGCACCGCGGAAATATTA
TCGAAGAGTACGAGTCACGCTGCATAGCCAGTACGACTCAAACTCACTAG
AAGTAGAGGCGATAGAAGTTCCCGAAATATGCAATGACTTGTCAGCATTG
ACAGATACAAATGTACTTGCAAAGTTGAAAAGCAAGAACTTACGTTTGGC
TGACGTCAACGCAGTTCAGGTCTCGCCTGAGCCTGGAATAAGCGTCCTTA
TAGGTGCCGACTATTACTGGCAGCTTGTCAGCGGAAGAATTCATCGACTG
GACGACTCCTTGACCGCCATCGAAACTATCATAGGATGGACACTTCATGG
AGATACCAGAAGTCCACCTAAGTTCTACAAGCCGGAAACCGTAAGGAACT
TCAACATATGCCTAACGGAAGCCAATGTTTCCCAGCAACTGATGTCTTCC
TGGGAAATAGAACATCTGGGACTGACTAACGAAGACAGACTTTCGAAAGA
TGACGAACACGTCCTGAAGAACTTCGTGGAAACAACTATTAGAAACAATG
GTCGCGATCAAGTTGAACTGCCGTGGCGCAGCAATTGTTCCCAGCCTAAA
AATAACCGGGATATCACGTTAAAGAGGCTGGAGTCCTTGCAGAGAACGCT
ACATCGAGAACCAGAGTTTCAGAAGGAATATGACACTGCCATTAGGAGCT
ACTATAACAAAGACTACGCTGAGAAGGTCACAATGGACAGTACGAGTGAA
CATATCACGTACTATATGCCACACCGAGCAGTAGTGCGACGCGACAGAAC
TACGACTGAAGTACGGGTGGTATCCGACGCCTCTTCTCATGCTCCGGAGT
CACCTTCACTCAACGACGTCTTGTGGACAGGGCCGAATTTGAACCTCAAC
ATCATCGACTTACGGCTGAAGTTTCGCAGCTTCAAGATTATAATTTCCGC
CGATATCGAAAAAGCGTTTCTTCAAATATCGCTGGCTGAACAAGACCGAG
ACGCGTTTCGTTACTTCTGGTTTGAAGAAGGATCTTCCAATATTGAAGAA
CTGCGCATCACAAGGGTTCCTTTTGGTGCCTGCAGCAGTCCCTTTCTCCT
TGCTACAACTCTGCGACGCCACTTCCAACTGGTAGAAGACAAATACCCTT
CTACTGCCAAACTATTGAAGTATCTTCACAAAATGGCGGCTACTGATAGT
GTGTCGGCTACTGAAGGACAGTCATGGAATTCTTGGGCCGAAACTATCTG
CTTCAGGAGTCCAGAAAACAAAGAAGCCGATACAGAGACAGAGACAGCGA
AAAGAGAAAGCGATGCCATGANATTAAGAAAAGAGGATATNGAACTTTTC
GGATTTTGTCTAGCGTGGGATGATTTCTACTTAGTTGTGCGTGAAATATG
TAACCAAGTCACAAAACCACAGGCTCTGCGAAATCACTTGGAGCAGCGGC
ATGGGCAGCAGCAGCATTGACACCTTTGGTCGGGGTGACCACACTGCTGA
CACGTCCGTGCTCNACNCGGCGGGTGGAGNGAAGTCGCCGGGGCACAGCT
CCTTGTCATCGTCGTCCTCANCGTCGTCTTCAACGTCATCGTCTTCCGCC
NCGCGACACTCGAGCGGGCCTGCCGGGCGCCCGTCGTCAACATCAAAGGC
TCCATCTGGGTCCTCACTGTCAGGGAGGCACAGCANTGGGGTGGAAAGGC
TAAAACGCAACAACCACATGCTGGCCCCCGTTGTNCAGGTGGAGCGAATG
CCACTTCCACGACAGCCTGAAGCCATGGCCGCCCGCAACACCTCGCCAGG
CCTTGAAAANGAATTACCTTCACCCCAGCAGCCACCACCTTTAGCCCCTG
GAGGGCTAGGAATGCTGTCTGGGCCGGGGCCAGGGCAGGCCANTCACATA
NCACCCGACGCATGCACCAGCAGCACGTCAGCAGTGGCGGCTGCGACGGC
TTCCACTGCGGCACCTACGCCTATCAGGAAGACACCTNCCAGCAATGGTT
CCACCACGAGCACAGCAAAGTGCTCATGGTGCCGACGGCAAAGTTCACTC
ATGCAAAGTGCGCACTTCTAGTGGCAACACGTTGTGGAGACCGCCACAGA
CGCTGTACCACCTAGAATCTGCCGGACAAGCTCCGTCTTGAAAAGAAACA
AGCACGCGCAAATTGTGGAGC
>ltr-1_family-157#LTR/Unknown [ Type=LTR, Final Multiple Alignment Size = 8 ]
TGTGACACGCTGACGAAGAAGATGTTTTAATCATCGTCGGAAGAAGACGA
TGTTCTGGNCTTCGCGCGCTGGCTACCATCTTGTCAGCTGNTATAATTAT
TGTAAATATTCTGTAAATACACGTCTGACTGTTTTTAACCCCGTAACA
>ltr-1_family-158#LTR/Gypsy [ Type=INT, Final Multiple Alignment Size = 3 ]
TCTCCCCTTTACTGGGAGACAAATTAATTATGCCTTTCAGGTTGCGGGTA
TCGACAGGGCTTGTGGCGAGTCCTCGTGCTTCTGCGTAGCTCTTGGGAAG
AGTGGTCTTCTCTTGAACCCTCTCCGGGAGCCGTTGCTGGACTATCTTCA
CGATGGGTCGGAAAGCCCCGCAGGTGTTCTCTTGTGCGCCTGATTTCTCG
ACCATCATCCGTTCTCAGGATCGCTGAACGGGGCGTGTTGGCTGGCCTCA
AAAGAATAGCAGGCGACCAGGTTCGCTGGAGGGTGTCGTATGTAGTGACT
GGCTGGCCTGGAGAGAGGGGTGGTAGGTGCCTGGTTCCGCGGTTATAATA
TACCTTCTGGCGTTGACGGATCTCCTGGAGCCGGCTGTGAACGGCTTTGC
TTGATACTGCCTCTGGTACTAGGTGGCTGGTGGGCACAGGCAGCAAGGTC
CTCGTTTGCCGTCCCATGAGTCTCTGCACAGGTGACTTTAGAATATCATC
TCTGGGGGTGTTGCGCCATTCGAGCAACGCCATATGAAAGTCAACTCGGT
TACGTGAACATTTCTTTAGAAGCTTCTTGGCCTCTTGTACTGCTCTTTCC
GTCATACCATTAGAGCGGGGATGATACGGACTTGACGTAACATGGGCAAC
GCCTAGCTTCAGCAGGAAATCTTTGAAAAACGCGCTGGTGAACGGTGGTC
CGTTATCACTGCAGAGCTTAAGCGGTAAGCCATGTGTGGAGAACAGCTCT
GCGCACCATGACGTCAGAGCGCTAGCAGTGCTCTGACGGAGTTCCCGGAT
CTCAAAAAAGAAAGAATAGAAGTCCACAATTACAGCAAATTCGCGGCCCT
CATGGAAGAACAGGTCCATGCCAACGAATTCCCAGGGCAGCTTTGGGATG
TCGTGGCAGTAAAGAGGCATTTTCGTGTTTCGCGGCTGGTATTTCTGGCA
GACAGCGCAATTTTGGCAAAACTGCTCTATGTCATGCGACATATTTGGCC
AGTACATAACGTCTCTTGCCCGTGCCTTCATTTTTTCCGCTCCCGGGTGC
GCAGCGTGAAGCAGCAGCAAAATTTCTCGCTTTTTTGAAGATGGTATGAC
TACCTTGTTGCTGCGAAATACAAGGCCGTCTTGCGCATGCAGCTCTTCTT
TGTAGGACCAGTACGGACGCACATTTTCGGGTACCTCGCTTCTTTCTGGC
CAGCTTGTTTCGGCGTAACCTCGAAGCTTGACGAGAGCAGGATCTTCATT
GGTGGCCGCAAGAAGATCCCTCAGGCGCTGTTGCGAAGCTGAAATGTAAT
CAAGCACATTTACTTGAAATTGCTCAGTTTCTTCTCGCAAGAGTTTCTTG
CTAGGGAATCTAGATAAGGCGTCAGCCAAAAACAGTTCTTTCCCTGGCTT
GTAGGTCAGCTTTATAGGATATCGCTGCAAAGTCAAACGCATGCGCTGCA
GGCGAAGTGGACACTGATATAGTGGTTTGCTAAATATAGGCACCAAGGGG
CGGTGATCAGTTTCGACTGTTACGCTTTCCTGGCCGAAGATGTAATCATG
AAACTTGATGCAGCCATGCACTATCGCCAATGTTTCTTTCTCAATTTGTG
CGTAGCGTTGCTGCGCCTCTGTTAGTGACCGTGACGAGAAAGCGACGGGG
CGGCCATCTTGAATAAGCACTGCACCAACTCCCATTTGGCTCGCGTCGAC
GGAAAGGGTGACCGGCTTAGTTGCATCGAAAAAGGAAAGGATTGGTGCGT
TAACTAAGCTCTCACGCAACATTTCATAGCTTCGTTGCTGAGCCTCGGTC
CAAACCCAGGCAATGTCCTTGCGCAGCAATGTTCTCAGTGGTGCAGTCAC
GACGGACATGTTGGGAATGAAACGTTGCACATAATTCATCATGCCTAGAA
AGACTTGGAGTTCCTTACTGTTCTTTGGCTCTTTCATTTCCAGTATGTCG
TTCACTCGACCAGGGTCTAGGCGGAGGCCTTCTGTGCTAAGGATGTGCCC
TAGGTAGCGGACTTCGGGCTGCAAAAAGGTGCATTTCTTGAGGTTTAGCT
TGAGGTTGTTTTCGAGACAGCGTGCCAACAAAAGCGACAGGTGGTGGTCA
TGCTCGTCCTTCGTGCGGCCCCAAAGTAGTATGTCATCCATTACCACGGC
TACGCACGGTAAGCCTTCCAGCAAGCGATGCATAGCTGCTTGGAATATTT
CTGGAGCTGACGCAATGCCGAAGGGCATTCGAAGAAACCGATATCGCCCA
TACGGCGTGCTCATCGTACATAGTTTAGAGCTTGATTCAGAGAGTTTAAT
TTGCCAAAATCCTGATGCTGCGTCGAGTGTTGAGAAGTACTTAGCACCGG
ACAGTTGCGAGGCTGCGTCTTCTAGGGTTGGCATTGGGTAATGTTCGCGC
AGCAGCACTTTATTAAGCGCCGTAGGGTCCAAGCAAATTCTAACCTTGTC
CTTCTTAACAACTGTAACCATATGGCTAGACCACTCCGTAGGCTCGGTTA
CCTTTGTTATGACGCCTTGTGCTTCCATACGCTGTAGCTCAGCCGTGACT
TTGTCCTGAAGAGCAACAGGAACTCTTCTTGCTGGAACGACGACGCCCAC
AGAGTGTGGCTTGAGCTTCATGTCGTACTCGAAATCTTTTAGCTGCCCGA
GTCCCTCGAAGACGTCTGCAAAAGGCTGCGCTGGAGGGTACAGTTCATGC
TGTATGTGTTGCATACGGTATATGAAGCCGAGACTTTCAGCTGCTGCGCC
ACTCAAAGTGGCAGGGACGTCTTGTTCGACAATAAAAAACGTTTGTTCCT
TGGTTCTGTCATTTGCTGAAAGTATCAATTGGACTTTCGCATGCGCGGCT
GTTGTGTGGCCAAAAAATGCTGCGAGCTTGACATTGCAGGCTTGTTGAGG
CTTTTTTGGCAGCTTTGCAACGTCGCTTCTTGAAATGACACAACAATTGG
CGCCTGTGTCTAGCTTGCACATGATGGGATGGCCCTCGATGTCGACCGTC
GCGCTCCAGTGATCGGTGGTTATCGCACCGATAGTCAACGTTTGCAAAAA
AAATTCGTCGTCTTCGGTTCGTAACCCTCGCATTTGTTGGTTGGCACTGC
GCGGAAAGTTGGACGACTTGCATGCTCGAGCGAAATGGTTCAGCCTTCCG
CACTTACGGCATGTTTTTCCTTTTGCAGGGCACGTGTCACTGCGGTGCAT
TTTACCCCCGCATTTGTAGCAAATGTTTTTTCTTGTTGCTACCGCGTTTA
CTATGGTGCCTTCGATGGCGCCCGTAGCTTCACTTATCTCACGAAAGTGC
TCTTTGCCTTGTTCTTGCGCGCGGCAAATATCGACCGTCTTTTGGTACGT
CGGGTTTTCCGCGATCAGTCTTTGCTGTAGGCTCTTATCCTGAGTGCCCA
AAATAATTCTGCTACGCAACATGCGGTCTTCAAGTTCCCCAAATTCACAG
TTCTTCGCTAACACACGCAGTTCTGTTAGCCATTCGTTAAACGTCTCGCC
TTCTTTTTGGTTCCTTGAACCAAAACGAAATTCTTGGAATGTTAAGTTCG
TTGCAGGCTTGTAATGCTCCTCAAATTTCTTAATCAGAACTTCAACGTCA
TTCCTGTCTTCCGCTTCCTCGAACTTGAAGGTACTGTACGACTTCCTAGC
CTCTTCGCCTATGGTAACTAGCAACGTGGCTGCTTGAACGTCTTTTGGCT
GCTTGTTCAATTGCGTAGCAGTGGAAAACAGCAGAAACTCACTTTTCCAA
GTTTTCCAGGCAATCCAACGGTCGTGCGATGCATCCATAGACTTCGGGGG
CGGTAGTAGAGCGGACGCCATCGACATATCGGCTGGGTTCCGCTGCCACC
A
>ltr-1_family-159#LTR/Gypsy [ Type=INT, Final Multiple Alignment Size = 2 ]
TTGGCGACGAGGCGGATCACCTGTGGCAGGGAAGCCCAGAGGGCATCGTG
GAGCACCCAGTGAGTCATGGCTNAGCGCCAGCATGATTTTTCTGCACGTT
TNGAGGAGTTTACTGGCTCCAACTGGGCATCGTGGTTCGGCCGGCTACAG
TTTTTCTTCGAGGCCAACNATGTGACTNACCCTGTCAAGCAACGAGCACA
CTTGCTTACACTGTGCGGTGCTCAAATTTACGACGCGGTTTGTGCGCCGC
TTCAACCGAAGACGCCCGACCAAGTGAGCTATGCNGAGATCGTGGCCGCA
NTTCAGGCACACTACGACCCTCGNCCGTCCGAAGTCTACAGTCGTGCGAT
NTTCCANAGGNGAGATCAGCTCCCAGGCGAGTCGGTAAACGACTACGTNG
CCGCTNTACGCAAGTTGGCTACGAGCTGCAATTTCGGCACGCTGCCGACN
GCAACAACAGCNACGGCGACGCCAGCTGAGGGAACGGCATCACCAACACA
GCAGGGAGCTACGGGCTGCAATNCAACGCTTCTGCCATTAGATGTGATNT
TGCGCGATCGCTTCGTGTGTNGTCTNCGCGACCAGAATCTNCAACAGCGA
CTGTTTGCAGAGAAGGACNTGGCNTTTTGCAAGGCTNATGATTTCGCTAT
TNGAGCGGAAAGCGCCGTCCAGCAGCGACGACAGATAAAAGCTGATCATG
CGGAAGTCNACAAGGCGGCNACGCGCGCCNGCNACANCGCTTCGACGTCC
AAGACGCATTCTCACCAAGGGCAANGCTGCTGGCGTTNCGACGGTTCGCA
NAGTCCCAAGACNTGTAAGTTCAGCACAACTATTTGCAATTACTGCCGGA
AACAAGGGCACATTGNCAAGGCTTGTATTTCCANGAAGAAGGCTGAGAAA
AAGACATACCAGCGTAGCATCTCCTTAGAAACTTCACGGACCGCGGAAGT
GACTGACGAAACCAAACATGAGGTTTCAACGTTGCATGACCTCTGTGCAG
TGGCAGACGGATTCAGCGCCCCGAAGTTTACTCTGACGCTTACAGTGCAC
GGCAAACCTGTGACNTTTGAGGTCGACTCTGGTGCAGCGTGTACCATGGT
CAGCAGAGACACATTTCAAACCGTATGGCATGCANANCCACCCTCTCTGA
GGCAGGACGACATACATNTGCGCACCTGGTCAGGTCAGCAACTGCAGGTT
GTCGGAACGGCGACAGTAATGGTTCGTCACAAGGACACAGCTTGCAAGCT
ACCACTTCTCGTTGTCGAGGGCACTGGATGCAGCTTGTTGGGACGCAACN
NGTTTGACAGGCTGGGCATCGAGCTTCACGGNATTCACCAGACAACGGAG
GAAGGCAGTTTGACCGAGTTGCTACAGAAGCATGGAAGACATTTTTCGTN
ANGGCACCACAGGACACACNGGTGCGCCAGTGAATCTGGAACTGAAGGAG
GGGGCAAGCCCCAAGTTTTTGAAGGCANCGCCTGTGCCCTTTGCCATGCG
CGCATCAACAGAGGCACCGATTGACAAGTACGTAGAAGACGGTATTTGGG
AGCCGNTCCAACACTCAGACNGGGCTACACCGCTAGTATGGGTGCGGAAA
AAAGACGGAAGCTTGCGCNCCCGCGGTGACTACCGCTGTACAGTGAACGA
GGCTGCGAAANNGGCTTCATACCCGCTGCCCACAACAGAGGAAGTGTTTA
GCACTTTGAAAGGTGGCCGGGTTNTCAGCACCTTGGACTTGGCTCAAGCT
TACACTCAACTTCATGTGACCCCAGCGACAGCACAGGTTCTCACAGTAAA
CACTACAAAAGGGCTGTACAAGGTAAACAGGCTTCCNTTTGNTGTTTCAG
CCGCCNCAGCAATTTTCCAGCGGTTTATGGAGGCCACNTTGAGCGGCTTG
CCGGGAGNTCGTGTNTACCTGGACGATATCATCNTGAGTGGAGCNACNGC
AAAAGAGCACAAGGACCGCCTAGCGTCGGTTCTCCAGCGGCTGGCTCAGG
CAAACCTACGATTGTGCAAATNCAAGTGTCAGTTTGGTGTGGCGGAGGTT
AAATTCCTGGGTCACAAGATTGATGCAGCAGGGATTCACACATCTGAGGA
AAAAGTGGAAGCTATCGTGAAGGCGCCAGCGCCCACAAGTAAGCAGACAC
TGCAGTCATCTTTAGGCATGTTGGCCTTCTATGATCGCTTTCNGGAGCGC
CGNGCTACAGTGGCAGCAACCCTGTATGAACTTCTGGCAAAGGACAAGAC
NTGNAAGTGGGAGCAACGGCATCAAAAGGNGTTTGATGAGCTCAAACGGT
GCTCGTTGTCGAGGACTGTCCTGTCACACTATGACGAAAACAAGCCCCTC
TTGATTTCATGTGATGCTTCACCTTATGGTGTANGTGCCGTGCTTGCTCA
GCTGGACAGCCAAGGCAGAGAGGCACCGATTNCGTTTGCATCCCGGACAT
TGGGTGCTGCNGNACGTAACTATGCACAACTTGACCGTGAAGGNCTCGCT
GTAGTCTTTGNAGCCACNCACTTCCACAAGTACATTGTGGGTCGAGAAGT
CACGTTCGTGACTGACCACNAGCNGTTACTGGGGATTCTCGGACNACGGG
AGCCGGTACCGGAAATGCTTTCGCCCCGAATGANAAGGTGGTGCCTTAAA
CTGTCAGCATACAACTACGACCTNCAGCATCGTGCGGTAGTCNTCATCAG
AACGNAGATGCGCNGAGTAGACTGCCTCTGCCAGACCGCATTGAAGAGCC
TAACCCACCTGGAGACGTGCTCATGTTCGAGGCGTTACCACGACCGCCNT
TGACAGCTGAGGTTGTGGCCACACTAACGCAAGAGGATCCAATTCTAGCA
GANGTNTTTTCAGCAGNGCAGAATGGCACCGTGCAGCGTCTGCAGGGANA
CAGTTTCACCCCATACCGCAGAAGAGNCACTGAACGTGCTATCCACCGAG
GATGCATCAGCTGGGGCTCAAGGATTGTCATACCNGCANGAGCACGNGAA
CAGGCCATTTCATTGGTTCACGCNGGCCATCGTGGAATTGTAGCCATGAA
AGCTTGTGCGCGTAGTTATCTTTGGTGGCCTGGCTTGGNCGNCCAGATCG
AAACAACTGTCAAGTCATGCGACCAGTGCCAGCGCACCCAGAGCNATCCA
AAAAAGGCTCCAGTTCCAAATTGGACGCAGCCAACGACNCCNTGGCACAC
ATTGCACGTGGACTTTGCAGGTCCGGTGGAAGGACATACCTTTTTGGTTG
TTGTCGACGCTTTCACCAAGTGGGTGGAGGTGCGACCGGTGAACAGCCCG
ACATCAACAGNAGTCATTNGTGTGCTGCGCTCTTTGTTCGCCACATTTGG
CATACCACGCAAGGTTGTGTCGGACAATGGGGCTGCATTTGTGTCTTCCG
NGATACAAGACTTCTACCAGANAAATGGCATTCGAAGCGTAACGTCAGCC
CCTTACCACCCTGCTACAAACGGGCAAGCAGAACGTTATGTTGGAGAACT
GAAGAGGGCACTGGCCAGAGAACCGTCCGGTTCGCTCAGTGTTCGCTTGT
CACGTTTCCTGTTTCGGCAGCATACCACTGTACATCAGTCAACCGGGCTA
ACACCGGCTAAAGCCATGNTCGGGCGGGAGCTGCCAAACCAGTTGGACCT
CATCATTGCATCGGAAGGACNGGAGGCTGCACAACCTGACCTACCCAAGA
GTCNTCAGCTCATGCAAGGAGAAGCCGTATGGNTAAANCAATTCGGCAAG
GGGCCAGACTNGGCAGAAGNAACTCTGGTTAAGAGGATGGGCCANNGATC
CTGGCTTGTGAAGTGCGCAGGAAGAACGGTNAGACGCCATCTAAACCAGC
TCAGGAAGCGCGCCGGCGAAGTNAAGCNGGACAGACAAGCCTCAGCAACG
CCCANGTGGGGCATGGACAGTAATCCAGCGGGAGGCACACCAGCTACGCC
TTCTACACGTCCACTCGAATCGGAATCGAGCATACCGAAACGACCAGCAC
GGATCAGACGGCAGCCTACTTNGTACAAGGCATCCTTCTNAGGGGGGAAA
AG
>ltr-1_family-160#LTR/Unknown [ Type=LTR, Final Multiple Alignment Size = 3 ]
TGTTATATTCAGTTTCGTTATTCATTTCAGTTCTTTATTCCCCAGGGGGC
GCTTCTGTTCTTCATTATATATATTGGTTCTATATGTTAAATAAACGGCT
TTTACTTCGGGACGGCTGGAGTCTGACTTCCACCTTCGGTCAATACCACA

>ltr-1_family-17#LTR/Unknown [ Type=LTR, Final Multiple Alignment Size = 75 ]
TGTAACAGATACGAAAGGCACGGACAAGAAGAGAAGGAAGAGAAGACGAA
GAGAACGAGGAGTTTGAGAGGCCGGGCTGCGCTACGATCACGCTACGATC
ATCGTCCATCTCCTGTAAATAAAACCATTTCTTCGCAACTCTTCGTAACA
GT
>ltr-1_family-161#LTR/Gypsy [ Type=INT, Final Multiple Alignment Size = 5 ]
TACTCCCTCCCTTATTTTTAGTGGTTAGTTGTTAGTAAGTATTAGTAAGG
AAAACCCCAAAGCATGCACACTGTACTTATTTACACATATTTACAACCTA
TGTACACAATGTCAGACCGCCAACTAATTGGTCTGATAGTCTTGGAGCCA
GGCCGGTGGCCGGCGCTCTCGGGTCGGCCGCGTTGGACGTCGCACTGGCG
ACGGGCTCGTTGACTGCTGCTGCGGTATGCCAGGAGACAGCGCCTGCGTC
CTGGGAGAAGGAGGCTGCAGCGCGGCAGGCTGCAGCGCCTCGGGAGACGG
CGGCTGCGGCGCGGCAGGCTGTAGCGCCTCGGGAGACNGCGGCTGCGGCG
TGGCAGGCTGCAGCGCATCAGGAGACCGCGGCTGCGGCGTGGCGGGCTGC
AGCGCGTCAGGAGACCGCGGCTGCGGCGTGGCAGGTGGGCCTGGTTCCCA
GGTGCCCCTCTCCGGAACCCTGGAAAGCTTGGAGGCATTCCACGTACGGC
CGTCTCCAAGTCGGAAAGAGGCTGGTCCCCTCCTCTTGATCACCTCAGTT
GGTGAAGAAAAGGCGCAGTCTCCCTTGAACCGAACGGACGGTTTTTTGAT
ACGGACAAAATCGCCTACGGCTATCTTCGTCTTCTTGGCGGCTCTCCTTT
TGTCCGTGTAGTGCTTGCTGCTTTGCTGCTGACGCCTAACCCTTTGACGA
AGTCGCGCCAACTCCTTGGCTGGGTCTTCAGCAAATGCTGGTGCTGAGAA
ACCCACGACATCCAGCCTGGTTCGGGGCATTCTACCATGCAGCAGGACTG
CTGGGGCGACCCCGGTGGTGGCGTGCGGAGTACAGCGGTAAATGGCAAGG
TATTCTGTGACAGCTTGCCGGAGTGGTCGTCTTTCGAGGAGTGAAACTTG
AATGAAATTCTTCAATGTGCGATTAAAACGTTCTATTTGCCCATTGGCTT
GGGGGTAGTATACCGAAGAATGTGAAAGACTGATGCCTCTGTTTTGCAGG
AAAGTTATGAACTCACGCGAAGTGAACTGAGGTCCATTGTCACAAACGAT
CTCTTCCGGGTAGCCTTCACGGGCAAAAACACTTGTTAAGAAGTCTTTCA
CGGTGCTCGTGGACACTTCGCTGCAAAAATACACCTCTGGCCATTTAGAA
TGGTAGTCAACAAGCGTTACAGCAAATCTGCTGTTGTAAGCTGCATGCTC
CAAAGGACCAACAATGTCTAGGCCAAGCTTTTGCCACGGTCGCTCAGGCC
ATTCAACAGGTTGCAACGGTGCTGGTGATGTTTTGGCGGACTTATCTGCC
TCCAGGCAGATATGGCAGTTTTTTACTGCCGTTTCNACTTGCTTATCCAT
TCGTGGCCACCAGAACCGCTCACGCAGTCGCGCCTTCGTGCGCGTGATAC
CCGGATGTGTCTCGTGCGCGGTGCCGATGATCTGAGCCGTGAGGGAGGAC
GGAACAACGAGGCGCTCTCCACGCAGAAGCAGGTTATCGACAACAGAAAG
TTCTTCCCGAATGGCGTAGAATGGTTTCGCCTCTTCTGGTATGGACTTCT
TTGGCGGCCAGGAACTCAGCACGAATGACTTGACGGTTTCCAGGCAACTG
TCGTCGAGGGCGGCCTGCCTGAACTTCTCCTTAGTCACGCAGGCTGGCTC
AATGAACGAGACAATTTCTTCCTCCTTAGCAATCTCTGCCTCCGAGGTAG
GTGCTGGTAGCCGAGAAAGTGCATCTGCTACAGTGTTTGTGGACCCCTTG
CGGTATTCAACAGTGAAATTGTAGCAAAGCAGTCGTGCACTCCAGCGTGC
GATTCGGAGTGGGCGTCTTCCATGTCCTTGTGACGACAGCAAGGACACCA
GTGCCTGGTGGTCTGTTCGAATTGTGAAATGGCGACCCCACAGGTACGTG
TGCCATCGCTCACACGCCCAAATGCACGCAAGAGCTTCTCGTTCCCCGAC
TGAATATTTTCTCTCTGCAGGCGACAGTGTACGAGATGCGAAAGCGACTG
TGCGGAGCTCGTGGCCACTTTGTTGCTGCAGGACTGCTCCCAGCCCACAG
TCGGACGCGTCGGTCGACACAATGACTGGCAATGACGGATCGAACATCTG
GAGGACTGTACTCGACGAAAGCATTTCCTTGACCCTCCGGAAACTGCTGT
CTGCTTCGGCAGACCAGATGAATGGCTCATTTTTGCGAAGTAAGACTCTC
ATAGGCTCAACCACTTGTGCCAAGTGTGGAACAAACTTGGAGTAGTATTC
TACGAGGCCCAGGAACGAACGAAGGGTGGCCACATCAGTTGGCACTGGTG
TGTTAACTATGGAGTCTACTTTCTCTGGAAGTGGCGAGATACCACGTGCA
GTGACCTTGTGCCCTAGAAAGGCAAGTTCTGGAACGTCGAAAAGGCATTT
GTTGTTCAGTTTCAGACCTGCGTTCTTGATCTTTTGCAGCACGGTCTTCA
AGTTTGAAAGGTGTTCTTCTGCGGTCTTGCCAAAAATGATGACATCATCA
ACGTAGAACAACACGCCAGGGCAGCGGTCAAGGATTNTCGCCATCATCTT
CTGAAATGCCGCTGGGGCAGAAACCAACCCAAAGCAAACTCTTTTAAAAC
GGAAAAGGCCATCATGAGTGATGAAAGCTGTCAGATCCCTGCTGTCAGGG
TGCAAGAGAACCTGATGGTAAGCGGAAGCCAAGTCAAGTTTGGAGAAGTG
TGTAGCGCCTACCAAAGCGTGAAGCAGCTCCTCTGTATGGGGCAATGGGA
AACTGTCTGGAACAATAGCTTTGTTCGGCTCTCGAAGGTCTACGCATATC
CTGATGCTACCGTCTTTCTTGTTAACAACAACAATGGGGGACACCCATTC
AGAAGCATCGATCCGCTCGATGATGTCAAGGCTCAGCAACCTCTGAAGCT
CATTTGATACTGGTGACCGGAGAGAATACGGCAGACGGCGAAGCTTCGAA
GTTACAGGCTGCACGCCTTGCCGTGTCTTGATGCGATGCGTGAACCCCTT
AGCAAGACCCAACTCTGGACTGAAAAGTGAACTGAACTCATGTGCTAAGG
CTGGCGGAAGAGCTTTGTTACGGGGCTGCGTGCTTGACGGTGTGGAAATA
GAACAGGATAGCGGGTCAACAACAGTCGGCTGCGGAGCAATGGACGTGTA
TAAGCACTTGAGAGCAGAACCCTCAATGCGAAGATCCAAGGCTTTAATGC
CGTCAAGGCCGATCAGACAAGTTCCTCGGTGAACAACATAAAAACGTAGC
GACGCTGTGCGGCCTTTAAACCGAACGTCTGCCTGGAAACAACCTAGCAC
TGGAATCGGCCGTTGAGAGTAGTCAAACAGACTAACATGCGGAGCAGGCA
GGAGCGGAACGCTCTGAAAATATCGACTGAATTCTTGCTCCGACAGGATT
GAAACAGACGACCCTGAATCAACAAGGAATGTCAAAGTGACATTCGCGAC
TTGCACTTGAATATGAATTCCGCTACGCACGGAACGTTGCACAGTCAAAA
CTTCCTCAGCACTGCTGGATGACGAAACATCTTCATGAAATTCAACTTCA
CGGACTCNGCCTTGCATTTGGGTTAGCTTGCGGTTGCATACCCTTTGAAA
GTGGCCCTTGCGACCGCAAAACGAACAAGTCTTGCCATGCGCTGGGCACT
GCGGCGCTGACGCGATGTGGTCCCGCGAGCCGCATCGGAAACAATGTGGC
GAGCCGGAGCGGCTACTCTGTTCTCGGTTCCGCTGAGGGGGGCGGTTCCG
CTGCGGCGCACGTGAGCCGCCCGCGCTCCTCGTTAAATTCTGCTCTAAGG
TGGCTGCCGGTTGTGAATTCCTTTTTTTCGAAGAATGCGACGATGGTTTT
CGACGCTGCCGCAATGAAATTGCTTCGACCGAAGCAGAAAGCTCCTTTAG
CTCTTCAGCCGCCTGCTCAAACTGAAGTGCAATTCGAACAGAATTCTCGA
ATGAAAGTGCGGAACCCTCGAGCAGTAACCGCTCACGTACGCGAGTGGAA
GCTACGCCGGCAACGAATTGGTCCCGCAGAGCATCATCTTGCGAGGCAAA
CGAACAATGTGACGCTAGCTCCCGCAGAGCGGCAACAAAGTCATGAACGG
ACTCGCCTGTGTGTTGGCTGCGGCGGTGAAAGCGATGACGCTCGATGATA
ACGTTGCGCGACGTCGAAAACTGGTGCCGTAATGCGGCGAGTGCAGAGTC
GTATTCGTCAGGAGGGGCCACGACAGACTTGTCATCGGCGCGTGCTGCGG
CACTTGGCGCGGCCGGTGCTGCGGCACTGGTCCCTGCATGTAGCGTCTGA
TAAATACGCTGGCCCTCCGCCCCCAAACAATGCAAAAGAATAGCCTTGCG
TTGCTCCGGCTTGAATGCGGCGGCTCCGGATGCCAGCAAGTACACGTTGA
ACATCTGCTCCCACTGCTCCCATGGCAATGAGGGACGGCCGGGCGTCGGA
AGGAAAAACGGTGGCGGAGCAAGCCCGGTGAAGCTCATGGTGGGCGGATA
CGGACGGCGCAGCGGGGCTGGGGGTACGTTCACGACATCCTCGTCGCCAA

>ltr-1_family-162#LTR/Unknown [ Type=LTR, Final Multiple Alignment Size = 3 ]
TGTATCAGGTAGATAAGCCGAAATGATACGTGCCTGCGTGTAGCATCTTC
GGCGCATGCTCGCCACTTGTGTGCCCTTTCCTGTACTGGGTATAAAACGA
GCACGAATAAATGCTGGGGTGTCTTCGTTTGCTGAGAACTAGTCCCGGCT
GTTCNTCTGTCGACACTACAAACGATACA
>ltr-1_family-163#LTR/Gypsy [ Type=INT, Final Multiple Alignment Size = 2 ]
CGGTGTCAGAAGTCACGCCCATAGTGCTCGGGCACGNTAAAGCAGCATGN
AACTTGTGAAGCCACCAGAGCCGCTACATTTCACCGGCGAAATCAGTAAG
CAATGGAAGCTTTTCAAANAAAAGTTTGAACTTTTCTTGGTTGCCTCCGA
GCCCNACAAGAAGCCTCGACCGGATGCCTCAAAGATTGCTTTACTGCTAA
CCGTGGCAGGCGACGACGCACTGGAAATTTACAACAACTTCACCTTCGGG
GACGATGAGAGCCGGGAAAGTTACGCAACTGTCATAGCCAAGTTCGACAC
CTACTGCGCAGAACAGCTGAATGAAGTGCACGAGCGCTACCTCTTTAGGC
AACGCGTCCAAGCTCAAGGTGAGCCGGTTGAACAGTTTGTCAGAGGGCTC
AGGAANATGTCTCGTTCATGCAACTTCGGCACCATGGCAGAGTCGTTCAT
ACGTGACCAAATAGTTTTTGGTACAAATGATGACAAAGTAAGGCAAAAGT
TGCTGCAGGATAAGAAGTTGACCTTGGCTAAAGCNGGAGAAGTCTGCAAG
GCCGCGGAAATNACTGCCGCGCAAAACGAAATCTGGTCTCGAGAACAGAG
ACAGATTGACGCTGTCAAACTACGGGAGCATACGAAGCAGCAGCAGTGCG
ATGAACGACCTGCAATGTTCAAGTGCCGCAGGTGTGGACGTACGCACGGT
CCGCGAAGCTGCCCTGCATTTGGCAAAGTGTGCAGAAAATGCCAAGGGCA
GAATCATTTTGCTGTCCGTTGCAAGGTGAATAGACAAGTTAGGGAAGTGA
GGAGCACCGAAGATAGCGAAGAGGAATTTGACATCCTTGATGTATCTGTC
AACAGCGTTGGAAGATCGTGTGACCGTGACTGGGTGGTCAGAGCGCAAGT
TGCGGACACNACAATAGACTTCANAGTTGACACAGGATCGCAAGCCAACC
TCGTGCCATTCTCTGCCTACAAAAAACTGCAGCCGAGNGTACCCTTGGCT
AGAAGCAACTGTATCCTACGATCTTANAACGGAGGAGTCATCAAGCACCT
CGGAGNCATGACTACCACGGTGGCCGCCGGAAGCAAGACGGCAAAGATTA
ATTTCTTCATCGTGAAGAAGAACCGTCATGCCATACTTGGACTGCGAGCC
AGCGAACTGCTTGGACNGTTCTCGCGCACCGTANACGACATCGGAATAAG
CAACAGCNAGGCAGTTGTCCAAGAGTTTCAACAGNTTTNTTCTGGGACTG
GATGCATCAAGCGACCATACCGCATGGTTCTTCGAGAAGATGCGGTGCCA
GTCGTCCAGACAGCCCGCCGTGTGCCCCTTTCCTTGAAAGAGCCTCTGCG
CGAAGAACTTGCCCGCGTGGTCAAAGCCGGCATTATAGCCAAGCAAGACC
AGCCGACGGACTGGGTGAGTCCTCTAGTTATTGTCAGAAAAAAGGACGGA
AAACTACGGTTATGCATGGACCCGAGGAAANTNAATGACAGCCTCAAGCG
CGAGCACTATGAGATGCCGCGTCGAGAAGATATTGAATCGNAACTANCTG
GAGCACGTTTTTTTTTCGCGCCTTNACGCNANCTCGGGGTTTCACCAGAT
ACCGCTGCGTGATGAAACGTCAACAATTTGTACGTTCGCGACTNCCTTCG
GTCGTTACCGCTTTCTGAGGCTGCCCTTCGGTATAGCNTCCGCCCCAGAA
NTGTTTCAAAAGGCTCTTAGCGAAATATTCNAGACACTGCCNGGAGTGCG
AGTGTACGTTGATGACGTCATCGTGTGGGGTGCGACAAGAAAAGAGCACG
ATCAGAGGTTACGAGCGGTACTAGAAGCAGCACGGAAAGCTGGTCTANCG
TTTAATGCAGACAAGTGCNGCATTGGCGTGCGCAAGATTTTTTTTCTTGG
CGACGTTNTTGCGGCAGACGGCATGCGCCCAAATCCTACCCTGGTCAGTT
CTCTGNTAAGTATGCCACCGCCGACTGACAAGCAAGCAGTGCAGCGCATG
CTCGGTGTCGTAAACTATTTGTCGAAGTTCCTGCCATCAATTACGGACCG
AACGAAGCTGCTTCGCGGCTTGATAAAGAAAGACCGCATCTTTGAGTGGA
CGGAAAACCACNCGAAAGANTGGAAAATGATTTGTGNCAGTCTGAGCAAA
GNTCCTGTGCTGGCGATTTTCGATCCTAAACGGATTACGAAGATAACATC
CGATNCTTCGCAANATGGAATAGGCTCGGCTCTCTGGCAGCTTCATGAGG
GTTCTTGGAAGCCCATCGCTTATGCCTCACGCGTCTTAACCGAAGCGCGA
CGTAGACACTCCCAGATAGAAAAAGAGGCTATGGCTGTTGTCTTCGGGTG
CGAAAAGTTTCACCATTTTGCGTACGGACGTAACGTTGTCCTCGAGACAG
ACCATCGACCCTTAATAGCTATCTCGGAGAAGCCGATTGGAGAAATGCCG
CCCAGACTNCAGCGATTTTTTCTTCGNTTGCTTAGATACCACCACAAACT
CCAGTTTGTTCCAGGAAAACGCTTGGTGGTCGCTGACATGCTGTCCCGAG
CGTCCGTCGAAAACCCAGAAGCAAACATCGACGATGACGTGGAAGTTCAC
GCGGTAAGTGTTTTGTCGTCACTTGTCAGCGAGGAAACNTTGAAGCGCTT
GGNAGAAGAAACTAGCAAGGANGACTGCTTNANTCAAGTCATTCATTGCT
TGGAAAGCAGTCGTCCAGTCCCNGGGACACTAAAATCCTTCGAAAGTGAA
TTGGTTGTCTTGAGTGGTGTGTTGCTTAAGGGATGCAAGGTGGTGATGCC
GTCAAGCATGCGCCCTGAGCTACTTCGAAGAATTCGCGAAGGCCACTTGG
GAATAAATANATGCAAATCNCGAGCACGTAAGCTGCTGTTTTGGCCTGGT
CTCAATGCTGACATTGAAGCACACATCAAGAGGTGCGCAGTCTGTCAGAN
GTATGCATNTCGGCAGCAAAGCGAACCGCTCATGGACCGCCCAGCGCCTG
AACACGCATGGTACCGAGTGGGTGTTGATATTTTTCAGTGGGCCGGAAAA
TCGTACCTGTGTGTTTTTGACGCGTTATCCAACTTTCCGGAGGTGGAACT
TCTAAGTGATACAACGACGGCCACAGTTGTGAAAAAGCTCAGCGCAGTGT
TTGCANGGTNTGGAATACCTGTTGAAGTGTGCACAGACAATGGTCCGCAG
TTTGCGAGTCANGAGTTTNCACTGTTTGCCAAGAAGTACGATTCTAAACA
CATTACGTCCAGCCCGCGGTTTCCTCGCTCGAATGGCCTCGCNGAAAAAG
GCGTTCAAATAGTAAAGCGAATTTTAAAGAAGACGTCGGAGATNAACGAT
GATTTGTGGCTTGGATTGCTCGCTTACAGGAGCAGTCCGCTAGAAGACGG
TCAGTCACCTGGAGAGTTGCTTCAGGGCAGACGACTTCGCACAACTCTCC
CAGACTTCAACGAAGCTCACAGACAGTCGGTGAAGAAACATGAANAGTAC
CGAACCCCAAGGCGCAGCCTNGCACCGCTACAAAAAGGCCANGTCGTCAG
AGTACGAGGAGACTCGCGGTCGCCGANAGCAAAGATTCTTAATGCAACTG
CCCAACCAAGGTCGTACCAGGTCGCCACCGAAGACNGCGTCGTTTTGCGA
CNCAACCGANAACATCTCATGGCTACGNCTGAGCCTTTCAGCATTGCGCC
TAGTGATGACGACATACCAGACGACAGCCACGAGAACGGGTCCCCTTGCC
AGGTCCAACCAAACAACGAAAGTGCTNCCGCCATTACGCCACCGACACGA
GAACNANGAAGATCCCAGCGCGAAAGAAGACAACCGCAGCGGTTTGATTA
AATTTGCTGTGAGGCTCTAGCAGCTAGGCTGTCTTAGCTCAGTATGATGA
CATGNGATATGACGACAATTTNGTGCAAGTTCCGTGAGCTCTAAACCNTC
TGAACTGNGTACGCAAACTTTAATCGGTGATGGTGCTGTGTATTCTTCTG
AGCGCATTTGTTCGTTAAAACGTTAAAATTGTTTANTTTNCTTCCAAGAA
AGGAAGA
>ltr-1_family-164#LTR/Gypsy [ Type=INT, Final Multiple Alignment Size = 1 ]
TATTAGTGAGAGGAGCGGAGTGGCACAGCTAGAAACGGAGCTCCGCAGTG
GACGTCGCATCACCGTCCGCACCATGAAGGACGGTGAGCACGTGGGATCA
ACGTCGTTGCCGCCTCCAACGCCACCGTCGCCAGCTACGTCGCTGTCAAC
TTCAGTTGTCGTTGTGCAACCCAAGGATCCTGGAACTTTTTACGGGACCG
ATGCAGCCGACGTTGAAGAGTGGGTGGCCATGTAAAACGCGTGAGTGGAA
TCAACAGATGTTACCCTATGCTTATGTTAGCTAACCTATTGTTCTACCTA
AGAGGCACGGCAAAGCTGTTGTACGAAAACCATGAAGAGGAGCTAACCAG
CTGGGACCAATGCAAAGAGAAATTGACAGAGTTGTTTGGCAAACCAGCTA
GCCGTACAACTGCCGCAAAGCAGGAACTGGCCTCCCGTGCCCAATCCCCC
AGGGAGTCCTATCTCTCGAAACATCCAGGACATGCTGGCACTTTGGCGTA
AAGCCGATCACGACAAGATAGAAGCTGAGAAGGTCAGGCACGTGCTTAAG
GGCATTGCTGATGACGCGTTTAATCTGTTCATGTGCAAGAGCTACAGTTG
ACGCAATCATTAAAAAGTGCCGACAATTTGAGCAGGCCAAAATCAGACGC
GTCTTGCAACCATTCGCCAGACTTCCCAATACTGCCGCAACGTCGACGTG
TGAAGGTCAACCCACACAGCAGCATGCGTCGCCATCAGAGGACGTGGTGT
GAATCGTTAGACGTGAACTGGATGCAATGCCGCCCGCAGCTTTCTGTTCG
CGTAGCCCTGATGCTGCCACATTTTCAGTTCCCCTCGTACAAGCCATCGT
TCGCCAGTAACTTGAAAACATTGGTTTACACTCTGTGTGTGCTGTCACCA
ATCCTAGAGCTAACGAACGTCCTTCTACTATTTTCGCTCCACCCCGACAC
TTCTCTCCACATTATCGCAACCAGAGCGCGTGGAGAACTGCGGACGACCA
GCCGATACGTTTCACCTGTCGCTGCATTAGTCACATCACCCAATACTGTC
ACAACTCGTGGCCCTCAACATCTCGTACGCCAACCAACCTGAGCCGTTTT
GATGGAAATACCCGCAATATTTTGCCCACAGCCGAGTCTAACAGCACCAC
CAACTCTGCTCGGAACATGTGGTACAGCCGCTCATCATCGCCGCGCGGAC
ACCAAGTCTCGTTCACCGCAAACACATCACCCATCTTCCCGTTCACCACA
GCCACGTCGCCTGTCGTCACCTGTGGCCTTAGGCCGCACCCTTTCGGAAA
ACTAGGAAATGCAGCCCTCGGAGGTGGTGCTGCATTGCCGACTGCTGCAG
CAAATCCTCTGTCTGTGCCCACAAAGAGTGTAATTGATGTCAAAATAGAC
CCAAGCTCTCATCCAAGCTGTGATCCATGATGTCCATGGATCCATGACAT
CCATGATGTCCAAGCTCTCATCGACACTGAAGCCCACGTATCTGTGATGA
GTGCTGGCTACGCAGACGTTTAAAGAAGGCCCTCCCCCCAGCAGCTGCCC
GAGTGCTTCATGTGGCCGACGGTGGCGTGCTGGTTGTTCTTGGAATGTGT
ACTGCACATTTAATTATAGCCAGCCACCCTACTTCTGTTCTCTTTGCTAT
AATCGACAACTGCCCTCACGACGTTATCCTTGGATTGGACTTTTTATCTC
CTCATTCTGCTCTCATCGACTGCGCGACCGGTGTTCTTCAGTTAGAACTG
CCTCAACTCGCCGGTGCTTCGAGTACCGCCCCACCGCGCTTGTGCTCGCT
TCAAGATGTGCGTCTGTCACCCGAGGCAGTTACTTGCGTCTCTTTGGCTG
CCCAGCCACAGGTTTCTGATGGTGAATATGTGCTTCACCCCATCATCGGC
GTGCTTTTGAACCGGAATGTTGCTGTTCCGCATACGTTGGTCACGGCTAC
TAATAACGACGTCATTCTACCACTTCTTCCTTTCAGCCTGTGCCCTCAAA
TGCTTCCGGCCGGCATGTTCTTGGCCAGCATTTCTAGTGCTTGCAAATTT
GACATTGAGAGTCTGAATGCCGAGAGTGGCTTATTAGCATCAATTGCAGC
TGACAGCTCTGGTTCCTTAACGGATGACTTCGCGAAAATGATTGCACCTG
ACCTCACCTCTGCACAGGCCACAGACATACGACTCCTGCTTGAATCGTAC
AGTGACATATTTGATTTCGGCGACAGGCCATTACGCCAAACATCTGTTGT
TCAGCACCGTATAAACACTGGAGATACGAATCCTATTCGTCGGTGTCCCT
ATCGTGTATCGCATGCTGAACGTCGAGTCATCCAATTAGAAGTGGACAAA
ATGCTCCGCAAAGGAGGTCATCGGGCCATCAGCCAGCCCTTGGGCTTGGC
CTGTCGTCCTTGTGAAAAAGAAAGATGGTACCTGGCATTTTTGCATCGAT
TATCGCCACTTAAACAAGATCACGTGAAAAGACGTCTACCCACTACCGCG
CATCGATGACGCCTTGGACTGCTTGCATGGAGCTAAATACTTCTCGCCCA
TCGATCTTCGATCCGGCTACTGGCAGATTTCAGTTGATGACATGGACCGC
GAGAAGACGGCCTTCATCACGCCGGATGGCTTATATCAGTTCAAAGTCAT
GCCCTTTGGCCTATGCAATGCTCCTGCGACATTTCAATGTATGATGGACT
CTCTTCTGCGGCGCTACAAATGGACCACCTGTCTTTGTTACCTTGATGGC
ATTGTTTTTTCTCCCATGTTCAGCAGCCACCTTACCCGACTCGCTTCAAT
TCTTGCGGTCATCCGAAAAGCTGGCCTTCAACTGAACTCCATGAAGTGTC
AATTCGGGCGCCATCAGATCACCATGTTGGGACACCTCGTTGACGCATCG
GGTGTCCAACTAGATCCGGAAAAAGTTCGCACCATACGCAGTTTCCCTGT
GCCACATTCTGCCTCTGACGTGCGCTGCTTTTTCAGCCTGTGTTCTTATT
TTCGTAGTTTCGTCAAAAACTTCGCCGACGTTGCTCAGCCTTTGACAGAT
ATTCTAAAGAAGAACACACCATTCTCATGGGGCCCGGAGCAGGCTCACGC
GTTCGCCGCTTTTATCGGGTTTCTGACCACCCCTCCCATACTTGCCAACT
TTGATCCGTGTGCACCGACCGAAGTCCACACTGACACAAGCGGCTATGGC
ATCGGCACTGTTCTCGCCCAACACCAGAATGGTACCGAGTGCGTGATAGA
TTACGCCAGCCGCCTGCTGTCACCTGCCAAGAGAAATTGCACCACCACCG
AGCGGGAGTGCTTGGCTTTAGGCTGTCGCCAGGTTCCAGCCATATTTGTA
GGGCCGCACGTTTTAGGTCGTCACAGACCACCACGCACTCTGCTGGCTGT
CTTCCCTCCAGGATCCAACTGGACGGCTTGGTCACTGGGCTTTGCGGCTC
CAGGAACTTTCATTTAGTGTCAATTACAAGACTGGACATCTCCACAAGGA
CGCTGACTGCCTCTTGCGTCACCCCGTGGATCCTCCTGATCCTGTTGCGC
ATGATCCGGTGACCTGCGTGATGGCTTTGACTGACATGACCGACGCGCAC
TGAACAACGTGATGCATCCTTACAGTCCATTGCCGGAGTGCAACCTGGCA
GCACCGCCGCATGTTCGTGTTGCATGACGGCATCCTCTACCGCCGCAACA
TCAACCCTGACGGCCCTGAGTTGCTGCTTGTCCTTCCTCATCGTCTGCGA
CCCATCGTTCTCGAAAAACTTCATGATGCACCGATGGCAGGACACCTTGG
AGTTTTGTGTACATACGACCATGTACAAAGCCGGTTCTTCTGGCCGGGTC
TCTACCGCTCTGCGCGTCGTTATGTCGCAACTTGCGAATTACCGTATTTA
CACGATTGTAAGTCGACTCGAATGTAAGTCGACCCCCCCATATCGCTTGA
CCGAAAAAAAAAAAAAAAACCCCGAGGGCGCATTCGATAACGAAAATTTA
TTAGTAGCTGACATGGTCACTGGACTACTCGTCTTCACTAGCGCTGCCAT
CGTCATCGTTGCTGCGGTCCCACAGCGCGTCGTGGTCCAGCGAAATTTCA
AATTTGGCGAACGACCGCACCAGGACATCTTGCAGAACAGCAGCCCACGC
CAAATGCACCCAACCACACGCAGCCGTCAGGGAGGCTCTTTTGACAGGTC
CGGTTGGCGTAATTTCGCAGTCTTCTGCCGCCAGCCACTCGTACTCACGG
CGGAGCAGAGCCTTAAAATTAAGGCGAAGGTCCGGGCTTGTTTCATGACC
ACGTCACACTTCACTGGCAGGGACCGATCACGCATTTCAGCGACGCTGCC
GCAAGCTTAGCCTACAGTTCCGGAAAGCGTCCAGACTTCGGCACGTGGGA
AATTTCTCACTTGCCACCACAGGGTGAAAATTTCGCTTCGCTGCAGTCGC
CACTCTCGCACCACCCGTTTAGAAACATCGAAATTGCGGCCCGCAGCGCA
GTGATTTGTTTCTTCGGCGTAAAGGATGGCAGCCCTCTTGAACGCTGCTG
TGAACGAGCGCCGAAAGATTAGTGGGCCTGCAGCACTCATGACGACTGGG
GAAGCATAGAAGTAGCACGTAGCCGGCAGTCAAGTGGAGCGCGTCAAAAA
GTTGGTCAAACCAATGCCAATGCCTTTTAAGGCCTTTAAAAAGAGAAAGA
GAAACCCGCGAACGGTGTCTGCTCTTCCATGAACTACCGATACTCCCCGC
AAGCGCCGCCGTTCTAAGGGTGCCGCCGCGAATGGGAACAGCGGCGCTTC
CATCAACTATCGACACCCCCCATGAGTATTGCATGCACTGTAAGACTCTC
AAAAATGTTGAAAAACCCTTCCGAAAAGCAAACAAACACGCGGGATAGCG
AAAAGATACGGGTAGGACCATAGAGCAAACATAAAATTGTAACTACGTTG
CAGCTCTCGTTGGTATCGCTTTTTTTTTGGCGGGCCATGTTTTGGTTTCG
ATTGTAAGTCGACCCCCCAACTTCAGACTTTCAAATTTTAAAAAAGGGGT
CGACTTACAATCGTGTAAATACGGTATGTCAGCGCCGCAAGAAACCACCC
CTGGCACCTGTCGGAAGACTCCATCCCATTGAAGTTCCCTCTAAACCGTT
CTTTCGTGTAGGCCTTGACCTGCTTGGCCCTTTTCCGATGACTAGAGGGA
ACAAGTAGATCGCCGTCGCTATGATTACGTGACACACTACGCGATAACAA
AGGCGTTGCCGACTAGTTGCGCAACTGACGTCGCCGATTTTCACCTTCAC
GACGTCATTCTCCAGCACGGTGCACCTCGACAGTTACTTACAGACCGCGG
CCGCTCATTTTTGTCTCGAGTTGTGCACGACCTCCTCCACTCTTGTGCCA
CTGAGCACAAGCCACCCACCGCCTACCACCCACAAATGAACGGTCTTACG
GAATGTCTCAACAGAATAATCACGGAGATGCTGTCGATGTAGGTCTGCAA
CAATCACCGCGACTGGGACGCCACGTTGGCTTACGTGACGGTTGTGTATA
ACTCGTCACGACATGACACTGCAGGATATTTACCCTTTTATCTCTTCTAT
GGTCGTGACCCCACACTGCCGTTTGCCAACATCCTCCCTTATGTGCCACG
TGTTGCAACTGAGTACGCTCGTGAAGTCATCGATCGCGCTCACATGGCAT
GTCAAGTCGCCCAATCTCGTTTATTAATAAGCCTCACAGCATATACAGAA
AGAACGTTACGACTGCTGCCATCGCGATGTTAAGTTCGCACCAGGTGCTT
GGGTACTCCTCTGGTCACCACATCGTCGGGTTGGCCTCTTACAGAAGCTT
CTCTCTCGCTACACAGGGCCTTATGAAGTCCTATGCCAAATTAACGACGT
CAATTACGAGATTTCGCCATTACACTATGATGCATCCTCAAGTCAGACGC
CTGTCGACGTCGTGCACGTTTCGCGGCTGAAGCCATGTTTCGCTCGCAAT
TCTTCGCCTGCCATGCGCCGAGACGGCACTTCGCCGCCCGGGGCTCC
>ltr-1_family-165#LTR/Gypsy [ Type=INT, Final Multiple Alignment Size = 17 ]
TGGAGCTGCTGGGTACAACCGGAATTCTGGAACTTCGTAATCGGACACTG
CAGCCCGTCTTCATAATGCCGGAAGAAGGACCACCGCAACCACAACCCGC
TGCCCCGGTGACTACCGTGGTCTGCCCCGGCCCGTTGCGGCAACGCGACC
CACCCATCTTCAGCGGTACCGAAGACCATGACGTAGAAGACTGGCTCGCT
GACTACGACCGGGTGAGCATCCACAACCACTGGGACGACACCAAAAAACT
NAATTACGTGTCGTTTTATTTGAGCGGTGTCGCCAGCGTGTGGCACCGCA
ACCACGAACGTGATCTGACGACGTGGACGGCCTTCAAGACTAACGTGACG
GAGGTATTCGGGCGCCCCGCGGTTCGCAAGCTTCGCGCCGAGCAACGTTT
GCGCGGCCGTGCGCAACAGTGCGGGGAGACATTTACNAGCTATATAGAAG
ATGTTGTCGACCTCTGCAACCGCGTTGACGTCGCAATGGCTGATGCCGAG
AAGATCCGCCATATCTTAAAAGGCATTGAAGACGACGCCTTCCAGATGCT
GTTGGCGAAAAATCCCTCGACAGTCTCTGAACTCGTCAGTCTCTGTCAAA
GCTTCGACGAACTGCGCAAACAACGCGTAGCCACCCGCCAATCTACACCT
CAGGCCACTTCAATGTCGAGCTTGGCTGCTGCCCCGGATAACACTTCGCT
GCTGCTACAGATCAAGGAGTTCGTCCGTGAAGAGGTGGCTCGTCAGCTTT
CCTTGATTCCACTTGCACACGGCCAGCCGAGTACTCCGTTGGCGCCCGCT
CTCCAATCTGTCATCAAGGAGCAGGTAGCCGACCACATTTCGCCTTCTCT
TCAGCAGGCTCCGACGGCCGCTCCCCTGACGTACGCCGAAGTCGCGACGA
GGCCTGCGCCACAGACCTACGGCCCCCTTCGCCCGCCTTTGCGCCCGCCC
GTATCCCCTCCAGTCCGTCCACTGGTGCACTATGCACGACCTCAAGACCA
TTGGCGCACGGAAGACAACCGTCCGATTTGTTTTTATTGTGGCCGTGCTG
GACACGTGGCACGTCACTGTCGCCTGCTTACACCGAACGTCCCCAACAAT
GTGCGTCCGTATGCGCCACGTTTCCAACAACGCCGCAACTATTCGGACGC
CTTTGAATCTCCTTCTGCCGTCGACACCGCATTCTCCGCCGCTCGCCGTT
CACCTTCTCCTCGCCGCCGCTCGCTTTCCCCCATGCACCGGCGGCGGAGC
CCTTTGCGCCAGGAAAACTAAATATCGCAGTTCAGGAGGCGAGAACTGCG
GTGCCAGCGAAATGTATAAGGCCTCACACTTCCCCGAAGAACGTTATTGA
AGTCGCAATAGAAGGAACATTGACGCTAGCACTTGTCGACACCGGCGCTG
CACTTTCAGCGATAGATGCCCGTATTTGCCGCAAGATAGGAAAAGTGACG
ACGCCGCTTTCTGGACTGTCTCTTCGAACTGCCAACGCGCAGCACGTCGA
GCCATCCGGCGCCTGCACTGCTCGTGTCGTAATTCAGGAGGTCCTCTATA
TCATAGAATTCATCGTGTTGCCATCATGTTCACACGACGTCATATTAGGT
TGGGACTTTCTCTCCACACATCATGCGATCATTGACTGCGCCCGCGCCGA
AATCGAGCTGTTTCAGTTTTCGACCGATATTATCACTGACCATAAGGACC
ATTGTCGCAAAATCGCTGTTTCAGAAGACACCGTTATACCTGCCTGGTCT
TCCACTCTTGTCAGTATCTCTTGCGAATCTGTAGATGACGGCACAGTACT
CTTCGCTCCGTCCGAACTCTTAGTTCGCCGCCGTTCACTACCACTGCCGT
TCGCCGTCCTCGAGTTCAAAGCTGGCGCCTCTCTCATGTGCGTCTCAAAC
CCATCGGCTGAACCAATTACTTTACGCCGCCGTGAAAGCCTTGGCAGAGC
AGAGCCACTGACCTCATCTTCAATATTTGACACGATGGACGACTCCACTT
ATCTTGCTGCTCTCGAGGCATCGCCTCCTCAGTCACTGCCGCGTTCTTTT
ACGCCAGCTATTGCCAGTGACCTTACGACGACGCAGCGCGACGAACTTCT
TCGCTTGCTCCAAGGCTTCTCTTCGTCTTTTGACTGCCAAGCAACATCAC
TCGGCCGCACAACGACTGTTTCGCACACTATCGACACTGGGAGCCATGCA
CCAATTCGACAGCGTCCCTACCGAGTATCGGCGACTGAAAGACGCGTTAT
CAATGACCAGGTGAACGATATGCTCAATCGCGGTGTCATCCAGCCTTCTA
GTAGTCCTTGGGCATCACCAGTCGTCCTAGTTAAAAAGAAAGACGGCACC
ATACGATTTTGCGTCGATTATCGAAGGCTTAACAAGATTACCCGAAAGGA
TGTATACCCGTTGCCACGTATTGACGACGCACTTGACTGTTTGCAAGGAG
CGGAGTTTTTTTCCTCCTTAGATCTCCGCTCTGGCTACTGGCAGGTGCCC
ATGGCTGACGCTGACTGTTCNAAAACCGCGTTTGTAACACCAGACGGCTT
GTATGAATTCACTGTAATGCCGTTCGGTCTGTGCAATGCGCCCGCCACCT
TCGAACGCATGATGGACGGCATCCTACGCGGCCTGAAGTGGCATACTTGC
CTCTGCTACCTCGACGACGTTGTCGTCTTTTCTCCTGATTTTCCGACCCA
TCTTCGGCGTTTACATCAAGTTTTGACCTGTCTCCGGAATGCTGGTCTCC
AGCTTAACTTAAAAAAGTGCCGATTTGCAGCTCGAAAACTGACTATATTA
GGCCACGTTGTCTCCAAAGAAGGCATTCTTCCTGATCCTGCTAAACTTCG
CGCCGTATCCGAATTTCCGAAGCCCACTAACTTGAAAGCACTACGCAGCT
TCATTGGCCTATGCTCCTATTTTCGACGTTTCGTTCGCAATTTCGCTACT
GTGATCGCACCACTAAACCAACTTCTCCAAGGCGACAATGAACTTTCTGC
TTGGTCGGAAGCCTCTGATGATGCCTTTACGACTCTTCGTCACCTACTCA
CGTCTCCGCCAATCTTGCGCCATTTTGATCCAAGCGCACCTACAGAACTT
CACACTGACGCCAGTGGTGTCGGCCTTGGTGCCGTGCTCGCACAACGCAA
GAACACTAATGCCGAATACGTAGTCGCCTATGCCAGTCGTGCCCTCACGA
AACCTGAGGCCAATTACTCAGTAACAGAAAAAGAGTGCCTGGCTATCGTA
TGGGCTCTTCAAAAATTTCGTCCATATCTCTACGGTCGACGCTTTGACGT
GGTGACGGATCATCACGCTCTTTGCTGGTTGTCCAACCTAAAAGACCCGT
CGGGCCGCCTCGCTCGGTGGGCCCTCCGAATCCAGGAATATGATATCCGT
GTCGTCTATCGCTCTGGACGCAAACACTCTGACGCCGATGCCCTCTCGCG
CTCCCCAGTTACTTCAGACAGCAGCACTTCTACCTACAGACATGACATCT
CACCACTTGACATCCTGGACATGGCATCGGAGCAACGAAAAGACCCATGG
ATCGTCATGATATTCGACTTTTTGTCAAATCCTCCGGCAACTTCGGCACC
TCGAGCGTTACGCCGACAGGCGCAGCATTTCACAATCCGCGACGGACTTT
TATACCGCCGCAACTACCACAATGACGGCCGCAAATGGCTCTTAGTAGTG
CCTCGCCACCTACGACAAGAGTTNTGCTCCGCTTTTCATTCTGACCCGCA
GTGTGGTCACGGCGGAGTGTCAAAAACCTACACACGGCTTCGCCTACGAT
ATTATTGGCGAGGGATGTACACCTTCGTCCACAAATACGTACGCTCCTGC
ATTGCCTGCCAGCGACGCAAATGTGTCCCGCATCTCTCCACCGCACCTCT
CCAACCACTTCCCTGCCCAGCTCAGCCATTCGACCGTGTCGGCATTGATA
TATACGGGCCTCTTCCATCTACTGGCGCTGGCAACCGATGGATTGTTGTC
GCCGTAGATCATTTGACACGGTATGCTGAAACCGCCGCCTTGCCTGCCGC
ATCAGCAAAAGACATCGCCTCGTTCATTCTAAACAACTTCGTTCTCCGCC
ATGGCGCACCTCGTGAACTGTTGAGCGATCGGGGCCGCGTATTCCTCTCG
GACGTCCTGCAGTCACTCCTATCTGAATGCCAAATTATTCACCGCACTAC
TACTGCTTATCATCCACAGACCAATGGCTTAACAGAACGATTCAACAGAA
CTCTTGGTGACATGCTATCAATGTATGTTGCATCTGACCACTCCAACTGG
GATCTTGTACTTCCGTTCGTCACTTACGCATATAACACTGCCTCTCAAGC
CACTACCGGATTCTCACCATTCTTTCTGCTTTACGGCCGCCATCCCTCCA
GCACCATTGATACGGTTCTCCCGTACCGGCCGGACCCTGCTGAATGCTCA
CCTGTTTCTGCGGTTGCTCAGCACGCCGAGAAATGCCGACAACTGGCCCG
TTCTTTGACGTCTGCTCAACAGTGCCGCCAAAAAGAGCGCCATGACCTCA
ATCCTCCCCCTCACCCCTTCCCCGTCGACTCACTCGTGTGGCTTTGGGTC
CCGCCTGTTGCTGCTCCTGGCCTTTCGTCCAAGCTCCTCCCGAAGTACCA
CGGGCCCTACCGCGTGGTTGCACAAACATCACCAGTGAACTACGTGGTCG
AACCCGTATCGCCATCTCCCGATCTGCGTCGTCGGGGGCGAGAGACTGTG
CACATTGACCGGCTGAAGCAGTATTACGATCCGCCCACCTCTTCCTAGGT
CGCCAGGATGGCTACTCTTCAATTCCGGGGGTGAT
>ltr-1_family-166#LTR/Gypsy [ Type=INT, Final Multiple Alignment Size = 8 ]
GTGTAGTTGCCTCGATCTTTACCAGACACACGTCGCGCACGTTACATGGT
GTCAGAAGTGGGCACTTCGGGTCGAAGCGTGGATCCGGCAGAGCCCCAAC
GATGGAACTACTGAAGGCACCGCCACCCTTGCAACTTACCGGCAATCTCT
CTGAGCAATGGAAGCGCTTCAAGCAGAAGTTTGACTTGTTCATAGTGGCA
ACCACGACGAAGGAGCAACCCCGCACGGAAGCTGCAAAAGCGGCACTCCT
TCTGAGTGTGGCTGGTGACGAAGCACTTGACGTGTTCAACACGTTCAAGT
TTGAAGCACAAGAATCCAAGGAAGACTACGCAACAATCGTTGAAAAGTTC
GAGTCTTACTGCTCTGAGGTAAGCAACGAAGTGCATGAGCGATATCTGTT
TCGCTCGAGGAAGCAGGCAGATGGGGAACCGTTCGAAAAATTTCTTCGCG
ACCTAAGAAAGCAAGCTGGGCAGTGCAATTTCGGAGAACAGCGTGATTCA
ATGATCCGGGATCAAATAGTGTTCGGCACGAATAATTCAAAGTTGCGCGA
AAAAATGCTTCGCGAACAACAGTTGACTCTAGTGAAGGCGGAAGAATTTT
GCAAGGTCGCCGAATCTGTGGCGCAACGAAACGAGGTCCGGAGGGCCACG
GACAGCCACATTGACGCTATTGCGGGGCCCGCAACTGCACCGAAAAGCAG
AAACGCCCAAGATGGCAACAAGCAGTACCGCTGCACAAAGTGCGACCGGC
GGCACAGACCAAGGCAGTGTCCTGCATACGGAAAGAAATGCAACGTATGC
CACTTGCCCAATCATTTTGCGGTGTGCTGTCGAGAAACGTCCAAAATTGC
CGAAGTCAGCAAAGACGACTTTGACGATAACTTCGACATCCTAGAAGTTG
GTGTTGGGAACAGAAATGCCAAAGACTGGATAGTGGAAGCTGAGGTCAAG
GGCAAGAAGGTCTCCTTCAAGGTAGACACCGGGTCACAGGCCAGCTTACT
GCCGTTTTCGGCATACCGGAAAATGCGTGCGGCGGGACCGTTGACTGCTG
CTACCTCGGTACTACGGGCCTACAACGGAGGCGTCATAACACACTTCGGA
GCAACGTCGCAGGAGGTGACGGTAGGAAATACTTCCGCCACAGTCCAGTT
CTTTGTCGTAAAACACGGCAGTCAAGCCATACTAGGACTGGAAGCGAGTG
AAGCCTTGGGCCTTTTTCAACGCACAGTGGCCACTGTAAGCGCCTCAACA
GACTACGAAGCAGTGACGAATTTCCAGCACCTCTTCCAGGGATTAGGCTG
CTTGAAGCAACCATACAGCATGGTCCTGCAACCAACAGCGGTTCCTGTCG
TTCAACCAGCGCGGCGTATTCCCCTGTCCCTGCGGGGCCCTCTTCAGGAA
GAGCTGCGAAGACTGGAGCGCGAGGCCATCATCGTAAAAGAGAACGACCC
CACGGACTGGGTAAGCCCTTTGGTTACCGTCAAGAAAAAGGACGGCAGAA
TTAGAATTTGCATGGACCCCCGGAAAATTAATGAGAACATAAAAAGAGAA
CACTTCCAGCTCCCAAGGCGCGAGGATATGGAAGGGGAATTGGCCGGCGC
AACTGTATTTAGTTGCTTGGACGCAAACTCCGGCTTCCACCAGATCGCAC
TTGACGAGCAGACGTCGAAAATATGCACTTTTGCTACTCCTTTTGGCAGG
TACCGCTACCTCCGATTGCCCTTCGGCATCGCCTCAGCGCCTGAAATCTT
TCAAAGGACGATGACTCAAGTATTTGAGGGCCTTCCCGGTGTACATGTGT
ACATTGACGATATTTTGGTATGGGGAGCAAACAAACAGCAGCATGACCAG
AGACTGGTTGCGGTCTTGAAAGCGGCCGAAAAAGCCGGCTTAACGTTCAA
CGCAAAAAAATGCCGGTTTGGTGTTACGGAAATACAATTCCTGGGCGATA
TCATTGGACGTGACGGCATCTCGCCAGACCCAAAACTTATCAAAAGCTTG
CTTGAAACGCCGGAACCCAAAACCAAATGTGATGTTCAGCGCATGCTCGG
CGTAATCAACTACTTTGCAAAGTACGTGCCACGGCTTTCTGAGCGGACTG
CGCTTCTCCGAGCGCTTATCAAAACACACGCAGTATTTGAGTGGACTGAA
AACCACAGAAAAGAGTGGAAAGGTATCACTCAAATTCTAACCATGAAACC
CGTACTCGCCATCTTTGATCCCCAAAGGCAGTCTAAAATAACACGTGATG
CATCAAAAGATGGCATGGGTGCAGCGCTCTTGCAGTGTCACGATGGCGAT
AAGTGGCACCCAGTGGCATATGCATCCCGTGCGCTAACACAAGCTGAGCA
GCGTTACGCGCAGATTGAAAAGGAGACTCTCAGCATTTCGTTCGGCTGCG
AGAAGTTTCACCACTTCGTGTACGGGCACAAAGTTTTTATTGAAACTGAC
CATAAACCGTTGCTATCTATTGCTGCGAAAGGGATCTGCGACATGCCTCC
CCGCCTTCAGAGGTTTTTTTAAGACTTCTGAAATATGATTTCGTTTTGCA
GTACGTGCCAGGAAAACACCTCGTCTTGGCCGACATGCTGTCAAGATCGG
CTCCGGCTAGTCACGAGGACATCGCTGGCGCCGCTGACGACGTGGAAGTG
CACGCAGTGCAAGTCCTGGGCTATTTGGTCACGGGCGCTACGCGACAGAA
GCTGGTGCAAGAAACAGCGCGTGACGGTTACTTGAGCACTGTCATCTCCA
ATTTGTCAAGCGGTGAGAGCCTGCAGGGTGAACTCAAGCCGTTTTCGTCA
GAGCTTTCCGTCGTGGACGGTATACTGCTGAAAGGAACAAAAGTGGTCAT
ACCTAAAAGCATGCGACGTGAAATCCTAGGACGAATTCATACTGGGCACC
TAGGATTGCAGAAATGCAAAGAAAGAGCACGACGTTTGGTTTTTTGGCCT
GGGCTCAGCAGCGACTTATCCCTGCTGATTCAGAGTTGCTCTACTTGTCG
GAAGTTTTCATACAAGCAACCGAAAGAACCGTTACTCATGCGCCCAATCC
CATTATGCGCATGGGTTCGAGTTGGTGTAGACATTTTTTCTTTTGGGGGA
AGTTCGTACGTCGTAGCGTTTGACGCGCATTCAAACTTCCCGGAAGTCCA
GAAGCTCCAGGACACCACTGCAAGAGCAACAATTTCCGCACTTAGCGCAA
TGTTTGCCAGGTATGGCGTACCTCTGGAGGTGTGCACCGACAACGGGCCG
CAGTTTTCAAGTTATGAATTTGCAGAATTCGCAAGAAAATATGACTTCGC
TCATGTCACATCCAGTCCCCGCTTCCCACAGTCCAACGGTCTGGCAGAGA
AAGGGGTACAGATCGTGAAACGCCTCTTGAAGAAAAGTGAAGACTCACGC
GAAGACTTTTGGCTAGGCTTGTTGGCCTACCGCTCTACACCGCTTGTGGA
CGGCCGATCACCTGGAGAACTTCTTCAAGGCAGGCGTCTCAGGTCGAATG
TGCCCGATTTTGGCGACGTGCAGCCTACGCCAGTCAAAAAACATCGTCAG
ACCAACGGCGGAAAGCATTTGTCACCCTTGGACAAAGGGTCGATCGTAAG
GCTCAGGGACACAACATGGTCCCCGAAAGGTATTGTGATGGGTAGAACGT
CTCCGAGGTCCTACAACGTGGAAACAGAAGGTGGTCGGGTGTTTAGACGT
AACAGACGGCATCTCCTTCAGACTCGCGAACAGTGGACAGCAGACGAGAG
TGATGATGATGACTGCGGTTCGTCTTACAGCTTGTGCACTGACTCTAGTG
CAAGTAGCTCCGTTGATGTTGCACCGTGCCAGCCTACACACCCGCATCCT
CAAGCGTCGTCCGCCGATGGCCCGGCACCAACTACAGCGCACCACGTGCT
ATCTCCTCCTAGGCCGACGCCAGTCCCAAGAAGGTCGGGTCGCACCAGTA
GGCCACCGCAGCGGCTTCGGTACGACGCGGCCTTTAATCAAGTAACCTGA
ACTGTTGTGCTTCTTCGTTACCCATCAGAGGATGTA
>ltr-1_family-167#LTR/Unknown [ Type=LTR, Final Multiple Alignment Size = 3 ]
TGCCGCGACGCCATCTGTGCCCAACAACGTTGACGATGAAGACGACGACC
TCGTGTGTGCAAGCGAGGGTGCTAGAGAAGAAGCCTAAACTGAACGCTTG
TTCTAATTGTCTAGATTAAATACTGCTCTCCGCCTTTGTCTCAAGTGAGC
CGTGACAATA
>ltr-1_family-168#LTR/Unknown [ Type=LTR, Final Multiple Alignment Size = 1 ]
AAATGCTACGACGCCATCTGTGCCCAACAACGTTGACGATGAAGACGACA
GCCTCGTGTGTGCAAGCGAGGTGCTAGAGAAGAAGAAGCTTAAACTGAAC
GTTTGTTCTAATTGTCTAGAGTAAATACTGCTCTCCGCCTTTGTCTCAAG
TGAGCCGTGACA
>ltr-1_family-169#LTR/Gypsy [ Type=INT, Final Multiple Alignment Size = 3 ]
TATCGGTGGGAGGTGCGGGGTACCACGGCTGGAAACGGAGCTCCGNAGTG
GACGTCGCATCACCGTCCGCACCATGAATGACGGTGAGCACGCGGGATCA
ACGTCGTTGCCGCCTCCAACGTCANCGTCGCCGGCTACGTCGCTGTCGCC
TTCGGTTGTCGTTGCGCAACCCAAGGATCCTGNAACTTTCTGCGGGACCG
ATGGCGCCGACGTTGAAGAGTGGGCGGCCATGTACGAACGCGTGAGTGGA
ATCGACAGATGGGACCCTACGCTTATGCTAGCTAACCTGTTGTTCTACCT
AAGAGGCACGGCAAAGGTGTGGTACGAAAACCACGAAGAGGAGCTAACCA
GCTGGGACCAATGCAAAGAGAAATTGACAGAGTCGTTTGGCGAACCAGCC
GGCCGTAAAATTGCCGCAAAGCAGGAACTGGCCTCCCGTGCCCAATCCCC
CACGGAGTCCTACGTCTCGTACATCCAGGACGCGCTGGCACTTTGTCGTA
AAGCCGATCGCGACATGACAGAAGCTGAGAAGGTCGGGCACGTGCTTAAG
GGCATTGCTGACGACGCGTTTAATCTGCTCATGTGAAAAGCTGCTCTACA
GTTGACGCAATCATTAAAGAGTGCCGACAATTCGAGCAGGCCAAAAGCCG
ACGCGTCTTGCAACCATTCGACAGACTTCCCAATACTGCCGCAACGTCGA
CGTGTGAAGATCAACCCGCACAGCAGCATGCGTCGCCATCAGAGGACGTG
GTGCGAATCGTTNGACGGGAACTGGATGCGATGGCGCCCGCAGCTTTCTG
TTCGCGTAGCCCCGATGCTACCACTTTTCGGTTCCCCTCGTACAAGCCAT
CGTTCGCCAGGAACTCGAAAACATTGGNTTACATTCTGTGTGTGCGCTCG
CCAATCCCAGAGCTAACGAACGCCCTTCTACTATTTTCGCTCCACCCCGA
CGCTTCTCTCCGCGTTATCGCAACCCGACTGAGTGGAGAACTGCGGACGA
CCAGCCGATATGTTTCACCTGTCGCCGCATTGGTCATGTCGCCCGATACT
GTCGCGACTCGCGGCCCTCAACACCTCGCACGCCGACCAACCTGAGCCGC
TTTGATGGAAATGCCCGCAATGTTTCGCCCGCCGCCGANTCTAACAGCGC
CGACAACTCTGCTAGGAACACGTGGTACAGCCGCTCACCATCGCCGCGCG
GACACCAGTCTCGTTCGCCGCAAACACGTCGCCCATCTTCCCGTTCGCCG
CAGCCACGTCGCCTTTCGTCCCCTGTGGCTTTTGGCCGCACCCTTTCGGA
AAACTAAGAAATGCAGCCCTCGGAGGTGGTGCTGCATTGCCTACTACCGC
AGCAAATCCTGTCTGTGCCCACAAGGAGAAGCGNNATTGACGTCNAAATA
GACGGCGTACCTGTCCAAGCACTCNTCGACACTGGAGCCCACGTATCTGT
GATGAGTGCTAGCCTACGTAGACGTTTAAAGAAGGTCCTCACCCCAGCAG
CTGCCCGAGTGCTTCGTGTGGCCGACGGCGGCGTGCTGGTTGTTCTTGGA
ACGTGTACTGCGCGTTTAATTATAGCCGGCCGCCCTACTTCTGTTCTCTT
TGCTGTGATCGACAACTGCCCTCGCGACGTTATCCTTGGATTGGACTTTT
TATCCACTCATTCTGCTCTCATCGANCGCGCGACCGGCGTTCTTCAGATG
GAACGGCCTCAACTCGCCGATGCTCCGAGCACCGCCCCACCGCGCTTGTG
CTCGCTTCACGACGTGCGTCTGTCACCCGAGGCAGTTACTACGTCACTTT
GACCGCCCAGCCACAGGTTCCTGACGGTGAATATGTGCTTCGCCCCATCA
TCGACGTGCTTTTGAACCGGAACGTTNCTGTTCCGCATACGTTGGTCGCG
GTTACTAACAACGACGTCGTTCTACCGCTTCTGAATTTCAGCCTGTGCCC
TCAAGTGATTCCGGCCGGCATGTTCTTGGCCAGCGTTTCTAGCGGTTNCG
AATTTGACATTGAGAGTCTGAATGCCGAGAGTGGCTTATTAGCGCCAATT
GCAGCTCACAGCTCTGGTTNCTTAACGGATGGCTTCGCGAAAATGATTGC
ACCTGACCTCACCTCTGCACAGGCCACGGACATACGTCACCTGCTTGAAT
CGTACAGTGACATCTTTGATTTCGGCGACAGGCCTTTAGGCCAAACATCT
GTTGTTCACCGTNCAAACACTGGAGACACGAATCCTATTCGTCGGCGTCC
CTATCGGGTATCGCATGCTGAACGTCGAGTCATCCAATCAGAAGTGGACA
AAATGCTCCGCAAAGGGGTCATCGAGCCATCAGCCAGCCCTTGGGCTTCG
CCTGTCGTCCTTGTGAAAAAGAAAGATGGTACCTGGCGTTTTTGCGTCGA
TTATCGCCACTTAAACAAGATCACGCGAAAAGACGTCTACCCACTACCGC
GCATCGATGACGCCTTGGACTGCTTGCACGGAGCTAAATACTTCTCGTCC
ATCGATCTTCGATCCGGCTACTGGCAGATTTCGGTTGATGAAATGGACCG
CGAGAAGACGGCCTTCGTCACGCCGGATGGCTTATATCAGTTCAAAGTCA
TGCCCTTTGGCCTATGCGATGCTCCTGCGACATTCGAACGTATGATGGAC
TCTCTTCTGCGAGGCTACAAATGGACCACCTGTCTTTGTTACCTTGACGA
CGTTATTGTTTTTCTCCTGCGTTCGGCAGCCACCTTACCCGACTCGCTGC
AATTCTTGCGGTCTTCCGAAAAGCCGGCCTNCAACTGAACTCCACGAAGT
GTCAATTCGGGCGCCGTCAGATTACCGTGTTGGGACACCTCGTTGACGCA
TCCGGCGTCCGACCAGATCCGGNAAAAGTTCGCGCCGTACGCAGTTTCCC
TGTGCCACGTTCTGCTTCTGACGTGCGCTGCTTCGTCGGCCTGTGTTCTT
ACTTTCGCCGTTTCGTCAAAAACTTCGCCGACGTTGCTCGGCCTTTGACA
GATCTTCTAAAGAAGAACACGCCGTTNTCATGGGGCCCGGAGCANGCTCA
CGCGTTCGCCGCTCTCATCGGGTTTCTGACCACCCCTCCCATACTTGCCC
GCTTTGATCCGTCCGCACCGACCGAAGTCCACACTGACGCAAGCGGCCAC
GGCATCGGCGCTGTTCTCGCCCAACAGCAGAATGGTACCGAGTGCGTGAT
AGCTTACGCCAGCCGCCTGCTGTCGCCTGCGGAGAGAAATTACTCCATCA
CCGAGCGGGAGTGCTTGGCTTTANTTTGGGCTGTCGCCAAGTTCCGGCTA
TTTTACGGCCGCACATTTTTGGTCGTTACGGACCACCGCGCCCTCTGCTG
GCTGTCTTCCCTCCGGGACCCCACAGGACGGCTTGNTCGCTGGGCTTCGC
GGCTCCAAGAATTTTCATTTNNTGTTAACGTCTGCACAAGGACGCTGACT
GCCTCTCGCGTCACCCCGTGGATCCCCCCGATCCTGTTGCGCATGATCCG
GTGACCTGCGTGACGGCTTTGACTGACATGACCGACATGCGCGCTGAACA
ACAACGCGACGCATCCTTACAGTCCGTCATCGCCGGAGTGCAATCTGGCA
GCACCGANGGCACGTGCCGCATGTTCGTGCTGCACGACGGCATCCTCTAC
CGCCGCAATATCAACCCTGACGGCCCCGAGTTGCTCCTTGTCCTTCCTCG
TCATCTGCGATCCGTCGTTCTCGAACAACTTCGCGATGCACCGACGGCGG
GACACCTTGGAGTTTTGCGTACATACGACCGCGTACGACGCCGGTTCTTC
TGGCCGGGTCTCTACCGCTCTGTGCGTCGTTATGTCGCAACTTGCGAATT
GTGTCAGCGCCGGAAGAAACCTCCCCTGCCACCTGTCGGNCGACTCCATC
CAATTGAAGTTCCCTCTGAACCGTTCTTTCGCGTAGGCCTTGACCTGCTT
GGCCCTTTTCCGACGACGACTAGAGGGAATAAGTGGATCGCCGTCGCTAC
TGATTACGCGACACGCTACGCGATAACAAAGGCGTTGCCGACTAGTTGCG
CAACAGACGTCGCCGATTTTCTCCATCACGACGTCATTCTCCAGCACGGT
GCACCTCGATAGTTACTTACAGACCGCGGCCGCTCGTTCTTGTCTCGAGT
TGTGGACGACCTCCTCCGCTCTTGCGCCACTGAGCACAAGCTGTCCACCG
CCTACCACCCACAAAGAACGGTCTTACGGAACGTCTTAACGGAACGTCAC
AGAGATGCTGTCAACGTACGTCTCCAACGATCACCGCGATCGGGACGCCA
CGCTGGCNTACGTGACGTTCGCGTATAACTCGTCCCGACATGACACCGCA
GGATATTCGCCCTTTTATCTTTGTGTGTTCGCGACCCCACATTGCCGTTT
GACACCGTCCTCCCGTCTGTGCCGCGCGTTGCAACCGAGTACGCTCGTGA
AGTCATCGATCGCGCTCGCACGGCGCGTCAAGTCGCCCGATCTCGCTTAT
TAGCCTCGCAGCATNTGCAAAAAGAGCGTTACGACCGGTGCCATCGCGAT
NTTCAGTTCGCCCCAGNTGCTTGGGTGCTGCTNTGGTCACCGTGTCGTCG
GGTCGGCCTCTCCCAGAAGCTTCTCTCTCGCTACACAGGGCCTTATGAAG
TCCTACGTCAAGTTAACGACGTCAATTACGAGATCGCGCCGTTACAGTTT
GATCCATCCTCAAGTCCGCCGCCTGTCGACGTCGTGCGCGTTTCGCGGCT
GAAGCCATACTTCGCTCGCANTTCTTCGCCTNCCGTGCGCCGAGACGGCG
CTTCGCCACCCGGGGGTCC
>ltr-1_family-170#LTR/Unknown [ Type=LTR, Final Multiple Alignment Size = 4 ]
TGTGGGGATGCGTGACTCTCACGCCTCCCCTGAGATCTAGTTTTCCCGCA
TGGCTCGTCCCCTGCAGGGCGGCTTCGCCCGCCGTGTGGCCTGGCGCCCG
CGGCGGTCGGAGTGGTACAAGCGCGGTGCGAGAGATGGCGCGAGCGTCGC
GNCGCTGCGGGGTTACTCGGGCGCCGGGAGACAAGGNGCTTCTTCCTCTT
TGGGGTTCGGGAAGCAAGCGGGACGGACATGCCGTCTGCNCGTGCGCCGA
CCCATGCTTCTGCGAGACCGTCTCGCGTGGCCGCCTTGGACACCGTCCGC
GTGACCGTACACGCGAATGACCAGGCGTTGGGATCCAGCATGGGGCGAAC
ATATTCGCTCGCTACCAGGTCGCGGTAAGTCGGACTTCTAGATTTGTCGC
GCGCCCATCGGCATGTTTTGTGGATAGCAACTCGGCTAGCAGGCATTGAT
CTATGAAAGGTGCAATAAATGCCCTTGTGATTGTTTGCACTACTGTGTTG
TCGTTCCTTTGTCCCAAGAGCACGGGTGTGAGAGACCCCACA
>ltr-1_family-18#LTR/Gypsy [ Type=INT, Final Multiple Alignment Size = 5 ]
GTTGTGGTGGAAGGTGCGGGGTAATCGACACCCGAAGACGGAGGCTGAAT
CACAAGTTCTTCGACGGAGCCGTCGCCTTGCTGGACTCCCACCGAATCCA
CCGGAGTTGAATATGTCCCACGACGCAGACGAACAACGGCCCATTCCAAC
TGCTGCGCCGACCAGTTCCGTTCTACAACTGAGAGATGCGCGTCCCTTCG
CCGGAAGATCGGACGAAGACGTCGAGGAATGGCTCATCCATTATAACCGG
GTGAGTGCCGCCAACAAGTGGAACAGCGCTTCTCAGCTTTCGAACGTCGT
GTTCTTTCTAACGGATACTGCGTTGTTGTGGTTCGACAATCACGAGGAAA
CGTTCACAACATGGGGAAGATTTGTTTCGGAAATCAAAGAGCGATTCGGC
GACTCCGCGACGAAAAAGAAAAGGGCAGAACAGACGCTACTGCAACGTGC
GCAAGTGCCAGGCGAAACCTGCACGACCTACATTGAGGCAGTAATAAAAC
TGTGTAGGATGGTGGACTCTGGAATGTCCGAGGAAGACAAAGTCGGGCAC
ATCCTAAAAGGAATTGCCGAGGATGTTTATAATTTCCTCATCGCAAAAGA
CAACCTGGCTTCCGTCGCTGACATCATTCGGCACTGTCGTACTTTCGAGC
AACTGAAGACGAGGCGCATCACGCCGAAGTTTGGCAGGCTAGCCAATGTG
ACCACAGTTGCAAGCGTGGACAGCAACCAGCCCCTCGATCTGGCATCAAC
GATCCGACAAATAGTTCGGGAAGAGCTCAGCCTGCACGCGCAAGTGACAC
ATCCAGGCACTCATAGCTTCCGCCTACCACCAGATTTCGAGCCAAACGTG
GCATCCTTCTCCCCGTATCCTGCGGCGAGAGGCACTGAGGATTATGAACT
CGCGCCCCGACAGCAGCCACGTCTCTACGACAGAGGCCCTACTTATGACG
CTCGGCCACAACGAGAGCAGCCGCGTTTTCACCCCCGAGGCCCTGCGACT
TCTGTCAGGCCGCGACAAGAACAGCACCGACCCTACTACCACGACGCGAC
TTATGNACGATATAACGGACCTCAGCAAGCAGCAGAGACACGTTATCCAC
ATGACAACGAACTTTCTCGCCGACCGCAGCCGCCTACCATTCGTTTCGAG
GAAGACGCTGTGAACCGCGACCCTCCCGTGTGCTACAACTGCGGTTCCAC
AGGCCATATAGCTCGGTATTGTCGCCAAGGCCGTCAATCACGTAGGACAC
CACCGATGTTCTCGCCACCCAGAACCCGTACTTCATATGACTTGCGGACG
ACCGATTTGCTCCCAATGGACCACTTCTCACACGAGACCAGACGCAGCGA
TTCGCCAGCATCTGAGCGGAGTTTGACGCCGCCAAATAACCGTCCCCGTC
GCTCTCCGTCCCCTCGGCGCCGTTCTTCCTCACCGCCGCCGGGAAACTAG
CATCCGCGGCCAGTGGAGGTGTGGTCGCCGGACGGTCTTTGCAAGAAATA
CCTCTGCCTGTTGTGATGTTCAAAAACAAAGTGAATGTCTCGATTGACGG
AATACCGACCATGGCGTTAGTTGATACTGGGGCGACTGTGTCTGTGATGA
GCCTCGCTTTCAAAAACCGNCTAGGCCACAAAGTTATGTTTTCTTGGAAC
GACGGTACTACCTTTCGTGGAGTAGGCGGCGAGTGGCTTCATCCCCTTGG
TGTTTGTGCTGTGAGTGTTTTGTTGGCTGGGAAAGTGTTTGTGTCGGAAT
TCCTTGTTCTTTCTCGTTGTTCGCACGACGTTATTCTTGGTATCGATTTT
CTTGAACAGTGCGGCGCTTCCGTGGACTGTGGTTGTGGCGAAATNTCATT
GAACAAGTTATTTATATCAGCACATTCCGAACAAAGCTCGGGTGGTGAAG
ACGGGGACGCAGACACACTCAGTGTTCTTGATGAAGTGATTGCACCATCG
TGGTGCCTGACGCCCGTTCGTGTTTCGGCAACTACTGTTGATGCTGATTG
TGTTGACCTTGTAGTTAGGCCTCTCCGCGTAAACTGTGCTAAAAAAAGAT
ATACTCGTGCCCTGCTCTGTCGTGTGCATGACGAAAGGAGTCGCCACATT
GTGGGCGCTGAACTGTTCCGCCACGCCGGTTGTCCTTCCTCGCGGTATGA
AAATCGCTCTTTTCGATGAAGCCGCATGTAGCTCAATAGCGGCACTAACT
ACGGACGTCTCTACAGCTTGCTCTCCTTGCGATAATCGCCATTCTGAAGA
GCTAATGCTTGGCATGATCAGCAAGGCTCTCGGTACATCGGAACGGCAAG
CACTGGTACAAGTCCTTGCCAGGCATGAGGCTGCATTCGACTTCACGCAT
GGAGATGCACCCCTTCATTTACCGTCGTCCCGCGCTCGTCACAGAATAGA
TACCGGCTCAGCACACCCCATCCGCCAGAAGCCCTACCGAGTGTCATCGT
CCGAGCGCAAAGTTATTGCCGAGCAAGTCAAGGAGATGATGAACAAAGGT
GTCGTTCAAGAGTCATCTAGTCCATGGGCAGCCCCAGTAATCCTGGTCCG
AAAAAAAGATGGCTCCTGGAGATTCTGCGTGGATTACAGACATCTAAACG
CAGTGACGAAGAAGGATGTCTATCCACTACCGCGAATAGATGACGTCATT
GATTGCTTACACGCTGCTTCTTACTTCTCAACACTTGATTTGCGATCGGG
GTATTGGCAAATACCTATGGACCCTGCCGACAAGGAAAAGACCGCTTTCG
TGACTCCAGATGGCCTATTCGAATTTAATGTTATGCCTTTTGGCCTTTGC
AATGCTCCTGCCACCTTTGAAAGATTCATGGACACAGTACTACGTGGTCT
AAAGTGGGAGATATGCATGTGTTACCTCGATGATGTTGTAATCTTTGGCC
GCACGTTTGAAGAACATAACGAACGCCTCAGCCTCGTTCTCGACTGCATT
GAGAAAGCTGGACTGGTCCTAAACTCAAAAAAGTGTCGGTTCGGCGAACG
TCAAACACTGGTCCTGGGACACTTAGTCGACAAGGATGGCGTCAGACCCG
ATCCTCGTAAGATTGAAGCAGTGAGCTCCTTCAAGCCACCGCAGTCAGCA
CGAGAACTTCGCTCATTCATTGGCCTATGTTCGTATTTTCGTCGTTTTGT
TCCCCGGTTTGCCGACATCGTTTACCCGTTGACAAGTATTTTGCGACAAA
ATGCATCCTTCAATTGGACACCAGAGTGTGACGCATCATTCTCTCAACTG
AAGTTTATACTAACGTCAGCACCCCTCTTGCGTCACTTCGATCCATCTTG
CCCGACTGAAGTTCACACTGATGCTAGTGGAATCGGGATAGGAGCGGTGC
TTGTACAACGTCACAGCGGCGCAGAACATGTTGTCGCATATGCCAGCCGT
TGTCTGAGCAAATCTGAACGCAATTATACGGTTACGGAACAGGAATGCCT
GGCAGCCGTTTTCGCCGTACAAAAGTTTCGATGTTATCTTTACGGTAGAC
CATTCAAGATTATCACCGACCATCATTCTTTATGCTGGCTGGTCGGTTTG
CGTGATCCCTCTGGTCGCCTCGCACGTTGGGCGCTGCGCCTCCAGGAATA
CGACTTTGTGGTATCGTACAAGAGTGGCCGTCGTCACGCTGACGCAGACT
GCCTCTCTCGGATTCCTCTTGCGACTACCGACTGCGATGCTGAGAATTTT
GACGACTGTCTCGCTGCTGTTACTCCTACGTTCCCTGACGCGGCAGACTT
TNAGCGAGAACAACGGGATGATGTTACCCTTGATCCGCTTTTTGTCGCCG
CCCGTACTTCTAAAGGCAGCGGTCGCTTTACTGTCCGTGATAAATTGCTG
TACAAAACTAATTACTCCGGGCATGGAGCGCGTTTTCTGCTTGTTGTCCC
CGAGAGTCTCCGTTCCGACGTTCTACGCGCCATGCATGACGATGTGACAT
CCGGCCATTTCGGCTTCGTACGAACGCTGCACCGCACGCAGGAGCGCTTT
TACTGGCCCAAGATGTACGAAACAACCAAGCGCTATGTCGCTAGTTGTGA
AACGTGCCAACGTCACAAGCGACCGACCACCGCAGCCCCGGGTCCCCTTC
GGCCATTGACACCGCCCAGTACGCCGTTCGAGCAAGTAGGCATTGACCTT
TTGGGTCCATTCCCGTTATCCAACAACAAGAACCGCTGGATAATTGTCTG
CGTAGACCATCTTACACGGTATGCAGAAACTGCAGCCATACCGTCTTCCA
CCGCTGCTTGCGTGGCGGTGTTCCTGCTCCGTTCCGTGGTCCTTCGTCAT
GGCCCACCACGTGTCATCATCAGCGACCGTGGTCGCCAGTTCACGGCTGA
TGCCATTGAAGAGTTGCTTCGTTTGTGCACTTCACAGTTCCGTCATTCCA
CGCCGTATCATCCACAGACCAATGGCCTCGTTGAAAGGACAAACAGAACG
CTGACTAACATGCTTGCCATGTACGTCTCCTCCAATCATAAGAACTGGGA
CGACGTGCTGCCCTTCATCACTTATGCGTACAACACGGCGAAGCACGAAA
CCACGAACTATAGCCCATTTTATCTCCTGTATGCAAGGTTACCGCGAAGC
CCTCTGGACACTTTCTTACCCTTCGTTCTGCACAGTGATGATTCTGTATC
GGAGACTTTGTGTCTCGCCGAAGAAGCGCGTCGAATAGCTCGTATTCGTA
CTCTGGCCTCGCAAAGTCGTTCGAAAGAGCGATACGACGACCGTCACGTA
CAAGTATCGCTGCAAAAAGGTGACTTAGTCCTTCTTTGGACACCGCAACG
CAAGCGTGGATTGTGCCAAAAGTTCCTGTCACAATATTCAGGCCCATATG
TAGTTGTGGACCGCCTGAGCGAACTCACTTACGTCATAGCTCGCCTACTG
TGCAATGGTCGGCGATCAAGCAGAACTCAGCTGACTCATATTGCTCGCCT
GAAGCCTTTCTACCCTNCTTGTCCATCCTGACTCGCCCCACGGGCTTCGT
CTGCTTGCGGGGAAA
>ltr-1_family-171#LTR/Unknown [ Type=LTR, Final Multiple Alignment Size = 4 ]
TGCCACGTGCGTTTATTTCGGCTTCTAGCGACGCGAGCTACGCAGCTCGC
GTCGCTGCGACGCAAGCGGCGTCGCTTGACGCGTTTCGNTCATGNACGCG
AAGCGTATAAATACGGGACCACCGCCTGNGCTGGCNCAGTCCGACGAACG
CCCCAGACGCGCTTGCTGCTTTCGCCGTCACCGCGTTGTTCGCTTGATTT
CGGGCACAAGTTCGCCCATTAAACTCTCTTTANGTCTANCGCCGACGCAG
TGTCCCTTTCTGTCTGCCTGCGTGCCAGGTAGCTCACNGTCACCTACGTG
ACA
>ltr-1_family-172#LTR/Gypsy [ Type=INT, Final Multiple Alignment Size = 2 ]
TTTTGGTGGAGGTGCTTATGCTCCGGACACCCCCTCAAAGCCGNGACACC
AGCCCAAGTGCATCTGGAGCCGGCGACGCGGAAGACAGCTCCAGAGAAGA
CAAGAAGGAGGAAACCCGGAGCAGCCGCCGACTNCAAGGANTGCCGGCTG
AATTGGGNCCACTACCTGCCCCTGGTCGCCGTGTGAANCACCGCTCGACG
TCACCAATGCAAGCCGCCACCACACCTGCGCCGCNCGTCGTCCAGCAGCC
GCGAGTACCTCCGCTTTTTAGCGGCTCCACTTGCGAAGATGTGCAAGATT
GGCTGGAACGTTACGAANGAGTTGCAACCTTCAACAAGTGGTCTGACGAA
GACAAACTTCGGAACGTCTTCTTCTCTCTCGAAGACTCTGCTAGAACCTG
GTACGAGAACCAGGAGCTGTCCCTNACAACGTGGGAGGCTTTCAAGAGGC
ACTTATCTGCAACTTTCGCAAGTATTCTGCGCAAAGAACGAGCTGAGGCC
TTGCTTCAAACTCGCCAGCAGCATCCAAACGAGTCCGTAACCGTCTTTGC
GGAAGAAATGCAAAAGCTCTTCCGCCACGCGGACGCCAACATGACTGAAG
ACAAGAAGCTTCAGTACCTTATGAGGGCCGTCAAGGAGCAACTTTTNGTC
GCTCTCATTCGCAACCCGCCGAGGACCGTCGCCGAATGGATTAGCGAAGC
GGCCACTATCGAGAAGACGCTCGAGCTTCGCGCAAAGCAATACGACCGCA
ACTTACGCGCTCCTCCGTCAGACTGCGACGACTCCCGAAGTGCCTCCGCA
GTGGCCCTTCGAGATACCATCCGTGCCATCGTGCGCGACGAGCTGCGCAA
GTTGCTACCGGGTGCGCAACCTCTGCAAATATCCTCGCTCGCCGACGTTG
TAAGGGACGAGGTNCAGCAAGCGCTGGGCACACTCGATCCTGCCGAGGCG
GCGCCAGCCNTATCGCCACCTTNCCAGGAGCCACGCGTTTCAACTTACGC
CGCCGCTCTGCAAAGCCAAGCGAGGCCGACCAGCTGGCGGCGGGAAACGT
ACGCGCCACCTCAACGCAGCCAAGCCTACCCGCCACCGCCGCGCCCGCAG
CAGGCCGCCCGCTCAAACACGTTCCGGCAAACCANCACGAGGAAGACTGA
CATCTGGAGAACCCCAGATCGACGACCGCTTTGTTTTCACTGTGGTGAAG
CNGGCCACCTCCTACGAGAGTGCCCNTACCGTCAGATGGGCCTCCGCGGG
TACAACATCGACGCCCCGCGACCCCTTCCTGGCCAACGGCCTCGAGAAAT
CGAAGCCTATCTTCGANCGACCGAAGATGCCGCCCCACGTCGCTTCAGGT
CCCCGTCACCCTACCCACGCCGTTCGTCTTCGCCGTACCAAGGGTACGCG
AGGGAGAGGTCNCCGAGCCCTCGTAGGGGAAACTAAAGCCAGCGGCGTCA
GGAGGTGACGCCGCTCTCGAGCGAAGACCGAAAAACCCTCCTACAGCCAC
GACGCATTCCGCCGCCTCGACGCATTCCGNCGCCTCGNCGCATTCCGACG
CCTCGTCGCATTCCGACAGCACGACGCGACCCGACGCAGCGACNCCACAA
AACACGAAGCCGCGACCCGACACCACAAATTCGATGACGCGGCTGAAGGC
CACAACAGCNCCTTGCNACGAGGCTTCCACCCGACGCAGCCGCGACCGTG
CGAAGCGACAGACCGCACAGTCGGTGACCGATCGACATCGAACGCGAACA
CCAAGTGCCGACTTACAAGTTACCNTAGATGGACATCCAGTGGTTGCACT
CGTCGACACCGGGGCCGACTACTCCGTCGTTAGTGGACGATTTTTGTCAC
AACTNAAGAAAGTCAAAACCGCATGGGAAGGTCCTCAAATACGCACAGCA
GGAGGCCACCTCATAACCCCGACGGGACGATGCACTGCGCGAGTGGCTGT
TCACGGTCACACCTACCCTGTGAACTTCATCGTCCTACAGCGCTGCTCTC
GCGACGTAATCCTCGGGATGGACTTCCTGAACGAAAACGGTGCGGTGGTC
GACCTGCAGACNAAAACCATAACACTGACGACAAAACGGTCAGAAAGAAT
GCAAAGCAATCATTATCATCGCGCCGCGTTCACCATCCTCGACGATCAAG
TGAGCCTCCCGCCAAATGCTGGCGTCATGGCACTCGTCGAAACAGANGCG
TCCTCAAGCGGCGATGCGATTGTCGAAGCGAACTTGCAGCTGCTTCTGNA
TCGCCAAATTTGCGTCGCANGCGGTGTCGTCCACCTGCGTGAAGGCAGAG
CGGCTGTGCTAATAACCAATTTCAGCACNGAACACAAGCACCTCAACAGG
GGTACGACGGTCGCTTTCTTGGAAGAGCTCGCCGAAATAAGCGACGCATT
AGCGCTCTCCGAGTCGTCCCATGAGGCGTCGTCGACNGTGGCTGGTGAGG
TGAACTTCGACATTAACCCCGCCCTGCCTCAACAAAAGCAAGAAAAGCTA
CGTCGCCTTCTTCTGCGATATTCCGAATGTTTTTCTAAGTCNTCGAGGAT
CCGGCAAACGCACATAGCGAAGCATCGCATTATAACCGATGAATCGACTC
GTCCCGTCCGCCGAAGTCCCTACCGCGTTTCAGCGCGAGAACGTGAAACA
ATCAAGACACAAGTTGAAGAAATGCTTCGCGACGACGTCATTCAGCCGTC
CAAGAGCCCGTGGTCTTCACCCGTGGTGCTCGTAAAGAAGAAAGACGGTA
CCCTACGATTTTGCGTCGATTATAGGCGTCCCAACAGCNTCACGAAAAAA
GACGTCTACCCGCTTCCGAGAATCGACGACACGTTAGATCGACTGTNCGG
TGCCAAGTATTTTTCGTCCATGGACCTCCGGAGCGGCTACTGGCAGATTG
AGATCGACGAGAGGGACCGTGAGAAGACTGCCTTCATCACGCCGGACGGT
CTTTACGAATTTAAAGTCATGCCATTCGGACTATGCTCAGCGCCGGCGAC
ATTTCAGCGTGTCATGGACACCGTGTTGTCTGGGCTGAAATGGCAGATAT
GCCTCGTATATCTCGGCGACGTAGTCGTTTTCGCATCCACCTTCGACGAG
CACNTTAATAGGCTGGAGACCGTGCTNGAGGCAATTAGGGTGTCGGGACT
CACTCTGAAACCAGAGAAATGTCGTTTCGCCTACGAAGAGCTCCTGTTCC
TCGGTCACGTAGTTAATCGCGAAGGCGTGCGTCCGGACCCCANAAAGACG
GCAGCCATCGAANGTTTCCCGATACCCAGTGAAAAGAAAGCTGTCCGTAG
ATTTTTGGGGCTCTGTGCGTATTACAGGCGTTTTGTCCGAGATTTCTCTC
GAATCGCAGAGCCTCTCACTCGCCTTACGAAAGCCGACGCGCGGTTCACA
TGGAAGAAGCCCNAAGNAGACNCTTTTCGCGAACTTCAACGACGCTTGCA
GTCACCGCCAGTACTCNGCCATTTCGACGAGAGCGCTGNCACCGAGATCC
GCACGGATGCAAGCGGCATAGGACTCGGTGCTGTGTTGATTCAAAAGAAG
AACGGCCTGGAGCGAGCCATCGCCTACGCGAGCAGATCNCTGTCGAAAGC
CGAATTGAACTATTCGACGACCGAAAAGGAATGCCTCGCTGTCGTTTGGG
CGGTCACAAAATTTCGGCCGTATCTTTACGGGAAGCACTTCAAGGTCGTC
AGCGACCACCACGCTCTGTGCTGGCTCGCTAACCTGAAAGACCCGTCAGG
TCGCCTNGCTCGTTGGAGCCTGCGACTACAGGAGTTCGACGTCACCGTCG
TGTATAAGTCAGGCCGAAAGCACACNGACGCCGACTGCCTTTCGAGAGCC
CCTGTTGAATCCGCCCCGACNTGCGACGATGACGACGATGCCTTCCTTGG
GCCCATAAGCTCTAACACCTTCGCACANGATCAACGTGCCGATCCTGATC
TACGCTGTGTNGTTCAATATCTCGAAGGGAAGACCGATTCAGTGCCAAAG
GCATTCAGACGCGCGCTTTCATNGCTATGCCTGCGCGACAATGTGCTTGT
GAAAAAGAACTTCACGCCGTACAAAGCGGCATATCTACTCGTCGTGCCGG
TCAAGCTAAGGCAGGAGATTTTAGAAGCGTCTCACGATGGGCCGACAGCA
GNGCATCTGGGATTCACTCGAACTCTCAGAAGAATTCANGAAAAATACTA
CTGGCCGGGCCTGAACGCAGACGTCGCACGCTACGTGAAAACCTGCCGAG
ATTGCCAACGTCGGAAAACACCGCCTACAAGGCCAGCCGGCCTCNTGCAA
CCAATCGAGCCACCATGGAAACCATTCCAGCAGATAGGCATGGATCTGCT
TGGCCCCTTCCCNACGTCCACTTGCGGGAACAGGTGGATAGTGGTAGCAA
CGGACTATCTNACGCGCTATGCCGAGACAGCGGCGTTAGCATCNGGAAAT
GCAATCGAGGNCGCCAGATTCTTCATAAAGAACATCGTTCTCCGTCATGG
TGCACCCGAGGTCCTTATTACGGACAGAGGTACGGCATTCACAGCTGAAC
TTACNCAACAGATTCTGCACTTGAGCCACACGAGCCATCGGCGCACTACA
GCGTACCACCCGCAGACAAACGGCCTTACGGAGCGTTTAAATAGAACCCT
CGCCGACATGCTCGCCATGTATGTCGACGTCGGGCACAAGACTTGGGACG
AAGTCCTTCCGTACGTGACGTTCGCCTACAACACCGCGCCACAGGAGACG
GCGCAGATGACGCCATTCGAGCTTGTCTTCGGTCGCCAAGTCGCCACGAT
GCTTGATGCGATGTTGCCTCACGTTGAAGACGACAACATCCATGCAGACG
TTGCCGGCTTCCTTCAACGTGCCNAGGAAGCTCGCCAGCTAGCCCGAATG
CGTATTAAAGAGCAGCAAAACGTCGACGCCCGACTCTACAACCTACGACG
ACGAGACCAAGAGTACGCACTTGGTGACCGCGTTATGGTGTGGACACCGG
TTCGTCGCCGCGGGCTTAGTGAGAAGCTCCTGCGCCGTTACTTCGGGCCC
TACAAGGTAACCCGGCGACTTGGACCGCTGGTNTACGAGNTTGTGCCCGA
TGGAGTGACGCAGTCACAGCGACGTCGCGCACGACCTGAGATGGTGCACG
TCGCGCGCCTCAAGAAGTTTTTTNAGCGTTAGCGGACTAACAGACATTCN
TTTTTTTTTCGTTATCCNTGGTTGACTGCATGCTTACAAGTTTCTTGTTT
TCTTTAGCATCGGGGCGATGCTTTTTCACGGGGGGGGGGGGTTAAAGGTA
A
>ltr-1_family-173#LTR/Gypsy [ Type=INT, Final Multiple Alignment Size = 1 ]
TTCCGGTGGAGGTCGGCGTTCCCCGTCCTCACCACGGAACTCCGGAGTGG
TCAGTACATCGAGCTTGTCAGCATGCATCCCGGTAACGAGACCGCCTCTG
CAACGGCTTTGGTTTGTCCGGCTGCTCCAATCATCACGGTTGCCCAACAT
CGCGACCCTGGTGTGTTCTCTGGCCTGGAGGGAGAGGACGTTGACGAATG
GATCAAGCTCTATGAACACGCCAGTGCTAATAACAGGTGGGACCCAACGA
TCATGCTCACCAATGTGATCTTTTATCTCGGCGGCACCCCACGCGTGTGG
CACCAAACGCATGACGACGAGATAAGCAGTTGGGACACTTTCAAAGAAAA
GCTCAGGGAACTGTTCGCCGACCCCATTGGGCGCAAGGCTGCCGCGAGGC
TCGTGCGTCTCGTGTTCAGGCATCTACAGAGCCGTACGTTTCATACATCC
TCGACGTCTTGGCGCTCTGCCGCAAAGCTGACGATGCTATGTCTGAAGAA
GTGTTGCATGTGCTAGGCATCGCCGACGATGCTTTAAATTTGCTTGTTTT
CGCCCACGTCTCGACTATCGACGCCATCATCAAAGAATGCCGTCGCCTTG
AACACGCTAAGAGCCGCCGTACCACACATCACATCACGCGGCTACCCAAC
ACTGCTACTACGTCGACATGTGAGGGTCGACCGCGTCAGACCACCCCCTG
TGACGACGCAACTCGTATTGTTCGCCGCGAGCTCGAAGCTGCCTGTTTGC
CAGCTTTCTCCGCGGCTGCCTATTGCTCGTAACCACGATTGCGCTGATTC
AGGCCGTCGTCATACAGGAATTTGAGAACATGGGTCTCAACTCCGTGTGC
TCATCGTCTACACCCACGGTTCCCCAGTTCTCTAGCAGCCCTCCTAGTCC
CCGGAAGTCCTTTTCTGTCACATCTCGCCGCAACCCGGCCTCTGCGCATG
ACAGGCCGATCTGCTTTCACTGCTGTCGCATCGGCCACGTCGCTCGTCAC
AGCCGCAACCGAGGGCCACCATCTCCTCTTGCACACACCGCCGCTCATTT
CCGCCCCTTTGGACCTTCTCTTCGCTATGCCACTCGCCATGAACCCATTG
CCGCTGAGGTCCCTCCCCCGAACCTTCGCTACAGCCGCTCGCCCTCACCT
TGACTAGTCATCAGTCTCGTTCGCCCCAACCCCGTCGCTTCTCTCCGTCG
CCTATCGCCTCCCGGATCCAGCCGGGAAACTAGGCACTGCAGCTTCTGGA
GCTGAAGCTACGTTGTCCACCCTGCCCTCAAATCCTCTGCTCTCGTTACA
CACGAACCAAAACCTTCTTGACGTTCACGTTGATGGCTATCCTGTGACAG
TATTCATCGACGGTTTTGAACACTCTCCGGCCGACGCCACTCTACGCCTC
TTCGTCCTCCGCGACGGTACTCTGTACCGTCGTAACCTTCATCCGGACGG
CTCTGAGTTCCTACTTGTCATACCTAAACACCTCCGCTCAACCGTTTTAC
AAGAGCTTCATGACGCACCAACGGCGGGACACCTCGGCGTATCTCGAACC
TATGACCGTGTACGTCGCCGTGTTTCTGGCCGGCCCTTGCCCGTTCCGTA
CGACGTTACGTTGCCGCTTGTGAACTTTGTCAACGACGCAAGAAGCCTTC
CCAGCTCCCCGCTGGTTACCTGCAGCCGCTTGACATCCCCGCCGAGCCCT
TGCATCGTGTCGGCTTAGACCTTCTCGGCTCATTTCCGGAATCTGCATCA
GGAAACAAGTGGGTTGCAGTCGCGGTGGACTACGCGACCCGCTATGCCGT
AACCCGCGCTCTTCCGACCAGTTGCGCAACTGATGTTGCGGACTTCCTCC
TGCATGATATCATTTTGATTCATGGTGCTCCGCGTCAATTGCTAACAGAC
CGTGGCCGTACGTTCTTAGCCAAAGTCATTGACGACACCATGTGTGCCTG
CTCAATACAGCATAAATTTACCACCTGCTATCACCCTCAAACGAACGGCC
TCACTGAGCGTTTGAACGGCACCCTTACAGACATGCTATCCAAATACGTT
TCAGACGACCACCGTGACTGCGAACAGGCTCCACCTTACATTACATTTGC
GTATAACTCTTCCCGTCTCGAAACTGCTGACTTTTCGCCTTTTTACCTCT
TGTATGACCGTGATGCCCATTTTATTCCCGGCACCCTCGTGTTGCTTTGG
TCGCCATCGCGTAAAGTTGGCCTTTGTGAAAAACTGCTTTGCTTCTACAC
AGGCCCATATCGCGTGCTTCACCAAGTAACCTATGTCACCTACGAAATAG
CTCTAGCCACGCCCACTACGTCCTCCGCTGTGACAACCAGTGACATTGTC
CACGTCGCCCGACTCAAACCCTACAACCCTCCACGCCCCTTGGATGTTTA
ACAGCACTGTGACGGCGCTTTTGCCGCCGGGTGGGTA
>ltr-1_family-174#LTR/Unknown [ Type=LTR, Final Multiple Alignment Size = 2 ]
TGTGGGGTTCTCCTCCGTGCTCTTGGGACAAAGGAACGACAACACAGTAG
NGCAAACAATCACAAGNGCATTTATTGCACCCTTCATAGATCAATGCCTG
CTAGCCGAGTTGNTATCCACAAAACATGCCGATGGGCGCGCGACAAATCT
AGAAGTCCGACTTACCGCGACCTCATAGCGAGCGAATATGTTCGCCCCAT
GCTGGATCCCAACGCCTGGTCGTTCGCGTGTACGGTCACGCCAACGGTGG
CGCGTTCGAAGGCGGCCACGCGAGANAGTCTCGCAGAAGCCTGGCTCGGC
GCACGCGCGGCACGGCACGTCCGTCCCGNTTGCTGTCCCGTCCCCAAAGA
GCCAGAGCGCCTTGTCTTCCGGCGCCCAAGTAGCCCCGCCTGTCGGCGGC
GTTNGCAGCGCAACACTCGCGCCATCTCTCGCACCGCGCTTCAANCACAT
NGACCGCCGCGGGCGTCACGCAGGCCACGCGGCGAAGCGGGATTGCAGGA
GATGGGGGAAAACAAGATATCTGGGGACGCGCGAGAGTCGCGCAACCCCA
CA
>ltr-1_family-175#LTR/Unknown [ Type=LTR, Final Multiple Alignment Size = 18 ]
TGTGGGGTCTCTCACACCCGTACTCTTGGGACAAAGGAACGACAACACAG
TAGTGCAAACAATCACAAGGGCATTTATTGCACCTTTCATAGATCAGTGC
CTGCTAGCCGAGTTGCTATCCACAAAACATGCCGATGGGCGCGCGACAAA
TCTAGAAGTCTGACTCACCGCGACCGGAAGCGAGCGAATATGTTCGCCCC
ATGCTGGATCCCAAGGCCTGGTCGTTCGCGTGTATGGTCACGCGAATCGT
GGCGCGTTCGAGGGCGGCCACGCGAGGCGGTCTCGCAGAAGCATGGGTCG
GCGCGCACGCGGGAGACGTCCCCGCCGCGCGCCGACCCGCCGGGCAAGAG
GGTCGCTGCACGTGCGGCACGACCGTCCCGCTTCCTGTCTCGAACCCAAC
AGCCCGAGCGCCTTGTCTCCCGACGCCCGAGTAACCCCGCAGCGGCGCGA
CGCTCGCGCCATCTCTCGCACCGCGCTTGTACCACCCGACCGCCGCGGGC
GCCAGGCCACGCGGCGGGCGAAGCCGCCCTGCAGGAGACGAGCCATGCGG
GAAAACTAGATCTCAGGGGAGGCGTGAGAGTCACGCATCCCCACA
>ltr-1_family-176#LTR/Unknown [ Type=LTR, Final Multiple Alignment Size = 1 ]
TGTGACACACTGACGAAGAAGATGTTTTCAGCTTGATCGGAAGAAGACGA
CGCTCTGGACTTCGCGCGCTGTCTATCGTCATGTAAGCTGCTACAGTTAT
TGTAAATATCCTGTATATATACGTCTGACTGTTTTTAACCCCGTAACA
>ltr-1_family-177#LTR/Gypsy [ Type=INT, Final Multiple Alignment Size = 1 ]
TAGTTTGAGGCAATCGGCTTTATACGATCCATGATGTGGGTAACCTTCTT
CGTTCAGCCAGCCATAGACAGCCTCGTTTTCACGAAGTACGCGCTCCCTG
GAGACCAGCCAGTCGATATTTCCGTCGACGTGACAAGAGGTCAGCTCGTG
TCTATCGTTCTGCAGAAGGCATCTATATCTTTGGACGAAATCTTAGAGAA
AGGGTCCGTGAAGATAAATCTTCAAGTCTCCCTTTTCAATCGTCTTGTGC
TATCACAAGTAGAGAAGTCCGTCGCATCGGAGCAAACTTACCATTCAGGT
CTCTCCGTTATGCTTCAAGTGGTTCAAGCTCAACAAAAGCAAGGTTTACA
GGAAAATGAAATGATTCAGACTCTTGTCTCAGCTCTGAATCTCAAAGAAA
GTGTTCCTACAGAGATCGTAGAACCTGAACCCTTTGATGGTTTGTCGGGG
AATCCAGAAGCTTGGATGGCGTTTTTCGAATACGCCTGTCGACAAAACGG
CTGGGACACAGATGAAAGAAGAATGAAGCATATGCTCCCTTTTCTAAATG
TCATCGCAAGAAAATGGTACGAGCTGCGTATCACGGGACATCAATGTGAT
GCATGGAGCACGTGGAAGGAGCGCTTCATTTCATCATTCCGCGGCAGCCC
GCTTGAGTGATAGGAACAAGCTATATGTTATCGCTACAGGTCTGGAGCAG
TGCTCGAGTATTTCTTCGGAAAGCGTCGAGTACATCAACTTGCAGAGCCA
GAACTTCCACTAAAATCTGTTAGAACGCTCATAATACATGGCCTACCTCG
GGAATTTCAACGACAAATTCAACCTGCAGCACCAAAAATTATGGTGGCTT
TGCTGGAGTCACTTCAAGAAATCGCCTGCCATTGGATGGAGAGGATGACA
AAGCCGCGTTGGGATTTCCAAAGGGCAGAAGCATCGAGAAACAGAGTTTC
ATGAACGGTTACCAAAGAACGGTTACCAAGACGGAAGTCACCATAGGTAG
TTGCATACCGCGGAAAGAGAGTCATTGCCTGAGGAACACAGTTTGCCCAG
ATTGAAGAAAAAAAAAACAATCAGTGGGGGTTCTCAGTCGGACTCTATAA
CAAAAAACGAGACTGTTTCTTTGATTTCTGTGAGTTTATTATGTATAGAA
ATTGAGGCTGATGGACAACGTACAAGAGCACTTATAGACAGCGGAGCTTC
TGTATCTATTCTTAAGAAAAGCAACGCAAACCCACAAGATGTATTCTGAG
GGAGATCAGTTCTTGTGCGTGGGTATGATGAAAGCATGAAGGAATATTGT
GAGTGGGCACGCCTGGAAAGTAAGGTACCAATCTAAAGAGGCAGAAGTGG
CTGCATTAGTTTTAGACACTGTGGAGTACGACTTTCTCCTATCTCGTCCG
GACGTGAAGTTGTTGAGGCTGAATATCTATTGTGATGATACGGTGTCTGT
TGATCAAGAGGCTGACCAGAGTCGGGACAAAAAGAAGACCACCTACGTAT
GCTGAAGAAAGACAGTATAGTTTCTGAACTCTACCCAGAACTGGTATGCC
TGGGAGGATATCCAACGGCGAGAACAAAATTCGAAGTTTCATTTGATCTG
TCCGACAAAATAGTTGTGCGAAAACGGCCATACAATTTGACGAGAGAAAA
GAAGGCGTGGATAAAAGAAGAGCTACAAGAGATGTTAGATGCTAATGTAA
TTCTCCCACCGGTGTCTCCCTTTGTGTCACTTATCACCATTGCTCCAAAG
CAAGACGGCAGCTGGCAGCTATGTACGCATTACAGAGCCGTAACTAACCA
AGTCCCGTTGATTCCTTTCCCAATGCCAAAGATTGACACCATCATCGGTG
AAACCGGAGGCTGTACCTGCTTTTCTCGCATAGACTTGTGCAAGGGCTTC
TGGCAGGTGCCCACTGCAAGAAGACACCAAGCAATACACCGCATTTACGA
CTTCGTTTGGCATATACGAATATAACAGCCTTCCTCTTGGATGGGAAAAC
TCAACTAGCTGGTTTCTAAAGATGATGAACACAGTTTTGAATCCCTACAT
TGGACGCTTCTGCATGTCTACGTGGACGACATTATCATATACTCTAAAAG
TGAAAAGTTGCATGAGGAACACCTAGGTCACATTCTGGCAGCGTTATCTG
ATACTAAGCTAAAAGTTAATTTCAAGAAGAGTGAGTTCTTCAAAACTAAG
GTGACATTTCTTGGCAGAGTTTTGGACGAAGAACAACGAAGAATACAAAA
GAAGAATCGGCAGTCCCTATAGCAAAACTAGTAAAGCCACACGATGTACA
CTCACTTCGCGTGTTTCTAGGCTTGGCAGGCCATTTCAGAGAATTACTTC
AATATTATGCTCTTAAATCTCACTGTCTGACAAGACTGACTCAGAAGGAT
GTTCCCTTTTGTTGGAAAGAAGAATGTGAGGACGCCTACCGAGAATTGGT
CCGAATAATTTCTTCTCATCCTGTGTTGCGCTTACCAGACTTTGCGCTGC
CCTTCGAATTGAATACCGATGCATCTTACTATGGCACGGGAGCAGTCTTG
TATCAGAGAGACTCATAACGCCCACCAAACCAACAGCTTCGTGTAGTTGG
ATACTACAGCTACACGTTCAACAAAACTGAATTGATCTATACCACAACAG
AAAAAGAAGCTCTCGCCGTTTTAAAAGGCGTCCGCTACTTCCGTTCATAT
TTGGAAGGTGCAAAGTTCAAGCTATACATAGACCATGAAGCACTAACGAA
CATATTGAAAATGGCTGAACTGAAAGGAAAGATGACTCGTTGGGTGGGTG
AACTTCAGCTATTTGATTTTGAAATAGCTCATCGCCCGGGAGCTTCTATG
AAGGACGCGGATGCAATGTCGCGATTAGCCATTATGCTTGCAAACAATCA
TGAAGAGGCAAATGTTGTAAGGATATGGGAAGGAACTGAGGTTTTGCAAC
GTACCAAAAATGGACAAGTTGCCATTGCTACCTCCTTGGTTCCAGAAATA
TTGGAACTGTATCATGATAGCCCAGAATCAGGAGGCCATGATAGCTCTTG
GAGAACCCACATGAAATTGACAAAAATGTTCTCATGGCCTCGTATGAAGC
AAGAAACAAAAGACTATGTATTGTAATGTCATAAATGCCGCATTAACGAA
GTAAAATTTAAACAACGGACGCAAAGAATGATTCTAACACGCCCATTTGA
GGTTATTCATCTAGGCTTCGCGGAACTACGGAACAAGTCTGAATGAGTTA
AGAAGAGACAAGCTTTCCTGTTGTGTATTGATGAGTGCACCAGGATGATT
GCAGCAAGAACTGGTAAAGAAGATCCTAACAGCATGATTGCCTTTTTGAA
CAGGAAAATGTGTGACAATGTAAAAGTAATTGTCTCCGACAATGGACCTG
CTTCCCGAAGTAGTCGGCTACAGCAATGGGCTGAAAAGCGCAACATCAAG
TTATGGTTCACTGCGCCCTATCAGTAAATGGGCTAACTGAAAGGGCTATC
CGGGACATCAAACAGTACATCAGCATGTACCCAGCATTCCCAGGTGGTTG
GAAATGCTGTATGGAAGCGGCAGTAGCTCACCACAACCGCTCGTATACAA
CTGGCCTGGGATGCACTCCTCTATTCGTCGCAATTGGGAGACCAGCTTAT
CTGCCTGCGGATATAATCCTCGGCAATCACAAGAACATAAAGCTCACAGA
AGCAGCAAGAACTGAAGGTAGTAGTTCAAGGTATCGTAAAAGAAGGAAGA
GAAATTTCGACAAGAGGCAAAATACAACGTTACCAACACTCGACGTCGAT
GACTTCGCACTGATAAAAAGAGGGCCAAGCCTGAACCCGGTCTATAACGG
ACCATTTCATGGAATACAGGCGGCAAGTCAACAAGGACTCTTAAAGACCA
TATGGCACATTGGTCCCAATGACATCATGGAATAAGCTGCTATTGGGAAT
AAATTCAAGTATCATCCCAGCAGGGATGGAAGCAATGCTGGGGGGAA
>ltr-1_family-178#LTR/Gypsy [ Type=INT, Final Multiple Alignment Size = 1 ]
TTTGGTGGACGTGCGGGGTACGCGTCTTCGCCACGGAGCTTCGGAGCGGA
CGCCTCACCCAACCTAGGACTATGCATCCAGTGGAAGGCACCGCGTCTGC
AGCTACAATGTCGAATACGCATACCCAGTACGTTGCTCTACATCAGCCGC
AACACCCCGACAAGTTCACTGGCCTCGATGGTGTTGAAGTTGAAGAATGG
TTGAAGATGTATGAGCGCGTCACGAAGGTGAGCAGGTGGGACCCGACCAT
AATGCTGGCCAATGTCATGTTCTACTTCGACGGAACACCGCTAACGTGGT
TTTACACACACGAGCAAGAGCTAACCAGCTGGGACTTGTTCAAAGAAAAG
CTGGCCGGCGTTTTTGGCAATCCAACCGGTCGACAAATATCCGCCAAGCA
GCAGCTCGCCACGCGTGCCCAAACTGCTACCGAGACGTATGTCTCCTACA
TTCAGGATGTCCTAGCCCTCTGCCATAAAATCGACACGTCCATGCCAGAG
ACGGAAAAGGTTGGGCACATTATCAAAGGCATCACGGATGACGCATTCAA
CCTTCTGGTCTTTAGAAACTTGTCGACTGTCGACGCCATCATGAAGGAAT
GCCGCCGCTTCGAGCAGGCGAAGAGTCGCCGTATATACAATCAGTTTACA
CGGCTTCCAAATACTGCAGCGACCTCTTCCTGTACCGACCCCACTGACCA
TTCTAGCCCTCCACCACCAAGCGAAAACGTGACCCGAATTGTACGCCGAC
AAACTCAAAGCAGCGTTTCCTGCCTCACCTCAACAGACGTCGTAGAACAA
CACCGCTGAGTCGATATCGCTCACCCAGTCCGTGGTTCGCCAGGAAATCA
TTAATATGGGTCTTCCCAGCGCCTGCTCCTTGAGTTGCCCTGACACCCGC
CCTGCTCCTATGCCTCGGTCCTATCGCAGTCCACTTCCGAGTGTCCGTTA
TTCCTACACTACCAGGAATCCATCGGACTGGCGTACACCTGACGACAGGC
CGATCTGTTTCTGCTGCGGCCGAATCGGTCACGTTTCCCATCACTGCCGG
AGCCGTTGGCCGTCCCCTCCTAGAAACTCCTTCCGGAATTCAAGTTCGCC
CCGAAGTTCCTCACCCCGTCGCTTCTACGACGCTTCCGACGCCACTACCT
CGACTCGCCGCTATGCTCGCTCGCCCTCGCCTCAACGCCGTCAGATATGT
CCGTCCCAGCTTCACCGCTCGCCGTCGCCGACCTACCCAGGACCGTCCCA
GCAGGAAAACTAGGCAATGCGGCACCTCGAGGTGGTGCTGCAATGTCGCA
TTCGCCGCAAAATCCTCCTTTGACGCTGTTTACGAGAAATAACCTTCTTG
ACGTCCAAGCTGATGGCACACCCGTCACAGCACTCATAGATACCGGAGCA
CACACATCGATTATGACCAGCCGCCTACGCCGCCATTTAAAGAAAATTGT
TACGCCTGCCGTTACTCGGTTCGTACGAATCGCTGACGGTAGTACGGTGA
CCGTGGTCAGAATATGTACTGCACGTGTGGTCATTTCCGGCCGCCATACT
GTCGTCCTTTTCACTGTGCTTGACCAATGCCCCCATGACCTCATATATAC
TAGGCCTAGATTCCTCTCCGCCCATTCAGCGCTCATCGATTGTTCCTCAA
GTACTGTGCGTCTTGACCTGCCTCTGCTGGATGTTCCTCCGACACCACAC
GAGATTCGTCTAAGACCGACTGATTTTGTTCACGTTTCACCACAGGTCTT
GACATACATCGAAATGTCGCCTTCTGCGCCAGTTCCCGATGATGATTACA
TCTCCGCTCCCATAACTGCCATCGTTCTCACCCACAGCGTTACTGTCACG
CATACAATACTGAGGGTCACAAACAATGGCACGTACCTCCCTGGGGTGAA
TTTCGGGCTCGCTAAGCAAATTCTGCCTAAAGATGTCACCCTGGCTACAA
TCACTGCTTTAGAAGTTAGTTGCGTTGACACTTTTGCCGTAGACGCTTCC
TGTTAGCCTTTCCGGTCTGCCAAATGTACTGACAACGACATTAGGAAAGT
GATCACCCCGAAGCTCACTCCTGCGGAGACTGAACAGCTGTACAGCCTAT
TACTTTTCTACAAGGATGTATTCGACCTGAACAACCGTCCCTTAGGCCAG
ACGCCAATTGTCAGACATCATATACATATATGTATATGATAGGGTCTCGG
TAGGGTCTCCGATAGATGGGTGGATTATCGCCTGTATACAGTCGATAATC
CACCCATCCATCGGAGACCCTACCGAGATTCAGCTTCGGAGCGTCACGTC
ATGAAAACGGAAGTAGACAAGATGCTAGCGAAAGACATCATAGAGCCACC
TTCAAGTCCGTGGGCGTCCCCTGTCGTGCTGGTCAAAAAGAAGGACGGCT
CATGGAGATTCTGCGTCGACTACCGCCACCTCAACCGCATCACGAAGAAG
GACGTCTACCCACTGCCTCGTATCGATGACGCCCTCGATTGCATATACGG
TGCACAGTATTTTTCGTCCATCGACTTACGGTCCGGACATTGGCAAATTG
CTGTCGATGATCTAGATCGGGTAAAGACCGCCTTTATAACGCCTGATGGT
CTTTACCACTTCAAAGTTATGCCTTTCGGGCTATGCAACGCTCCGGCTGC
CTTTGAGCGTATGATGGACTCATTACTCCAAGGATTCAAGTGGTCGACTT
GTCTCTGCTACCTAGATGATGTTATTGTGTACTCGCCCTCATGCAGCACA
CACATTGAGCACCTTTCAGCTGTACTTGCCATTTTTCATAAGGCCGGTCT
ACAGCTCAACTCCAAGAAATGTAACTTCGGCCATCGCGAGATTACTGTTC
TTGGACATACCAACTCAACTGGCATCCGACCGGACCCAGAGAAAATTCGC
GCCGTGAAAGAGTTCCCTGTTCCACGGTCCGCAAAAGATGTCCGAAGTTT
CGTGGACCTTTGCTCTTACTTCCGCCGCTTTTTTAATTTTGCCACCATAG
CACGCCCTCTCACAGATCTCCTGAAGTAAAGTGTGCCGTTTTCATGGGGA
TCCTCTCAGGCCACCGCCCTTTCTCGCCTTACCACCATGCTCACCACCCC
ACCGATTCTAGGACATTTCGCTACTTCAGCCCCTACAGAGGTGCGCACCG
ATGCCAGTGGCCACGGGATTGGTGCCGTCTTGGCACAAGTTCAACACGGC
CATGAACGTGGCGTCGCGTACGCTAGCCGTCTTTTGTCACCTGCGGAGCG
GAACTACCCTATTACCGAGCGCGAATGTTTGGCCGTTGTGTGGGCAGTGG
CGAAATTTCGCCCCTATTTATACGGCAGGCCCTTTTCTATTGTAACGGAC
TATCACGCCCTCTGTTGGCTTTCGTCTTTAAAAGATCCCACAGGGAGGCT
TGGACGGTGGGCTTTGCGGCTACAAGAGTATTGCTATTCGGTGGTTTATA
GGTCTGGTCGCCTACACAAGGACGCCGGCTGTTTGTCCCTTTACCCTGTA
CACACGGCCGCCAACGCCGACATGGACGCTTCCGCAAGTGTTCTTTCCAT
TTCTCAGCTTTTGGACATGGCCAACGAGCAACGCCATGACACTACTTTGA
GGACCCTCATTGACCGAATGGAATCTGCTCTTACTGATCCATCGTTACGG
TGGTTCGTTCTCAACGACGGGATATTGTACCGACACAGTTTTCATCCTGA
CGGTCCTCCCCTTCTCCTTGTCATTCCTCAACACGTCCGCTCAACCGTGC
TTCAGGAGCTTCATGACGCCTCAACTGCCGGACACCTTGGCTTTGCTCGC
ACTTACGACCGCGTGCGCCACCGCTTCTACTGGCCCGGCCTCGCACCCTC
CGTACGGCGCTATGTAGCTGCTTGCAAGCCCTGTCAACATCGCAAAAAAC
CAGCAACGCTTCCTGCCGGGTACTTACAGCCGATCGACATACCACCTGAG
CCGTTTTTTCGCGTGGGTTTGGATCTCCTTGGCCCTTTCCCCGAGTCCAG
CTCCGGCAACAGGTGGAGCGCTGTGGCTACTGATTACGCGACGCGCTATG
CCATCACTCGGGCACTTGCCACGAGCTGCGCAACCGACGTCGCAGATTTC
CTACTCCGGGATATCATTTTAATACATGGCGCCCCGCGACAGCTCCTTAC
TGACCGCGGCCGCACTTTCCCTCTCCCAAGTCATTGCCAATATACTACGA
CTCATGTTCTACCAAGCACAAACTGGCCACCTCCTATCATCTCCAAGACC
AACGGCTCTTACTGAACTACTTAATCGGACTATTACTGGCATGCTATCGA
AATACGTTTCACCCGAACTACAAGGACTGGGATGTGGCGCTTCCCTACGT
CACGTTCGCCTACAATTCATCACGCCACGATACTGCTGGGTATTCCCCCT
TTTACTTACTATTCGGTCGTGACCCATTATCACCATTGGACGCTTCCCTC
GCCTTGATAAAGGATCCGAGGACCGAGTATGCCCGCGACGCCGTCGCCCA
CGCTGACCATGCGCGCCAGCTTGCCCGTACTCGTCTGTTGGCATCGCAGG
AATCTCAACGACAGGCTTACGATCGCCGCCATCGTGACACATATTTTTCA
CCAGGCACTCTCGTGCTACTTTGCTCCGCTTTCCACCGAGTGGGGCTCTT
CGAGAAACTCCTCCCGTGCTACAAAGGCCCTTACCGTGTTCTACGTCAAG
TGACCAATGTCACTTACGAAATAATGCCCGAGACCTCCGTCATGCCACCC
GGTTCCACACCACCTGACGTCGTACACGTCTCTCGGCTTAAGCCGTACTG
TGCCCTCACTGATGGCCCTGTATGAAGCACCGGGACGGTGCTTTTTCTGC
CGGGGGTCG
>ltr-1_family-179#LTR/Unknown [ Type=LTR, Final Multiple Alignment Size = 2 ]
TGTTGTAAAATGTGGTATCAAACCGCCGCATCATGTGCGCGCTGTCAATG
CGCAGGCGCCACGTTCTTTTTCTATGGTCACTCCTCATTTTCCCTTTCCC
CTTTTTGCTTTATATATACGTGCATTAAACTCTTGTGCGTTGTTCTCGGC
TAACCACTGGGTCGTCAACGTCTCCCTTCTTACATGACGGCAGCAACGCT
GCCGCTGCTATGTTACA
>ltr-1_family-180#LINE/L2 [ Type=INT, Final Multiple Alignment Size = 1 ]
ATATGAGCGCGGACACGCACTACAATTGCATGTAGCTGCGGTCGGCTACA
TGCAACCATAGAATAAAGAACCAACCTTAGAGAAGGGAAACTGTACCTTC
CACAGTAAAGCCCCTTAAACTTCGTAAAGTAGTGACTCTGTCCTCCTGCG
CCTTCACTCCTCCTCGTTTCTCCTCTCTTTCATACTCCCTGCTCGACCGT
GGCGCCGCCTGCACTGCTCGAGCGTAGCAACGGCGCCAACATGCGCTCCT
CGCCACTCCGTAGACGCTTCTCGAGCAAAAGTGGCGCTGATGCAAGCCAA
TACAGCACACATCAAGCATATTTCTTTCTGAACCAGGTGTTGTTTGCCTT
GTAGTAGCAGCCAAAGTCCACACAATGACGTAGTTGTAGCAAGCAGCAGC
TTCTGTTTAGTGCATGAAATGTGTTGCTTTATATTGGTTCCGTCTTCATT
ATTGCATGTCTGGAACAAATTTTGACTGCATCAGAAATTGAATAAGCACT
ATTTTGCAATATGAAATGCGAGAAGGTGTGACATATACATTGTAATTGTT
TGTGACTACAGAACACATGCAAATGTACGCTGTTTGTTCTAGGGTGCTTA
AGCAGCATGGTAAATATGTGTTCTGACTCTCCATAAAATTGATGTCTGTC
TAACTACAATCCACGTCAACAGCTTAAGTATTATTAAGATCACAAATGAG
AAAATTTGTGCGCTCGTCTATATATTAGAAGAGATCACACTGCTGGTTTC
ACAACCAAATACATGAAAGACGTGAAGCTATTAGAAATGATGCAGTCTTT
TTCTGCATGAACGTGATGCTCCGCTTCACTACTGCAAAAATAAATGTCCT
CAGGTAAACCAAACTGAACAGCAAGAACAATTGGAACCAACAAGTACGAA
ATATGGGTGAATTATCATACGTGCAACTGCTTAATACATTAAATTCAGTA
CTTTAGCATCAGTTCATCAAACGGTTATTCATTTCTGTGGACGAAAGAAG
TTGCCGGCAGACTCGAAAAAAATATATTGATAAGGCTACTCATTCGCCCG
TGGCTACGGTTACAACGACATGAAAAATGTGACGTGCGTTCCGATATCAC
TTTCTCTTTCGTGAACGTGTGTATAATGATGGCCTCGCAACTGAAAGTTT
ATTTCGGAAGCAGCAACGTAGGGTACTGACTGCCCATATGTAATGCAGCA
TCGAGTTCGTTAACTTGCCTCGGCCTGTAAGTTAACCAGACGAATATATG
ACTTAGCGATTGAAGCAGCGATTTTAAAGGAGCTCAATGGTATTGCCGTC
CCCAGTCGCAGCAGGATCCGACTCCCATTTCCATGCAGACGTGTTCCACA
TGGCTCACGACTGCTTCCTAGCTTTCGGGCTTACACGCCAAGGTAAATAA
CGCGAGATATCGAAGCGCAATAAACTGGTTTTAGTACAAAATAAACAACC
AATGTACGAACCATAGAATCCGTACCTGGCGTGCACGCGAACATACCGGT
ATAGATTTTAAATCCGGGCCAGAGGTCACTTGGGAGGTCGATGATGCTGA
ACGCTATTTTGTGCTTTAAAATGGCAAAAAACAACAAAGTTGGTAATGAA
GAGTACGATGTAAAATTAGGAATGATAATTTTGTACTCTTTGTCATGTCG
CAAATAAGACAGATGAACTTACCATGTTAATACACAGCTTCGGAATACCG
ATTACAGTCATAATGTTAACCGAAGCTTGGTTAACGCCCACAAGATGATA
TTTTTGCTGAACCAGTCGACAATTTCACTGTTATAACTTCTGATTATGAG
GTACTAACACTACAAAACCGTACAAACTTGTTCTCTGTTGTGTACAGGCC
ACCATCAGGCGATGCCACCCGCTTTCTTGCTTTCGTTGAAAATCTTCTCA
GTTATGCAACAGAAGAAAAAAATGAATCTTGTTTTAGGAGGTGACGTCAA
TATAAACATGCTGTCATCTTCTCCGCTGCAAAATGATTGCCAAACTCTAA
TTACAACTTGCTGTTTTTCAAATACAATTTCTCCAGCAACACGCATAACT
GTTGACGGCGCCTCCTTATTAGATGTGTTCAAATAAAATATAGATAATTA
TTCATTAGAGGCCGACGTTCTGTACACTGATATCAGTGACCCATCTAGGC
ATCACTCTACTAGTGAGTAAAATCAATCGTGTGACTCAGAAAACTAAGGA
ACCAGTTTATGTTCAATCAATTACGTCATCAAATCTGGAGGCATTTTGCC
ATGCCATTGCTCAGCAAACTTGGTATAGCTTTTATCGTGCACAAGACAGC
TACTCTGCATAT
>ltr-1_family-19#LTR/Unknown [ Type=LTR, Final Multiple Alignment Size = 24 ]
ATATTGTAGCGAAGAGATTGTAGAAGAGACGCTAGTGGGTTCAGCGCTAC
TGGCTCTAAACGCTAGTGGGTCGAGCGCTCCTGCTCAGCAACGGCTCTCG
TGCTTGGAAGCTGTGACTGCCCTGCCCGTCGACGTTGCGCTGCTCCCGAG
CTCTGCCAAATAAACACCTTTAGAA
>ltr-1_family-181#LTR/Unknown [ Type=LTR, Final Multiple Alignment Size = 3 ]
TGTCACGTGGAGTGACGTATGAAGAACACAGTAGCAATACTGTGAAAGNC
GAAACTAANTTTTATTGGGCGAACCTGTGCCCACAAAACAGGCTACACTT
AAAGAACGGCGACAACGGCGAACACAGTCGGCGATCGTCAAAATCTGATC
AGCGGGTCAAGCGCGTCGGCTTTTATACATCAGTCGTCGAATGTTCCAGA
GTAATCGTTGGGACCCGCGTGCCTTCCACAAAGTTCTACGTTATTCGCGT
CGGGCGCACTGAGATCAGATTACGCAAGGTTCGGTCACAGACAGCGGATG
GAAGCATCGATAACATTCCAGAAACTTCCGATACATGCAGGCGCGTCCTG
CGCTGTGCGATAACATTTGTTAGGCGGCGAAATGTGTCGCCCGATAAAGA
GAAACAAGTACACGTGTCA
>ltr-1_family-182#LTR/Gypsy [ Type=INT, Final Multiple Alignment Size = 3 ]
TTTGGCGCAGCCGACCATGTGGCTTGAAGTGACGTTGGCAAGAAGAACAG
ATGGGCAGACGACCGTGAAGACCTACCAGCTTGATGGCGAAGATCCAGTG
CTTCTTCAGGAATCGGCGACTTCATCGGAACTGCTTCGCATCATCACTGA
GAAGAGTCAACTGAACGAAGCGGCCCTCGTTGAGAAGGGTGTGGTAAGAA
TCGATGCTTCTANGTCTGAATTTGAGGTTATGTTTCCGGGACATTCAAGG
ATAGATTCCAAGAACGAGACTGAGCACACGAATGACGCCTTGTNGCNAGC
GCTGTTTCAGCAGCAGACCACGCNGTNTGAGCAGCAGCGACTGATTTTNG
AAGNAGTTAGCGACTCGATCACTAAGAGCACAGAAACCACATCAAGAAGA
GTTCAAGCCCGATAGTTTCGATGGGGTGTCCAATGCCGCCAACTTGNGGC
TCAGACTTTATGAATACGCATGTGCGCAAAACCACTNGACGCCATTGGAC
GANAAGGTGTGTAACATGCGCCGTTTTTTATCNGGCAATGCCAGNAANTG
GTGGGACATTCATGGGACAGTCATGGGACAGGGACAGCCATGGATTATTT
TTTCGAGAAGAGGCGTTTACTCTACATTGNCGACCNTAANCTACCGGACT
CNGNAATCCTTCCCCTGATAATTCAAGGCATGACTAACGAATCGCAAAGA
GAGGTTTGTGTACACCGTCCAACCTCCGCGGATGACTTACTTGCTTGCCC
TAAGTATGTGTCCAGCGATTTCCTGATTGACGGTCCCATCAGAAGGCATA
GTACTCTACCACTGAGCATTGACGCACGTGGCGAAACGGTAGAATACTTT
AATACNGAGTCCGACCAATGTGAAACGATGGAANATGTATACCTTCTGAA
GTNAAATCTCTCATTTNTTAAAATGATGGTAAATGGAAAANGTCNGNACT
CCCTGGTTGATACTGGAGCATCNGTAAGCCTGGTAAANCAGNAAATTGTC
CAACCGAGCAAGGCGTATGAAGGAAGAATAGTTAGTGTTCAAAGCTATGA
TGGAAAAACTAGAAGGTTGCAACACTGGGCAGAAGTAGAAGTTGAATTTG
GTGGACATCACCTGAAAGTGGATAACCTTGTCATACAGGGTGTTGACTTC
CTGTTTATTTTATCTAGACCTGATATGAAGCGATTGAAGATGAATATTTC
TTGGAGAGACGAAGTGACTATTGACGGANCATTTGAGCCTGATTTGTGTG
GAACTGAAAATTCACGTCGGAGANTTAGAAATGCTGATGANATACNGNCA
AATTTTCCCGAACNTATTTGTGTTGAGACGTACCNGCCAGCAGCANATGT
CTTCGAGGTACCGTTTAAGCTTCGTGACGTCACAGTANTGCGTAAAAAGC
CGTACAGTCTCNCCCACGAGAAAANGACCTGGCTANAGGCCGAACTGCAG
CAAATGCTAAATGCCGGTATTATAAGGCCATCAANACCCACTTTNGCGTC
ACCAATCACCANAGTACCGAAAGACGATGGCTCATTTCGCCTTTGCACAG
ATTACCGGCAGATAAACGGNCAGACTGATTTGTTTCCCTTTCCCANGCCC
CGAATAGACGAGATCATCAATGAAACTGGTGGACCAAACTTTTTTCTCTC
GGATCGACCTCTGTAAAGNGTACTGGCAGGTGCCACTACAAGAAGATTAC
AAGCAGTACACTGCTTTTGTAACACCTTTCGATGTGTACGAGTACAACCG
CTTACCATTCGGTTGGAAGAATTCTGGAGCTTGGTTTCAGAAAATGATGA
ANNGCATTCTTGATGAGTTCCTGGGAAAGTTTTGTAACGNATACATTGAC
GACATCATCATATACTCACGTACAAGAGAAGAACATGAAAAACACCTTTN
GTGCGTGTTAGAAGCCCTCAGCAAGTCAAAGTTNAAGATTAACGAGGACA
AGAGTGAATTTTTTCAGACNAATGTTNTCTTTCTGGGAAGAGTTTTTGAC
GGCAAAGCTAAAACNANAAAAGAGGAGTCTATATACAAAGGATGAAGAAG
CTCGTCAAGCCATATGACCTACACTCACTCCGTGTTTTCCTCGGNCTCGC
NGGTCATTTTCGTGCGTTCATTAAGGATTACGCTGCAAAGAACACCTGAT
GCCTCACCAAGCTGACGCAAAANGATGTGCCATTTATNTGGAGTGAANAG
TGCGAGAAAGCGTACGAGTACCTTGTTGAAGNTATATCGTCGGATCCTGT
GCTTGTGCTACCTGACTTCAACAGGCCTTTCGAGCTGTGCACGGACGCTT
CACAATATGGTACAGGGGCCGTTCTATATNAACGAGACGCAAAGGAACAG
CAAGGACGCCAACTCAAGGTGATTGGCTATTATTCTTCTACGTTCTCAAA
AGCTCAAGAACATTATACGACCACAGAAAAAGAGGCTCTGGCTGTTGTGA
TGGCACTCCGGTATTTCAGAAGCTACATAGAGGGTCGTCATTTCCGGCTT
TTCACTGACAACCGAGCGCTAACCTACCTCTTGGGATTAACCCAGCCTAA
GGNCAGGGTGGCGCGTTGGATCAGTGAAATACAACAGTTCACTTTCGGTG
TAAGCCATCGACCTGGTGATAAGCTTCCTGACGCAGATGCTCTTTCCAGG
NTTCACATCACAGAAGTGAGAACATCTGATCATGAACGCNTTTACAGCTT
GTGGGAAGGCACCGAAGACCTGACTTGCAATAATGGCAAATTTTGCGTGC
CAGGAACTCTGGTGGAAAAGGTTTTTGAGGCTGTACCATGACAGCCCAGA
GTCAGGAGGGCATGATGGATTCTGGAAAACTTATTGGAAGATAAAAAGTC
GATTCATCTGGAAAAATATGAAGGAAGATATCAAGAACTACGTGNAAACC
TGTCACCAGTGCCAAATTAACAAGGCCAAGTATCGTCCAAGAGGGAATCA
AATGGTCATCGCTAATCATTCCCAAGTACCATTTGAAGTAATTCATCTAG
ATTTTGCCGAAATAAAAAAGCGAGGAGAGGGAGTCAGTAAGACCCAAGCA
TTCCTTGTCGCAATAGATGAATGCACACGCATGGCAGCTGCAAAGCCAGG
AGAGGAAGACGCCAATTCTGTTTTGACGTTACTGGAGCGGAATATGTNCG
AGAACACCAAGGTAGTGGTCTCCGACAACGGGCCAGCTTTCCGCAGTAAG
AAGCTTCAAGAATGGGCCCGTGATAGAGGAATTGCCCTGAGATTTGCCAC
ACCCTACCATCCAGAAGGAAACGGCCTAGCTGAGAGGCTCATTCGGGATT
TGAAAACATTCATCGCAATTTACCATGATTTCCGTGGAGGATGGAAGTGT
GCCTTGGAAGCAGCAGTCAGGCACCACAATCATTCTCGTACCATGGGATT
AGGATGCACGCCTAACTTTGCTGCATCAGGCGAAGCAACTTGGCTACCGG
CAGACTACGACCTTGGAATCGTTGGGAAAGTAGATCTGCAGGAAAGGCGC
AAGACAGAAGAGGAGCTTGCGCGCTACAGATCAACCATGAAGAGACACTT
CGATCTGCGACATAGCTCGAAGATGCCTGTAATAGAGCCTGGAGATACAG
TTTTAGTCCGGAGGAGTTTAGATGGACCGAAGTCCAGATNTTCTGGGCCC
TACACAGTGATAAAGACCATCAAGCAACAAGGAATTTTGAAATCGCTACA
CTATTTGGGACCGGAAGGAAAAACTGAAATAGCAACAGTGGGAAATGTCG
TACCCTATCATCCCAGGAGGGATGAAAACCGAAGTCCGGGAGGA
>ltr-1_family-183#LTR/Gypsy [ Type=INT, Final Multiple Alignment Size = 3 ]
TATTGGCGACGAGGGTCAGTATCGGAGCCATGCCGCTCGGGTGTTTCCCA
GCACCGCCCCCTTTCTTGCCTGCACCCGGTGACCCGGCTGTGCCTTGGCA
GCAGTGGAAACGCGTATTCCTGAATTTCCTGGAGGCCATTGGCGGCGATG
AACTGAAGCCGAAGCGTTGCAAGGCAATTCTGCTAAACTCGCTCGGGGTT
GAAGGCCAGCGAATATTCTACAGCATCCTTGCACAAGGAGCAGACGTGAC
CGCGGACGCCAAGGACGAGGACAAGGTGGACCAGTTCAAGGACGCGCTTG
CTGCACTGGATACGCATTTCGCGAGCGCTACGAATGATTTGGTGGAGCGG
CGCCGGTTTCGCCAAAGACGACAACTGCCTGGCGAGACCTTTCAAGCATT
TACAAACAGTCTTCGGGACCTTGCGTCTACTTGCAATTTTGGCAGTGCTA
CCGATAGCATGATTCGAGACCAATTACTGGAAGGCACTTCGTCACGAACA
ACCCGTGAACGCATGCTTTATGAAGGGTCTTCGCTTACGCTGCAGCGTGC
TGTTGACATCGGGAAGCAAATTGAGCAAACGCAACAAGAGCTCGGGGAAT
TCGCGCATAGCACTGTGAACAAGATTCAAGATGTGCGAAAAAGGTCAGAC
TCTGAGCAAGGAAGTTGCTACAGGTGCGGCTCGTCATCGCATATGGCTAA
CTCGACTGCATGTCCGGCGAGGAACAAGCGTTGCCACTCTTGTGGAAAAA
TTGGTCACTTTTCAAGCATGTGCAAATCGAAGAAAAAGAAATATGCCGTT
CGAAAGCCCGAGAAGGCCAACGCCGTCACGGTACTTCAAATCGGTGACCG
TAATGCGTCGGCGAAAGATATTCGAGCCAACATTTCTATCGGGAAGATAA
GATTGTCGTTGATTGTCGACACGGGCGCTACGGTTTCTTTGCTCAGTGAA
GAGCACTACCACAAATATCTAGCCAACACCTACTCGTTGCGACCGCCGAC
TGCCAATTTGTGTAACTATTCCGGAGAACAAATCAAGTTAAGCGGTTGCT
TTCTTGCTGACGTATCTTACAAGGGAAACAGAGCCAGTGTGCTNTTTCAT
GTCACGACCAAGGGCACTTCGCTGCTGGGGCTTGATGCCGTTCGGAGCCT
GGGAATCGCTATCAACGGCTCAACCTTGAATTGCTGCCAGGTGACATGCC
CCGATTCACTGCCTTCGGAATTCACGCAACAGTTTGCGCACTTGTTCACG
GAACAGTTAGGGCATGTGAAAGGCTTTGTTCACCATGTTAAATGCCGTTT
ATCTGTGAAACCAGTCGTTGCGAAGCTCCGACGCCTGCCGCTCACGCTAC
GGCAACAGGTATCGGTAGAGATACAACGTCTGCTGGCCGAAGATATAATT
GAACCTGTCGACGCATCGGAGTGGATTTCACCGATCGTCGTCGTGAGGAA
GAAGGACGGTTCAATTAGGTTGTGTGCGGACCTTCGTGAAGTGAACAAGG
CAGTAATTGCCGATGCTTTTCCTCTTCCGCATACAGAGGAACTACTTCAT
GAACTAGCCGGAGGAACGTGCTTCTCAAAGCTCGACTTAGCGTCGGCATA
CCACCAGCTAGAACTGACTCCGGAAAGTCGGGGACTAACCACCTTTATCA
CACACGAAGGATTGTTTCGTTTTAAGAGTGTGTTTTGGCCTTGCATCTGC
CCCTTCAGCCTTTCAGAGAATGATGCAGCATATTTTGAAAGATTGTAAAG
GCGTACTTTGTTACATTGATGATGTGATTGTGTGGGGCAAGACACGTGAG
GAGCACCACAAGAATCTACACCAGGTGCTAAAACGCATCGGTGATTCAGG
TTTGAAGCTCAACCAGAAATGCACATTTGCTGTTTCAGAACTATCCTTTT
TAGGGCATACGGTGAGCTCAAAAGGGCTCACACCATTGCAGTCTAAGGTT
GACGCTATTGTCAAAGTGCCTGCTCCTCACGATGTTGCCACTTTGAGGTC
ATTTTTGGGTCTCGCTGGTTACTATGCTCGGTTTGTGCCGCGATTTGCTG
ATCTCGTCGAGCCGCTTAGAAGGCTCCTGCGGTCTGGTCAACAGTTCACG
TGGGATGATGAGGCTGAGCGTAGCTTCCAGCTTGTTAAGACAGCTTTGTC
TTCAAGCCCAGTCATACAAATGTTTAACCCAGACCTTGATGTAATTGTTA
CGACAGATGCTTCTGATAAGGGACTGGGAGCCGTTCTTCAGCAACGCGAT
GGTGACAGCGTACGCACGGTGGCCTTCGCATCGCGTGCCCTGACTCCTGC
TGAGCGGAAGTACTCCGCTGGGGAACGCGAGGCCCTTGCTTGTCTCTTCG
CGTGCGAGCGCTGGCACGTCTACTTGTGGGGTAGAAAATTTTTGTTGCGT
ACGGACCATCAGGCACTAGTGACGTTACTTNCAGCTGCCGGTACAGGACG
CCGACCTTTGCGTATATCCAGATGGTCAGCTCGACTTTTGTATTATAACT
TCGACATAGAGTACCAAAAGGGATCGCAAAATGTCGTGGCCGATGCGCTT
TCACGCCTACCTCTTGACTGTGATTCGCAGCAGACGATGCAGGAAGAAAT
TGTGTCCGTTGTATCAGAGTGCCTAACAAAGGAACGGCTGCAGGTGGCCA
CTGCTGCAGACAGCACACTGCAACAGGTTGTTGTACACGTGGTACATGGT
TGGGCGCCTAGAAAAGCTTTGCCAGCAGAAGTAATGCCGTACTTTAACGT
GCGGGAAGAGCTTTCTTTCGTTGATGGCCTTTTGATGCGCGGCGAGCAGG
TAGTTGTTCCGAGTGAATTAACCTCGCTCCTTGTTGGTTTCGCGCACGAA
GGTCACCCAGGAATTGTGAGGACGAAGCAGAGACTACGTGATCTTTACTG
GTGGCCGCGTTTGAATAAACAGGTAGAAGAAGCAATCCATTTTTGTCATA
TCTGCCAGGCCGCGGACAAGTCCGCTAAACCGTCGTTTGCACCGCTGCAG
CCGGCGACGTTTACAGCGCTACCATGGCAGAAGTTAGCGACGGATATAGT
GGGACCGATTGACCGGGCCCCTTCAAACTGTAGGTACATGATATCGCTGA
TCGATTATCATTCCAAGTGGCCTGAGGTTGCCTTTTCGTCTACAGTGACG
TCACAGAGTGTGGTCGATTTTTTGCAGACTGTGTTCAGCCGAGAAGGCTA
TCCGGAAGAAATTGTCACAGATAATGGGCCTCAGTTTAGATCGCAAATGT
TTGAAACATTCTTGAGAGAGAGGGGTATCGCGCATCGTTGTTCTTCTCTG
TACTATCCACAAGGAAACGGCGCGATTGAACGCTTTAATCGCGTGCTGAA
AGATTTCATGCAGGTTGCCCGATTGGAACAACGGCCCCTCCAGGCTGCTG
TGGTTGACTATCTCGGCATATATAGGTCGACGCCGCATGCGACAACGGGT
GTGTCGCCAGCTAAGTTGCTTCACGGGCGCCAGCCAAGGACAAGACTCAA
TACAGTGGGTTTGCCGACAAGAGAGGGTGTCCATGCCGGTTCGAATAAAA
ATGTTCCTGCTAGGGTTAAGGCGAAGCAGACGTATGCAAAACAGTATACG
GACAGGAGGCGAGGTGCGAAAAGACCAGCCTTTAGTGTAGGGGACTTCGT
TCGTGTACGCAAGCCAGCAGGCGGTGGGAAAGCGTCGGTAAACTACATGG
GACCTTTCAAGATTGTCGGCAGAAAAGGCAAAAATAGCTTTTTGATGAGC
GACGGTCGTTGCTGGAACGCGTCTAAACTAGTTCGGGTTCCCTGCAATCG
ATCGCAGACAACAGAACAATGGGCATGGGAATTGCCTCATGACTACTCGG
GTACCGCCGGGGCTGAAAGCCGCGCAGACGCTGAACAGGGTGAACTGTTG
CGATCGCCGGAAACAAGGGCTGAAGTTAATGAAGAAGTGGTCGCTCCTTT
AGAGGATTCGGTGGAGCAACCTTCGCGTCGCAGCACTAGGGTACGCCGAC
CTGTCGAAAGATTTGGGTTTTCTTTACCTGAACAATAAGTGTTTAGTTCG
TGTTATTGGTTGTTGCAAATTACTATGTTGTATTTTCAAGCGGGAGGCGA

>ltr-1_family-184#LTR/Unknown [ Type=LTR, Final Multiple Alignment Size = 12 ]
TGTGGGGAGCACCCGCCTCCATTTCCTCCCGCGTACCCGCGNCGTCCCGT
TCGCACGTGGCGGACGGGTCGNGCCGGCGTAGACANGGGAGAGAGGCACT
ACGCGCCCTCCCTTTCTCCGTCGCTCTCGTGACGCGCGTACCCCTCTCCC
CCTACGCGGCTCACGGGAAAGGGAAACGTATCCGGCGGGCGAGGAGGACT
TCCCCTCGCAAAAAGGTAAAAAGGCATAAAAGCGCGCCACCGGGGGAGAC
TCGCTCTCTTGGGACGCCGGACACCTGCCGCCTGGACGAAAGCACCTGCC
GCATCCCGTGAGTGACCTCGTTTGTCTGACCCACCCAGACAACGAGGCAA
GCCTATTTACTACTATTACTGAGAGGACGTCCCTCTGCGAGTGTTCGTTA
TTGCTAATAGCAATAAACGTTATTACCGTTGACGCCGCTGGTTGCCTTAT
TCGTTCGAACCCGGCGTAGCCGCGATTCCCGCGCTACGGGTTGGGAGTAC
CACGAAGCGACTGCGTGGGGCTAGATCCGGAGCTCGCCTTCAGCCCTAGC
CGCACGCAGAGTGGAACCCCCACA
>ltr-1_family-185#LTR/Gypsy [ Type=INT, Final Multiple Alignment Size = 7 ]
TTTGGCGCTACCAACGTGGATCGAATTCGGCAACACGGCGAGTCTTCTGG
TGTGTGTTGGCGCTAGGACTACCCACGTTTCAGCGAACAATGGCGGCTGG
CTTGTCTGACCTCTCAGATTTGTTCATGTTGTCAAATGTAGCGACGCAAA
GTCAGCAGCCTATTGCTAACGCGGCGGCAGCTGCTGAACAAACCAGCAGC
TTTGGTTTTGAGTGTTTCACGCGGAACAGTCAGGCTGGCGCAAATGCCAC
GTGGGCAGAGGTTAACCCTAATACGAGGCGTACCCCGTCGAGCCCCTCGC
CGCATCGCGACGCGGACACAGAGGCACACATGCCACTAAATAACTCGACC
CGGACGGCGGAGGCATCCGGCCCTTTGGGCGAGAGTTTGCCGTCTAGCGA
GGCAATGCTGCAAAACGCGTTGCAAATCATGCAGAGCTTAGCCGGCGCCC
TGCAAGGCACAATGCAGGCCTCGTCGCAGAGCGAGCGACCACGGATTAAG
GTAGACATGCCTACCTACAGTGGGTACCACGATCGCACGAGTGCGAGTGA
GTACCTCGACCGTCTGCTGTATTACCAGCAGGCAACCGGGCTTTCAGACG
CCGAACTAGTCGCGCGCGTGATCCCGGTTTCACTGACCGACCAGGCGGCT
CGATGGTTCCGACTGACCGGACACCGATGCCGCACGGTAGAAGAGTTCCG
CGCGAACTTCCGCGAGGAATTTCTTCCGGCCAATTACGAGTGGCGTTTGA
GGAGAGAGCTGGAGCTTCGTACCCAGCATCCGGACGAGTCCCTGCTGGAA
TATGTTCGAGCGATGGACGAACTTTATCGTCTCGCGAACCCTCNCGCCAC
CGATGAAGAGAAAGTTGAGCGCGTCACACGGCAGGCGCACCCCACTTTCG
CGGCCTACTTCAGAGGGCGTAGGTTTAGAGACCTAGACGAACTCGCCGCC
GAGGCGAAGCGCATCCAGGGGGACATCCTCGCGGCGCGAGCATACCGCCC
GCCTCCACCCGCGGCGCTGTCACTCGAGCCTCGCTGCGCGTGGAACGGCG
GCGCGATCACTTCCCACTCGTCTAGAGTCGACGCGTCGGCATCGTTCGCG
GAGCAGCAGGTCCAGCGTAGTTGGGAGTTATCAGACCGCGCTTTGGACCC
GTACGCCTACGCGCTGAGAACAGCACCGACTAATGCCGCACTCAGCGCGC
CGCGACAGGAACGAGAGGCCGATGCGAGACTGGAGGAGCGGCACACGCCG
AACGCGGTTCAAGGAAGCTACGGCGGGCCGGAGTGGAGCGACGGCCGCCC
AGGCCACCGAGGCTTCAGCGGCCGCTGCTACCAATGCGGCCGACCAGGGC
ACATCGCCCGTGACTGCGGCCGCACGCCGGGCCGAGGCCGAGCGCGTGGC
TCGGGAAACGGGCGAGGCCGCCGGTGATCCACCTTGGGTCCCGTGCGGCG
ATGTCGAACATAGCCGGTGGTACCGAGTTACTTGCGCCTTCGGCTTGTCG
CGTAGGAGGTGTTGCGGACTCGCAGGCGCCGTTCATCGAGCTAACGATAG
CCCGAAAGAAATTCGCTGCATTATTGGATACCGGAGCAAGCGCTTCGTTA
TTTGGTGACGAGGTGTTGCATCATCTCCGCGAGAACAATATCCGCTTGAG
AGATAATGACACCACCTTCCGACTTGCTTCCGGCACAGCACAATCTAGCG
GTGCAGCTAGGTTAGTGATCCGTTGGGAGAAACGCGTCAGGCGACAACGC
CTCGTACATCTCCCGGGTTTATCAGTGCCTGTTATTTTGGGTCGAGACTT
TCTCGTCAAGTCGGGCATTGTAATAGACATCGGCAACGGAGGTTACCGAG
AGAACGGAACGGGTGCTTTAAAGCTTTTCGCAAAAGCGCCCGTGGCAGCG
GAGACACGACAGTCTCCGGGCGCAGCGCGAGTGGGCCACACCCGGCCACA
GCCAAGCGAGCGAACCGTAATCGGCGCAGGCGAGGAGAGAGACACGGTGG
CACAACAGTGCGCCACTGTTCTGCGAGGAGTAACGCACCCGCTTTTGTCA
GAGGTCAATATGCCGGAGAGAGAACGGGCACGACTGTCGTCGCTGTTGTA
CGAATACGACGCGATTTTCACTGACCGTCCGGGCCGCACTACGCTAGTCA
GGCACAGGATATACACGGGTGACGCTGCGCCATGGAAATGTAATCCTCGG
CCGATTAGCTTGACTAAGCGGAAAGCACTTGATAGCGCCTTAGACGAACT
CATCGACACAGGCGTGGTGGAAAGGTCGAACAGCCCATGGGGCTTCCCGG
TAGTTCTAGTCCCGAAGAAGGACGATACCTATCGCCTTTGTGTAGACTAC
CGCAGGCTGAATGAGGTTACGAAGAAGGATGCGTACCCTCTACCCTCCAT
TTCCTCTTTAGTGTCTAACCTAGGCGGGGCGAAGTACTTTACGACGCTCG
ATGCTAGTCGTGGATACTTTCAGGTCGAAATGGACGAGCGTGACAAAGAG
AAAACGGCTTTCACTTGTCACCGGGGGCTCTTTCAATTTAAAAGAATGTC
TTTTGGTTTGGTCGGAGCTCCCGCTACTTATCAAAGGTTGATGGACCGAG
TGCTAGGAGACGCGAAGTGGCAACATGCCCTCGCATATCTGGACGACATA
GTGGTTTATTCGAAAACATTCGAGGAGCACTTGCGCCACTTGAGAGACGT
CCTAGACAGGCTGAGGTCCGCGGGTATCACGCTGAACCCGAACAAAGCTC
AGATAGCTGCGAGCAGAATAGCGCTGTTGGGATTCACGCTGGACAACGGC
CGCATCCTGCCGAGTAAGGATAAGCTCGAGGCTATACTGAGGTACCCGTC
GCCGAAAGATATCGGCGAACTAAGGCGCTTTCTGGGATTGGTGAACTTTT
ATCGCCAATTCATTCCAGACTGCGCGGCAGTGCAAGCGCCTTTGACGAAG
CTCTTGAGGAAAGACGAACGGTGGACTTGGGGNCAAGAGCAGGAGGCGGC
ACTGCGTGGCCTCACGAAGGTGCTCGCTGACACGGCCGAATTGCAGCTGC
CCGATTTGAATAGGGAGTTTGTGATTCAAACAGACGCAAGCGACCTAGGC
TTAGGTGCAATTTTGCTTCAGGAGCACGGAGGCACTCTCCGACCGGTTGC
GTTCGCGAGTCGTTCGTTGACGCCGGCNGAAAGGAACTACTCGGTGACAG
AGAAGGAGTGCCTCGCGATAGTTTTCGCTCTGCGAAAGTTCGACTATTAC
GTCGATGGAGTGGCATTCAAGATTGAGACTGACCACATGGCTCTCACTTG
GTTGAGGCGCTTGAGCGAGCCGAGTGGCCGCCTGGCGCGTTGGGCACTGC
TGCTGCAGCGTTACGACTTCACCGTGCGCTACCGCAAAGGAAAAAGCAAT
GCCGCAGCTGACGCACTTTCGCGAGCGCCAGTCCGAGGCGATGGAGAGGC
CCAAGTAAGGGACGCGGAACAACCGTCGATCCTGGGCGAGAGCGTGAACC
ACGTAGACGTTGTCGGTTCCGCAGGAGTCGTCTTCAGCAGAGAGGAGCTG
TTCGCGGCTCAGCAGAAGGACCCGTTTTGTCGAAAAGTGCTCGACGAGCT
CCGGGAGCAGGGTGGCGCGGCCGCCGCACACATGGAGGCAGCTGGTATTG
CTGTCGGTGCTAAGCGCTCGGGATCAGTTGGTAATGCTGTGAGCGCGCTG
GATTCTTATCTGCTGAATTCCGACGGCCTCCTGCTGAGGTATATTCCCAC
CGAGGACGACACAAGTGAGGCGTTTAAGGTGGTGATACCGCGCGCGTTGC
GAGGAGCACTGCTACGCTACTTTCACGACTCGTGTATCGCTGGGCACGCG
AGCGGCCCCAAGACTTACGTTAAGTTGTGTCGCCTCGCTACCTGGCCAGG
CATGAAACGGGACGTGATGCGCTACGCCCGCTCATGTCATGTGTGCCAAA
GCGTGAAGCCCCGAGGTGGACGACCGCCCGGCCTCATGCAGCCTATCGAC
AGCCAGACTCCCTGGCAAATCGCGGCGTGTGACGTCATGGGACCGTATCC
CACCACACCGAGCAGGAACAAATTCTTGCTTGTAGTCACAGATCACTTCA
GTAAATGGGTCGAACTTTTCCCCTTGCGAAAACTGACGGCACGAGTGATC
ATGGATAAGTTGATCGAGGTTTTCACCAGATTTGGCTNTCCGGAGCAGTT
GATAACGGACAATGCGTCCTACTTCACTGCGAAGGTTTTCGTCGACTCGT
GCGCTGCACTTGGCATTAAGCACAAGAAAACGACAACTTACCATGCTCAG
TCGAACCCCACTGAACGGGTCAATCGCAACATTAAGCACATGCTTGTCGC
GTTCTCTGAAAGACATAAGGACTGGGATACCTACCTTCCAGAGATCGGGT
TTGCATTGCGATCGACAGTGAACCGCTCGACTGGGTATGCGCCTTCTTCT
CTCAACCTGGGGAGAGAGCTGCCGAATCCGATGGATAGAGTTCTCGCGGA
TCGCAGCGGAATGTCGGTCGCGCCGGCAGCACGAGCTGAATACGCGACGC
ACCTACGTGACAAGATGACGGAAGCTTTACACAAAGCACGCCGTAATCTT
CGCACTGCTAGGGCGCAACAGAAGGCGCAGTACGACCGCTCGCATCGGAA
CGTCCGCTACGAAGTGGGCGATCTGGTGCTTCGACGCCAGCACGTTCTCA
GCGATTCTAGCAAACAGTTCGCTGCCTCGCTGGCGCCGAAGTGGACCGGG
CCGTATCAAGTGCGAGAGAAGGTTTCCTCGCTCGTTTACCGGCTCGAGAG
CATGAAAGGGAAGCCGATCGGCGGGCCGGTACACGTATGCGACCTGAAAC
GCTACGTGCCGCGTGATGAGCAGTGGGATGAAGATCAGACCCTCCCTCAA
CCGCGGTCGGTGAGNGAGAGCAGCCAGAACCGAACGGCGAGCCCGCAGCC
GCGCTACAACTTGCGTAGCAGGCGGAAGTGATCCGACTGCTATATTTGCG
TAGCCCGATGACTGCGAGGACCATTCGTAAGTCCGGGCCGTGCTGGCACC
TTGTTAGTTCCTGCCGGGAAGCGAACGTCTAGCGACAGCAGAGCGCAGAG
TATTGACGACGAGCCGTCGTTCCAGTCTTCAAGCAACCACACAGACTACG
ACGGGAATGTGGCGTGAACGATTCAACGTGTTTGCATGCGGTGTGTGCAT
TGACCAAAGACTTGCGAGGGCCAGTGCGGTGTGCTGTGAGTCGTTGATGA
TGCGGACGACCATTCCCTTCGTAACGGGCGTTGACGGTGTTCCCGGATCC
GGCCAGTCATGCTGCTTATCACGATTTCGTTCCGTGCAGTGGACTAATCC
AATTTTCTGAAGCAGGAAACAAGACACGGCCGTGCGAACTGCCTGCAGTA
CTCGCGGGTACAACTGACGCACCGGCAGCGCTACGCTGGCCTTGCAGCCG
CACGAACCACTACCCGGCGCCCAGCAAGCGACCGCCCGGCTTGTGCAGCC
GACACCTGGGGCGCGGCACGGAGAGTCGCCTTCGAGCCGGGACTACGATC
CGCCTCGCAAGCCCGAGCAGTGCCGCTGACTGGGCACCTTCGAGTCGGCA
TCAAGTATCTGCCANCTGAGGGCTACAGCAACGCAAGCCCGACGCTCAAA
GCCGGCGTGTGCAACGCTGCCTTGATCGCCAACCTTGGCGGGAACTTTAG
CAAACGGGCGCCCGAACCCTTCGGGCGTACCTAGGTGCCAGCATCAACGT
ACGGGGGGCTTCTTAAGGGGAGGAGGA
>ltr-1_family-186#LTR/Unknown [ Type=LTR, Final Multiple Alignment Size = 14 ]
TGTCGCGAAGAGAGTGTANCGCGGCCCTCTTTGCTGTCTTTCGGGGAATT
TTGTGGGGTCCTTGACGCGGGGCAAACCTTTGTACACAAATGACCTCGAC
GGCGCCGCGGACAGTGCTGCCGCGCGGCCGCCGCCACCGCCGCGCCTGAC
GTCACACCTGCACATGTCGCGTCGTCTTCCCACGCTCGGCTGTCAAAGGC
CGATTAGTTATGGTCAGAGTGCTTTTGTGTACGGAGTGTTGACGCGACCA
TTTCTTGACCCCTTGAACTCTGCCGCTTATTGGATGATGTCGGCTTGCCT
GATTGGTCGGAGTAACGAAGTAGCCCATTGGTGGAGAAAAGTGTCCCTTG
GATGCTGGGGAAACTTATTTAAGGAATAGTTTGGGGTAGTTTTGAGGGTG
AGCAAGTAGACAGCAGCAGACACGGCGCANCTTCACCAGGGGAGACCAGG
CCGGTCAGGCAGGCCGACGACGACGGGTATGACATCGTTCTGCTTGTAGA
TATTTTTGTACAGTTTAAACTTANGGCAGATGCCAAGNGAATAAACCTAG
TTGTTCAAATGCTACTCTCGTCGTCGTACCTGCGGATTTGGACTTTCCCC
TGCCAGAGCTCATCCCCATTCNTCTTCCGTCTCCCTGGTGAGTTGATGCG
TCTGATATCTCACGGCTGCGTCACTTCGCTACA
>ltr-1_family-187#LTR/Gypsy [ Type=INT, Final Multiple Alignment Size = 4 ]
AAGTGGTGGAGTGTGCTGGGTACCGAAGNCCACGCTCTAATATCATCGGC
CGTGGCAACAAACCCGAAGAACCTAGCTCTAACAGCTCGACCATGACCGA
ACCCCCTACTGTCCTCGCTACCATGTCCATCCCTCAAGCGGAACCTTTCA
TCGGACCGCCAGTCTTTAGAGGCACGCCNGAAGAGTCAATATNCGAGTGG
CTGCTTTGCTACGAATACGTAGCCTCCCTCAACAACTGGGATGAAGGGAC
GAAAGTAAAATTTTTATATTTGGCATTAGAGGGCAATGCAAAAAAGTGGC
ACACCACGCAAATTTTAACGGGTGCCCCTAATACATGGAAAGAGTGGACG
ACGCTCTTAAAAACGTCTTTCACAAGTCGCCACTCAGTTGAGATCGCATA
TTTGCGGCTCCAAAACCGAACGCAGCTGCCATCAGAATCTCNCGAAGATT
ATTATTATGACGTTGTGCAGCTGTGCGCCAGAGCCAATCCATCTATGACG
GAAGAGGAGCGGATGCGGCACCTCATGCGCGGATTGCGTCCGGACGTGCT
GGAAAAAATTCTCATTGCAAACCCGGACAGCTGCTCTGCTTTCCTCGAAA
TTTTACGCCGAATTGATTGGGCAGCTTTTTTGATGGTGCGTGCGTCGCAA
CCAGAAGCGACCGGCACCCATTTCTCTGCCGGCCGGCAGTCGTGCTACCC
ATTCGCCTCGGCACCTGCCGCCGGAGTGACACCCGCTGGAGCAACAGTGC
AGCCGCCTCCAACATGTCTCGCCACCTGCGCTGCGGCAGAGCGTCACTGC
CCGCGAGAGGCCACCGACCGCGACAGGGACTTGAGGACGATCGCGGACTC
TATAGCCTCATTATTTGACCGCCTGAAAGGTATCGAACAAGATGTACGTC
GTCCTCCAGTGCCTTGGCCAGCGGGAAATACCCGTGACGACGACGAGCGA
CCACGCTGCCAGCTATGCGACCGCATCGGCCACTTTGCGCCCCAGTGCCG
GCAATGGCTCCAGGAAAACGGACCCCAGGGGAAGGAGCAGCGCTCTAACT
TTGAGCAAGGCAACTCCCGCACGCTTCCCCGACTNCCGCATGATTCCGCG
CCAGCAAGCGACGAAAATCCCTTACCGTTGCTCGTGCTGGATCATGTGGA
CATCGGCGAAAAGCAGAGAGAGGATTCNTGGATGCGAGAAATAATACAGC
ACCTAGAGCAGCCGAGTGCGCCCGTTGCCAGAAAAACGAAAAGAACGGCA
CGGAGCTTTCGNCTGGTCGGCGGTGTGTTGTACAGAAGAGCGAAAGGCTT
TCAAGANGGTCGCGCGGCACTCGTTGTCCCCGGGTGTTTGAGGTCGGAGG
TNCTGNGGCACTGCCATGNCGACANCNCGGCGGGCCACCTCGGCGTCAGG
CGCACNTGGGGGAAAGTTCGCCGCCGCTATTTCTGGCCAAAGATGTTTTG
CCACGTCANCAAGTATGTCCTCTCCTGCTCTGACTGCCAGAAAGAGCCGC
TCGCCCCCAGAAAGCCAGCCAGTATCGCCCCCTTTGTGACCTCCAAAAAT
GAGCCGCTACTTCAGGTAGGCCAAGGAACNCAACGCGGAACCCAGGACGC
CAAGAAAGCGGCCCACCGAACGGANCCTNCTCAGATTCTGGCCGACCAAA
CCGGCAANAAACGCGACGCTTTTAATGTTGCGCGATTAGAACCGTGCCAC
GTCAGGCAGTGCTCCGATGATGACGACGCAGACGGCGAATCTGATAACGA
ACGTCCAAAGAAAAAGAAAATGTGTTGTGTTCNTCGCGTTGTGCACCAAT
GTAGTTCGCGTGGTGACCGGAGGCATGCCCCGTGTGATCGTGTGTGTGAG
ACGTCGACTAGTGATCGAGGACAAGCCAAGAACCCGNACGGGACTGAACT
TTACTCCAACTGGAGTACATTAACTGGAGGACATTTCATAGGGAGGCTGA
GCCTCGAACCATCGCTCCGTACGACACGGACACTGATGTGTATTGCAGCN
CAAGCGAATAATCTTCANTGTTAATTTTCTTGTGTAGCGCGCGCGAATGA
ACTTTGATGTTTCTTNTCTTGTNCATTTTGTTTCCATTTTGTCAAAACTT
GTTGTGTTTTGTTTTACGTGATGCTNAATCTTCCTTACGGATACTTCAGT
TCTTTATATGAATCCCTAATGTGCGCGTTTAACTTCTTGAGCCATGTTTT
ATTTTGTAGTAATGATTTGTAACGAGTGGGACACTCTTTTTCGTAGGGGG
GAGG
>ltr-1_family-188#LTR/Unknown [ Type=INT, Final Multiple Alignment Size = 2 ]
AACTGGCTGGCAGCGATTGGGATACGGNATCCTGGAGACCCCAACTTGGA
CGACAACTACGAGANCGTAGCCTCTTCGTCCTGGCGACAACGTTCGGAAG
GAAGGTGTCCGGATCATGACTGCATATGGTGAGTGCACGGCTTTTCTTCA
CTGAGATATCACTTGGCTTTTACGTANTTTTCGGAAAGTACGTNGCAGTG
ATTTTTCTTTAAACCGTTGACGGAAGTTTGAGTACGTCAAGGTTGNATAG
AGTGAAGGTTTAGCGGCACTAAGGGCAGCCATGAACTTGAAGGCANTAAA
GAAGCCGGAATTGTTGAGCTTGGCCGAAGAGTTGGGCCTCCAAATTGCCG
AANCAAAGAGAAAGCCGGAGATCATTGAGGCGATCGAAGCGACCGGGGCA
GACGACGAGGAACTGACGGAACGCCTNGAGGGCATTAAAGAGAGAGAGGA
AGAGCGTAAGCGCCTNGAGGAAGAAGAAGAGCGTAAGCGCNTNGAGGAAA
AAGAAGAGCGCAAGCGCCTCGAGATTGAGNAANAAGAAGNGCGCAAGCGC
CTAGAGGAAAAAGAAAATCGCGAGCGCGCTGAGGCAAGAGAAGAACGTAG
GCAAAAGCGCGAGAAANAGNCAGCGGCATTGGANAAANAGNTACAATATT
NNCAGCAGTTAAACGAACAAAGACAACGCCTGTCTGAAAATTCTGTAGGC
AGTACAGAGCAAAAGAATGAGANTGTATCTAGCAGACTTTCGCCAAAAGC
CGACGAGAAAAGTATNGCCTGCGAGATTAGCGGCCCANNCATGCNCGAAC
GGAAAGGGCTAGCTGCTAACGATGCCTTAGTGGCAANAGAGGCCTTTAAA
GGCCAGAGTGAGAGCGACGAGGTGCTGTGCCAACAGAGGACCGTAGAGAC
AGCTAGGCCAGCTGCGAACGAATTGGCACAGNTACCGCGCGTGTGCGTCG
CATCTCANGGTAGCGAGGTCGTTAGCGAGGTACAGAATACTGCGGACTTG
ACAGACGCGAGCACCCANGTCGAGTCAGACCTGCGTGCCGAAGTGAGGTG
CCAGCTGGACGATGCAGTTGANAGTAGTTCTCGGNATGGCGAGCTCCGTA
GCTCACGAGAGAACAACTGCATGGTTCAGGGACCNGTGCNGCTCTCCGCC
AGTCTNGGTAGCCTAGAGATGGATGATTTAATTAGGAGTCATTCGGACTG
TGCGTGTGAGACAGCGCTCGAGACCGACGGGCTGTGTGTCGATGCACAGC
GTGAGCTGGGCAATGCAGTAGAGGGCAGTTCGCAAGAGTGCGAGTTGCAT
AGCTCGAGTAAAGCCTGCTGCATTGNGCCAGAGTCGGTNGAGCTGTCCGC
CAGTCGAGGCAAAGACAGAGTCGATTTAAATGATAATCACTCAGACTGTG
CGGNCAAGAGACCGATCCGGGCCGATGAGATGTGTAACGGCCAGCACGAG
GCGCCGGAAGGCGACATGAAGGAGNATTCAGANAGAAAGCGCCGCAGAAA
GAAGCGCCGTAAGGATCGGGATGCGGTGGCTAAAGTAGCGAAGCCAGAAG
GCGACATGAAGGAGNATTCAAAGAGAAAGCGCCGCAGAAAGAAGAGCCGT
AAGGATCGGAATGCGGTGGCTAAAGCAGCGAAGCCAAAGACGGCGACAGG
CGCGAAAAGGCAGGGCGCGGCGAAAAGAAAGGTGCGGTCGTCACGGACGA
TGTTGACGCATCAAACACGTTCGAGCCACCGGTCAAAAGGGGACCGAGAA
GCATGTTCTGCACGGACGCGGANAAAGGGCACGGGGCAGTTAAATTCCTN
GTCGTTCCGTCGTTCTTTCCGAAGCTCAGCGTGCAGTACGAAGAAGCGCA
AGGTGGCAAGACGAGACCAGGTGGGGAGTAGCGACGCGGTCAGTCGAGGT
CATGCTGAAAGCGGGGCGCNAGGACGCAAATTGGCAGGGGACNNTAACGT
CTCGGGGGAGCTGNTAGTGAGTCAGCCCTTCTGTTGTCCCTCNGTAGCCA
GAGTAGCTTTCGGNCCGCGACCNCCTCGGGTACGGCTCAAAGTATGAGTC
AGTCNAAAACGTTTGAAACAGGGAGACCGAGGGAGCTTCCGTAGAAGTGA
AACGTGNTTTGCTTTTTATTTTTGAGCATTTCGGAAAGTTTTCGCGATTT
GAGACTAGGAATTTCTTTCAATGTNTAAGGCNNGAGCTTTGTTTGTGTTT
TCGTTTNAGAAGCTCCGAGATTNGAAAGATGNCGTTTANGTAAACGTNTA
GTCTCGCGAGGTGTTCATTCATGAGTAGATAGGCTTTCTNNNTTTTGTGT
GTGANTAACCTGAGCGTCAAGGTTATCGNTGAGAGGCCTATCGTAACGCG
CGTGTGTTTTAGTTAACCTTCTTTTTTTATATACGCGTTTTTCTATTNTC
TAAGGTTAANNNCGTAAGTTTTCAGTGAGTGCATGATTTGCACCGAGAAG
CGTTCTTAGTTCCCTTAGCGCGTGTCCTGTGTGGACGGAAGGAAGCGGAA
TTATNACTGGGTTGCTCGTGCGTGTTGAGNGCAGCCGTANTCTGNCTTNT
TCAGTGAGCGTGCGTAGAACNAGTTATTAGCAGACGCAATATNTTTAAGG
GTTCTGCGGNGTNCGTAAGTTACGCAANTTTAGTTGCTCGTTTAAGCTAC
GTGTCCTGTAGGGACTAAAGGAAGAAACGTGAGTAGGCGTAATGAAAGGT
TTGCCTACGACGCAAGTACGCGTTCTGAATAGTGACCACAAGGCTAGCGC
GCTTGNGGTTGCGTACTTGTGAAGATGGCNAGACTNCTCAGTGGCACCAA
TACGTGCGATACGTACGCCACTGCGATAGGCTGGAGACGTGCNGNTCGTG
TAGTTTGGGCGGTGCAGAAGCTAGCTTGCTATATCGCTGGTTCAAGAGGG
GTNAGCTTAACGGCAATGCCGACGGTTTAAGTCGTTGCCCCTAGAGTATC
GAAAGCCTCATGCTCATCCGGGTTTCCGTGGCATTTTTTCGTNCGTCCAT
ACGTTTTCCGAATTTGTATGTTTTTCCGAAGTGANGCNGATTGTTAGCTG
ATTTTAATGACCACGCCCTAANGCTTTCAAGANATGGCTGTTTTTANTGT
TGAGGGGGGGGAGGACGCGCGTAGGGAATGGGAAAGGTGTAGCGGGTTTT
CTCTTTTNTTAAGAAGGCCGGGTGTGTCTCGGGGGAGGGTGGCCTTGTGC
TCGCTGCTTTGTGGTTGTGGGTCCGGCGCTGTTCTGNGGTGATCGCTTGC
CCACGCAGGAGACGAAAAGTTGCGGGATCTGCTTGCAAGACCAANTTCAC
CGGACCGGACCNGGGAGGAANGTCACNAGAGCGCCACGNGGNCGGNTGAC
CACTCCCNGGAATCTACCTGCTACGAACNAAGGGTTCGTGACCCCTACGG
GGAATCCTGATACCGAAACGCCGATCCCTCGTACAGCGGCTGCTGGCCCC
TNCACGTCGGGATCTTCCTCCCCCGCCGGAGATGC
>ltr-1_family-189#LTR/Unknown [ Type=LTR, Final Multiple Alignment Size = 15 ]
TTGTAACGAAGAAGAGTAGCCTGCCTGCGCCACAGCACCATCGCCACCGG
CATGAGCTCGTGGTTGCTGTCTTTCGCCGAACGCTTGTGACGGCTACCCG
TTCGCGCCCGTTGCTAATAAATCTCTTAGCAATAT
>ltr-1_family-190#LTR/Gypsy [ Type=INT, Final Multiple Alignment Size = 11 ]
AGTGGTGGACGTGCTGGGTTTCGACCACCCTGGAACTTCGGAGTCGCACT
CTACCCCCCATCATGCCCGACGACGCACGCACTCCTCCAGCTCCTCCAAC
GGCGCCGGCCACCTTGGTTTGTGCCGGTGCCTTGCGTCAGCGAGATCCCC
CTATCTTCTCCGGCACAGATGACAAAGACGTTGAAGATTGGATCTCGTCT
TATGAGCGAGTGAGTGCCCATAACCAGTGGGACGACGTTACCAAGTTGAG
AAACGTCGCATTCTATCTTACGGACGTTGCGAAACTATGGTTTCTAAACC
ATGAAGCCGACCTCACTTCGTGGTTGGTCTTCAAGACCAACTTTACCCAA
GTTTTCGGTCGGCCAGCAGTAAGAAAGCTTCGTGCAGAACAACGTTTGCG
CACACGATCCCAAGAGGCCGGAGAGAACTTCACGAGCTACATTGAGGACA
TTGTCGACCTTTGCAAACGGGTGAACGCGTCGATGTCAGAGGAGGAGAAG
ATNAAACATATAATGAAGGGTATTCAGGACGACGCGTTTCAAATGTTATT
ATCGAGGAGTCCTCACACCGTCGCTGAAGTGATAGAATTGTGCCAGAGTT
ACGACGAGTTGCGCAGGCAACGGCTTCACACCCGACGTCCCACCCCGCCC
GCCGACTCTCTGTCAAGCCTTGGAGTCGACGACAACCATGCTGCTCTGTT
CGTAAAAATTCAGGAATTCGTTCGCGCAGAGGTCGCCCGCCAGCTATCTT
TGATATCTTCTGTCCNGGAACCACCACCCGCTTTGCNTCCTACGATCCGC
GACTTCATTCAAGAGCAAGTATCTCAAGCCGTTCCTCCAGCCGCTGAGCA
GACACCAGTCACTGCACCTCTCACTTACGCTGAAGCAGTTTCCCGATCTC
GTCCACAAACGCTCTTGCCGCCCTCTATGCATCGACCGCCGACATTTTTG
CCGCCATCTATGCCGCTTCACGACCGACGGCATTTTCCTCCTATGCCGCT
ACCCGACCGACAGCATTTTCCGANTCCTCAACCGCGACTCGGACCTTACC
CCCACCAGTGGCGCACCTTCGATGACCGCCCAATATGTTTTGCTTGCGGT
GGTGCTGGTCACGTGGCGCGCCATTGTCGTCGTTGCATGCTTCCTCTTCG
GAACATCCGGCGAGCGCCACCTTTCCCCGCTCCGTTTTCCTCTTCGCCTT
CCAGCCTTCCTACCTCTTCCTTTTCCCCTGACCGCCCAACCGCCTCTACT
CGCCGCTCACCATCTCCCCGTCGTCGCTCGCTTTCTCCGATGCGGCGCCG
TCCCGTGTCCACCGAGCAGGAAAACTGATGGCCGCAGTTCCCGAGGCACG
AACTGCGTCCACGTCGCAATGCCCAAGTCCTCGTCCCTCTCCAGCCAACG
TAATTGAAGTCTCTGTCGAAGGAATCGCCGTCCTGGCACTTGTAGATACA
GGAGCCGCCGTATCCGTAATTTCCGCCGAACTCTGCCGCACACTACGAAA
GGTTTTGACGCCTCTCTCCGACTTCTCCCTTCGAACCGCGAACGCTCAAA
ATATAACGCCTCTCGCTGCCTGTACTGCTCGCGTCTTCATTCAAGGTCTA
CTGTATACCGTCGAATTCGTCGTGCTGCCCTCGTGTTCCCATGACATCAT
ATTAGGCTGGGACTTCCTTGCAAATAATAACGCCGTTATTGACTGTTGTC
ACGCCGAACTCGAACTTTCTGCACTTCCCGACCTCGAGACTATCGAAAAC
GGCCCTTCTAGTGCTAAACTGTTTGTGTCCGAAGACAATGCCGTCCCTCC
ACGCTCTTCCCTGCTTGTGCCTGTGTCGTGCGCCGCTATTTCTGATGGCA
CNGTTCTCTTTACGCCCTCTGAGGTGTTCATTCGCCGCCGATGTTCTCCG
CTGCCCTTTGCTCTCCTTACTCTTCGCGGTGGCGTCACGAAAATGGTCGT
CGACAATCCCACGGCCTGCCCTTTAGCTTTATTTCATGGTGAATGCCTAG
GCCTCGTTCAACCGGTCGACACCTTTTGCATCTTTGACGCTCCTGCCGTT
TCTACTTCTGCGGACCTTGGCGCACTTACTTGTGACCCTGCGGTTGATCA
GTCACTCCTCGACGCTTTCCACTGCTCCATCGACGATGGCACGTCATCTT
CAGAACGAAGCCAGCTTATCGCTCTCCTGCAGAGGTTCAGCGCTTCTTTC
GACAGCCATGCTTCCGGTTTGGGCCGCACATCGACCGTTTTTCACCAGAT
AGATACCGGCAGTCATGCACCTTTACGGCAGCGCCCTTACCGAGTATCCG
CCTCTGAGCGCCGTGTCATTGACCACCAGGTTGCTGACATGCTCAAGCGT
GGCGTTGTGCAGCCTTCCAACAGTCCCTGGGCATCACCGGTCGTCCTCGT
TAAGAAAAAGGATGGCTCTATTCGATTCTGCGTCGACTACCGACGTCTGA
ACAAGATAACGCGCAAGGACGTTTACCCGTTACCGCGCATCGACGACGCC
CTCGACTGTTTGCAGGGAGCTGAGTTCTTTTCTTCGCTGGATTTACGTTC
CGGATACTGGCAAGTCCCTTTGGCACCATCTGATCGACCTAAAACAGCAT
TTGTAACACCTGACGGATTGTACGAATTCATCGTAATGCCTTTCGGCCTG
TGCAACGCCCCAGCCACTTTTGAGAGAATGATGGATAATATTTTACGCGG
CCTCAAATGGAACACATGTTTATGCTACCTGGATGACGTAGTTGTCTTTT
CCGCTGATTTCCGAACACATCTCAGCCGTCTCGAGCAAGTTCTGAAATGC
CTTACTGACGCGGGACTTCAACTTAACTTAAAAAAATGTCGTTTCGGCGC
CCGAAAGCTCACTATTCTTGGCCATGTTGTATCGCGAGACGGCGTCCTTC
CGGATCCAGCCAAGCTCCGCGCTGTCACCGACTTTCCGCAACCAAAGAAG
TTAAAGGAGCTTCAAAGTTTCCTTGGTTTATGCTCATACTTCCGACGTTT
CATTCGAAATTTCGCTTCCATAAGTGCACCCCTGACAGCCCTTCTAAGTG
GCGACAAAGAACTTTCCGCTTGGTCGCCCGCCTGTGATGACGCCTTCACG
AAATTACGCCACCTGCTAACCTCGCCACCTATCCTCCGCCACTTCGATCC
TGCAGCCCCCACAGAGGTCCACACCGATGCCAGCGGCGTCGGACTTGGCG
CCGTACTCGCGCAACGAAAAGCGGGGTTTGATGAATATGTCGTTGCCTAC
GCGAGCCGAACTCTGACAAAGGCCGAGGCTAATTACTCTGTTACAGAGAA
AGAGTGTTTAGCCATTATTTGGGCCCTTGGAAAATTCCGTCCTTATTTGT
ATGGTCACCCTTTCGATGTCGTCACTGACCATCACGCCCTTTGTTGGCTG
TCTACCCTTAAGGACCCATCTGGCCGACTTGCTCGCTGGGCCCTTAAGCT
ACAGGAGTACGACATCCGCGTTCTCTACCGTTCCGGCCGCAAACACACGG
ACGCTGACGCCCTTTCTCGCTCACCGGTCTCCGCTGACTGCGCTTGCCTA
TCCGCCCTTGAGCCCACACTTNCATCTCATGCACTGCGCAACATGCCGTC
GGAGCAGCGCAAGGATCCCTGGATCAGTGCTCTCATCAGCATCCTTTCTG
ATCCATCCACCTCTTCACCATCTCGCGCTCTTCGCCGCCAGGCTACCCAC
TTCTGCATTCGCGACGGCCTTCTTTATCGTCGTAATTACCTCTCTGACGG
TCGCAAGTGGCTTCTCGTGATACCCCGCCATCTCCGTGACCTTATCTGCG
ACGCTTTCCACGCAGACCCTCAGTGCGCGCATGCCGGCCTCTTCAAGACC
TATGCTCGACTACGCATCCGATTTTATTGGCGCGGCATGTATAACTACGT
CAGAAAGTTCATTCGCTCCTGTGCTCAGTGCCAACGCCGAAAATTACCTC
CCGGACAAGTCTACCCGTCACAACCCCTTCCCTGCCCTAGTCGGCCCTTT
GATCGTGTTGGTATAGACATATACGGACCGCTACCCTCCACTCCAGCAGG
CAACCGCTGGATTATTGTTGCAGTGGATCACTTGACCCGCTATGCTGAAA
CAGCCGCTCTGCCGACTGCCACCGCCCGCGACGTTGCATCGTTTCTGTTA
CGACATTTCGTTCTTCGCCACGGTGCCCCTCGCGAACTTCTGAGCGATAG
AGGCCGCGCCTTTCTTTCCGATGCTTTGAAGGCACTACTCGACGAATGCC
GAATCGTCCACCGCACCAGTACAGCGTACCATCCGCAAACTAACGGCATG
ACCGAGCGCTTCAACCGTACTCTTGGCGATATGCTCTCCATGTACGTCGC
CTCTGATCATTCAAACTGGGACCAAGTTCTCCCTTTCGTGACGTATGCGT
ACAATACTGCGGCCCAAGCAACTACTGGTTTTTCCCCTTACTTTCTCCTA
TACGGACGAGAACCTTCTACTACGCTCGATACCATTCTTTCATATACACC
TGACGCGTCCGAAAGTACTCCGCTATCTGAAGCTGCTCGTCATGCCGAGG
AATGCCGCCAGCTTGCCCGCTCTTTTTCCACCGAGGACCAGTGGCAGCAG
CAATCCCGTCAACCTGCCGGCCGTTCTGCACCAACTTTTTCGCCTGGCTC
TCTCGTATGGCTTCGGGTACCCGCTACTACACCCGGCCTCTCCTCAAAAC
TTGTCGCAAAATACCTAGGACCCTACCGCGTTCTGGAGCAAACGTCCTCC
GTCAATTACATCGTAGAGCCCCTCACGCCATCGACGGACCTACGCCATCG
CGGCCGCGAACTTGTCCACGTCTCTCGCATTAAGCCGTACTACGACCCAA
TAGTAGTCTCTTCGCCTTAAGCCGCCAGGATGGCGCCTTTTTCTGCGGAG
GGCGAT
>ltr-1_family-20#LTR/Gypsy [ Type=INT, Final Multiple Alignment Size = 17 ]
TGGAGTGTGCGGGGTAACCTCAGACGATCATCCTGGAACTCCGGTCCCGT
ACCCTACCATCTACCATGCCCCAAGACGCCTCCCAGCAAACGCCTCCTCC
TGCACCCACTGCGTGTCCCGGGGTGCCTCGTCATCGCGACCCTCCTATCT
ACACTGGAGCGGACGACACTGACGTGGACGAATGGCTCACGGCGTACGAC
AGGGTAGGCGACCATAACAAGTGGGATGAAGCAGCCAAATTGAGCCATGT
TCTGTTCTACCTCGCTGGAGTGGCCAGCCTGTGGTATAACAACCATCAAG
CAGAGTTCCAGACATGGTCGGAATTTAAGACTTCCCTCGCCGATGTATTT
GGTCGCCCTGCTGTTCGCAAGCTGCGTGCCGAGCAACGTTTGCGAGAACG
AGCTCAACAGCCAGGCGAAACATTCACCAGTTATATCGAAGATGTCCTGG
ATCTATGCAGGAAAGTCGATTCGACCATGGCGGAGTCTGATCGAATCCGA
AACATACTGAAGGGCATAGAAGACGACGCCTTTAACATGTTGCTGGCCAA
AAGTCCACGCTCTGTGGCTGAAATTGTCACACTGTGCCAGAGCTATGAAG
AACTCCGCAGGCAGCGGTCACTGACCCGTCGATCTCTACCGCGTGACGAA
CACCTCGCTGGTTTGGCTGCCATGTCCACCCAGGCAGCGTTGCTCGCAGA
AATGAAGGCGTTCGTCCGCGAGGAAGTTGCCCGGCAACTCTCGTTGATGG
ATTTTGCACAGCCGCAGTCGGTACACGCGCCTACGCCAAGTTTTGCGCCT
CCGCTTCGCCGCGTCATAGCGCAAGAACTGCACGAGGTTTTGCCTGAGCA
CCACCAGCGTGTTCCTGCGGCTGCGCCTCACAGCTACGCCGAAGTCATGG
CCAGGCCCCAACAGATCCCGACGGCTGTGCCACTCAGCTACGCGGAAGTC
GTCACCCAGCCTCAACAACTCCCTCAACGGGGACCTCTCACGTACGCCGA
AGTCCTCGCTATGCCCCGACAACAGCCTGCTATGCAATCACTTCACCAGG
CGCCACGTCCAACGCGTCCTTCCACATGGATGGGACCTGCCGCAACGACT
CGGTGGCGTACAGCGGACAATCGACCAATATGTTTTGCGTGCGGCTATGC
AGGCCACGTCGCACGCTACTGTAGTCGCGTGCAGTCACCTAGCGCTACAC
CTTATGGGCCAAGTTCTATGGCGGGTTCTCCGCGCCCTTATTACGACGAC
GAACCTCGGGCTGCGTCACCACCATTCCGCCGGTCCGCCAACATCCGCCG
CTCAACTTCTCCACGCCGACGCTCCCCATCACCGATGCGGCCTCGTCCCG
AAGCTCGGGATGAGGAAAACTAATTGTCGCAGTCCATGAGGCAAGGGCTG
CGACGCCGTCGAAACGCGGAAGTCCTCAACGTAGCCCGACCAATGTGATA
GACGTGTTAGTTGACGGTGTGCGCACATATGCCCTCGTGGATACCGGAGC
CGCTGTATCAGTTATGGACGCAAAGCTTTGTCGCTTCCTTCGAAAGGTTA
CGACGCCCATTGCTGGATTCGCCCTCCGCACAGCAGGCGCACAGCGTATT
CACCCGATTGCGGCGTGCACCGCTCGTGTTCTCATCGAGGACGTTGTATA
CGCCGTCGAATTTATTGTGATTTCCTCGTGCTCCCACGAAGTTATCCTGG
GGTGGGACTTTCTCGCCCGCCACGATGCCGTCATTCATTGCGCACGGGCC
GAACTAGAACTGTCGCCGATCTCAGATATGACGCTTGCCGATAATGCTTC
TTTTGCGAACAAACTACTCGTCAGACACGACACCAACGTTCCTCCCAACT
CGTCAGTGATTGTATCAATGCATTGCAGCAGCCTCTCTGACGCCATCGCA
CTACTTTCTCCATCAGGCCGCTTTTACACTCGAAAACGTCTGCTGCTGCC
TTTTGCGACTGTGAACGTCAAACAGGGCTCCACAGCTATTTTTGTCTATA
ACCCCTTCTCATACCCTGTGATGCTGCTTCAAGGCGAATGTCTTGGCCAC
GTGGAAGTGATCGACGCCGTACAAATTACGGATGTTCCCGAAGACACGTC
CTGCGCCTGTTACAACACGCTCGGTTCTCTCGCGACGTCCGACCCTTTGC
CCACAGGTGTGTTCGATTCATCTATTGCCGATGGCCTCACCCCACCTCAG
CGTTCGCAGCTTCTGCGCATCTTAGAAGAATTTCGTTCTTCTTTTGATGT
CGAGCAACCTTCCTTGGGCCGGGCGTCTGCTGTCACGCACCATATTGACA
CTGGCTCCCAACCGCCATTGCGGCAACGACCATATCGCGTCTCGGCCACG
GAACGTCGTGTGATTAATGAGCAAGTGGACGATATGCTTCGCCGCGAAGT
GATCCGACCCTCGAACAGTCCATGGGCATCCCCTGTCGTCCTTGTTACGA
AAAAAGACGGCTCGGTACGGTTCTGTGTAGACTATCGCCGCCTGAACAAG
ATCACTCGCAAAGATGTATACCCGCTGCCGCGAATTGATGACGCCATCGA
TAGCCTACAAGGAGCAGAATTCTTTTCATCTCTAGATTTACGCTCCGGCT
ATTGGCAAGTACCCATGGCTGACGTCGATAGGCCGAAGACAGCCTTTGTC
ACACCCGACGGCTTATACGAATTTAACGTCATGCCGTTTGGACTTTGTAA
TGCGCCAGCAACTTTTGAACGCATGATGGACACAGTCCTCCGCGGTTTGA
AGTGGCACACGTGCTTATGTTATCTCGACGACGTTGTTGTTTTTGCCTCT
GACTTCACCACGCACCTTCAACGCCTACGGCATGTTTTGACTTGCTTAGC
GAACGCTGGCCTTCAACTGAACCTAAAGAAGTGCCGATTTGCAGCGCGGC
AGCTCATGATACTAGGTTATGTCGTCTCGAAGGATGGAATCCTCCCCGAT
CCAGCCAAACTTCGTGCCGTAGCTGAATTTCCTAAACCGACGTCCGTCAA
AGAACTGCGCAGTTTTGTAGGTTTGTGTTCCTACTTCAGGCGCTTCATTC
GCAATTTCGCCGCCGTCATATCACCCCTGACGAAGCTCCTTGGCAGCAAC
GGACCTCTCCATTCGTGGTCGTCCGAGTGCGACGAGGCGTTCACTAAGCT
CCGTCGTTTGCTGACGTCTCCTCCCATTTTGCGCCACTACGATCCAACGG
CACCTATTGAGGTACACACAGATGCCAGCGGTGTTGGCCTCGGCGCTGTC
TTAGCACAGCGCAAAGAAGGGTTTCCTGAATATGTTGTGGCATATGCCAG
CCGTATGCTTACTAAAGCCGAGACCAATTACACCGTCACGGAAAAAGAAT
GTCTGGCGATCATCTGGGCGCTTACCAAGTTCCGGCCCTATTTGTATGGT
CGCCAATTTGATGTCGTCACGGACCACCATGCACTATGCTGGCTGTCGTC
ATTGAAGGATCCCTCAGGCCGTCTCGCCCGCTGGGCGCTTCGCTTACAGG
ATTACGATATCCGCGTACTGTACCGCAACGGACGCCAGCATGCTGATGCT
GACGCCCTCTCACGTTCTCCCTTGCCAGACGACAATGCCTGCTGCGCAAT
ATCCCAGCTTGACGTCTCTTCCGTCGACATTGGGACCATCGCTTCTGAGC
AGCGCAAGGACCCCTGGATTGCCTCCATCATAGACTGCCTTGCTGATCCG
TCATCGCAGCCAACCACTCGTGCACTGCGCCGTCAAGCTCGCCATTTCGC
CATTCGCGACGACCTGCTTCATCGACGCAATTACACCTCTGACGGCCGCC
AGTGGTTATTAGTTGTACCTCGAACCCTGCGTTCTGAAATCTGCGCATCG
TTCCACTCTGATCCACAGTGTGCGCATTCGGGACTTTTCAAAACCTACCA
GCGCCTCCGACGACGCTACTACTGGCGAGGAATGTACAACTACATTCAAA
AGTTTGTTCGTTCATGCCCCGACTGCCAGCGCCGAAAATCTCCACCCCAC
CTCTCGCCAGCTGGCCTGCAGCCTCTACCCTGCCCTACCCGACCGTTCGG
GCGCGTTGGCATCGATTTGTATGGACCACTTCCCCTGACGTCGGCTGGTA
ACCGCTGGGCCATTGTGGCAGTAGATCACCTTACCCGATACGCTGAAACC
GCCGCTCTCCCAGCAGCTACAGCGCGCGATGTTGCATCATTCCTGCTTCG
CCGATTCATCCTGCGGCATGGTCCACCCCAAGAATTGCTCAGCGATCGCG
GACGCGTCTTCCTGTCGGAGGTAGTTGAAGCGATTCTCAAAGAGTGCCAC
GTTGTTCATCGTACGACTACGGCGTACCACCCTCAAACGAATGGCCTCAC
AGAACGCTTCAACCGTACGCTCGGCGACATGCTTTCAATGTACGTTGCCT
CCGACCACACGAACTGGGACGCCGTTCTGCCATTCGTCACCTACGCGTAT
AATACCGCTACGCAGAGCACCACTGGATTTTCCCCCTATTTCTTGCTGTA
TGGTCGACACCCTTCGCACACCATCGACACCATTCTTCCGTACCGGCCGG
ATGCATCCGAGTACGTCCCTATTTCTGACACGGTCCGACATGCAGAAGAG
TGCCGCGACCTCGCACGGGCCTTTACTTCCGATGATCAAGAGCGCCGGAG
GAGCACTCGCGGTGACGCCACTGCCACGGTCACCTTCGATCCGGGAGCGC
TCGTGTGGCTCTCAGTCCCTTTAACTGCCCCTGGCCTCTCATCAAAACTG
GTCCCTAAGTATGAAGGCCCTTATCGTGTTCTCGAACGCGCATCTCCTGT
AAACTATGTCATCGAACCAGTTGAGCCATCTGAAGACATGCGCCGCCGTG
GACGAGACATTGTCCATGTCGACCGTTTAAAGCCTTACTACGACCCGCTC
ATNGTGACGAGCTNTTAGGTCGCCGGACGGCTCCCTTCTCGCTCCCGGGG
GGTGGT
>ltr-1_family-191#LTR/Unknown [ Type=LTR, Final Multiple Alignment Size = 8 ]
TGTGAGTGACGTGATGGTGCTTGGCCCAGTTGGTGTGGGCTGCTACAGAT
GGCGCAACGTGACCTGCGCAACAAGTAGCCGCACCGACATCGTCACCTAC
CTTGTCCTGCTTCCGTTTCCGGGAGCCTCGCTTGTTTTTGCTGTTTGCCC
GCGATGGGCGAGTCAGTCAAGCCATTGCCGCTGGAGTGATCAGTCGGTGT
GTTAAATGTAACCTTAACCCGCATTAAACCGTTACCCTACTATGCGAGTC
TTCCTGCGTTCAGCCCAAGCCTCACA
>ltr-1_family-192#LTR/Gypsy [ Type=INT, Final Multiple Alignment Size = 4 ]
TCTGGCGCAGTCGACCCCGAACCTCTGCCAAGCCATTCAGCCACGGCAGC
GCAAGAACGACGGTCAGTACGCCTCTTCAGCCGCATTCGTCATTGTAGTC
GCGCCCTCACGCCGCCGAAGACTCACGCCTGAAGATACTTCTGCCATTTT
ACCGCTCGTCTGTGTTCACTCCGCATCAGAAGAAAAGCACGGCCGTCAGA
TGAAGAGTGCCGTGAATGTTCACAACTAGCCCGGAACTAACTTGAATCCC
GCGCATAACCTGTGGCTTAGCGCTCACTCGCCTAGTCTCCCGTGCGCCCA
GCCTCGCTTTGCGGTGCATCATGCCAGGAATTATTTGGGAGGAGCTTGAC
TCAACGACCATGTCGCGGCTCGGAGTCGACCTTATCCGCGATGAATTGGC
CCGACGCGAGTTAGAGAGCACCGGCTCTAAGGAAGAGCTCATTCAGCGCC
TCGAAGCCGACATTCACCAACGTCGTGAGGCAACGCCACGGTCAAGCGTG
GAGAGGGCGGGTACCGCCGGCAACTCAGGTTTGACCCTTGATACCGCGAC
GCTCGAAAGTCTGGCACTTCTGTTTCAACAGCTGCCACGCCCCTCGACTA
CAGTTACCACACTGCCAGACCTGTCGTCATCGATTGCTTACTTTGATCAG
TCTCCAGCACAAAATGTTAATGTCTGGCTCAATGACGTCCGCCGGGTACA
GCAGCTTGCCGCATGGGACGACGCCACCACCCGTCTCATTGCCGCAAGTA
AACTGAAAGGCACAGCTCGTAATTGGCACCTCGCTTTTGGAAATCACCAT
TCAACCTGGGAAACGTGGAGCGCCGCCCTGAAGGAAACATTTTCATCGGA
GCTNACCCTCATCGAATGGCAGGAACGCGTCATAAAGATCAGACAGGGCC
CAGGCGAGAGCCTACAAGAGTACGCTTACGCAAAGCTGCGTGTGGTTGAA
AGCTGCCCCGTCACCCTTACCGACGCCCAGAAGATTGATTACCTACTACA
AGGTCTTCAAGAACCACATGTCATTGCGGCCATCGCGGCTAATAGGCCGT
TAACAGTGCGTGACTTCATGTCCACGTGCACAAGCCTAGACAAGTGCACT
CAACGTGCCCATGACAGGGCAAGCGTAAAGCAACCGCTGCTTCCACAGAA
GCCACCCCCTCGTTCATCTCAAAGTGGCAATTCAGGACGTCAGCAATATA
ACTTCCAGCCACCAGCTCCGCCAACAGCTACAACAGCACAGCCAAGACAG
CGCATTTCCGAGTTGCCCAAGGAACAACAGGAACGAAGATACGAAGCCAT
TTCTGCACAGTATGGGGCCCCAGCATTCCGGAGCGGCCAAGACATCGCAC
AAGCAACCTGTTACAAGTGCAAAGAGTTAGGGCATTTGGCGTCGGCATGT
CCCTCGCGTAGCAACAGGGCACCACCGTCAACCATCCCTGATGCCCAACA
GCCACGGGCCTTTCACAGTATGCCTGAAAAACTTGAAGGCTCCCAACATC
AATGTCCATTTTTCACGGCGGCCATTGCAGGAGTCGGAGAACACGAAGCA
TATCCGGACTCTGGCTCGAACGTGACATTGATTTCTAAAGCCATCCTACC
TTCCGCAATGATCTTGCCATGGACTAATTTCCCTCTTGCCGTCGTTGGAG
GTGGTACAGCGCTACCAGTTGGGTCCGCCCTCCTTAAGATAACTATTGGC
CCTATCACTGGTGTGGTTGAGGCAGCAGTTTTGGAGAACAACGTCCTACC
CCTTATTCTGGGTGAAGACTGGTTTTTGGCAGCGCGAGCCCGCTTGATCT
TCCAGCCACCAGAGCCCACTCAGCTACAACATCCAGCCACGGGTGTAACG
CTTCTAGCCACTCAGCGTCTGGTCCCGCGAATGGCCAATGCCGTCATTTT
AGCCCGCTCAAAACTTTTTGCGCCGGCAGAAGCAACATCACAAGACTGTC
TANAACGAGAACCCTTACCTTCGCCAGAAGAGCCTCCCTGGCAAGTTTTG
GCGGCGAAGACAGTGCCGCTGGANAGCAGCACTGCCGCACTACAAGTCTG
CACTACGGTGCCTGTAACCATCCACCCCGAACTCCCACCAGCCAGCCTAG
GCAGCCAGCTCTCCCCTGAACAGCAGTCTGTCATTGCTGACATACTGGCC
AAGAACAATGCCGTCTTTTCTCGCCATGAAGATGACATTGGTCATTTTAC
TGACACTCAACATCGCATTGATTTGCTGCCCAATACTGTGCCGTACAGCC
GCAGCCCTTACAGATATACGCTAGAAGACAGGCAATTCCTCGAAAGGCAA
ATTAAAAAGCTTCTTGCTCAAAATATCATCCTCCCTGCATCTGGCCCGTG
GGCATTCCCAGTCGTTGTGGTGTCTCGCAGTGGAAAGAAACGCTTGTGTG
TGAATTACATTCCACTTAATGAACGTACGATCAAGGTTGTGCACCCCCTA
CCTCTGGTGGATGACATCATTCAGGACATCGCTGGCTGCGCCTACTTCGC
CACAATGGACATTAAGTGCGCCTACTGGCAAGTCAGCCTGAGACCCCAGG
ACTATGAGAAAACCGCATTCATCACCCACCACGGAACTTACATGTGGACC
CGAATGCCATTCGGATTAAAGAATGCGCCGTCCACATTTCAGCGAGCCAT
GCAACTGGTATTCCAAGACCTTCAGCCTCGCCCGGATAAATGCGGCATAC
GAGTATATCTCGATGACATCCTTATCTATGCAGAGTCATTCGCCACATTT
GCAGACTTGATGGAAGAGGCCCTCCAGTTGCTGCATACCAGTGGACTTAA
GGCCTCACTTGAGAAATGTTCCTTCGGTCTCGCTTGCATCAAATTTCTTG
GGTTCATCATTTCAAGCGAAGGCCATCGCCCGGATCCAGAGAGAGCAGCT
GCCATGTACCGTATCGCAACTCCCCGAAACCAAAAGGAAGTCCTTTCCTG
GATACAGACAGCCAGCTTTTACCGTCGATTCATCAAGGGCTTCGCTAAAG
TGGTAGCCCCTCTTCAAGCCCTTGTCAAGTCGTCCACATTTCTGTGGTCC
CCAGAATGCGAAAGTGCCTTCCAGACTATTCGCTCAGCCCTTACAGAGCC
ACCACTACTTGCTCATTTCAATCAATATGCAGCAACAACAGTAACCACTG
ATGCTTCTGGTGAAGCCATAGGAGCAGTGTTGTCACAATTTCAGGATGGC
AAAGAACGTGTTATTGCCTATGCTAGCCGATCCCTGACGCTAGACGAACG
CAAGCTTCACAGTAACGTGTGGGAAGGCATCGCAGTACATTGGGCAATAA
CAGTGAAATTTCGTCAGTATCTAATCGGAATCAAGTTCGTCCTAGTTACA
GATAACTGGACTGTTGCTTGCTTGACCAAGTGTGTGAAACCATCTCGCAG
ATTTACGTCCATGCTCATGGACTTGGTTGAATTTGACTTCTCTGTCAGAC
ATTTGCCTGGACGGCAGAATGTTGTAGCTGACCATTTGTCTCGACTTTCG
TGTGCAGTCACGCACTCCGCCCAAGCGCTGGCTACCGCTCAAGAAAAAGA
CCCTGAATGCAGTGCAATTCTTCAAAGCCTTGCTAATGGAGATGCCCCGG
CCGAGTTCAACCTAATCGACAACGTGCTATACCATCGGACACCTTCAGGA
ACATATGCTGTTGTAGCGCCATCGTCATTGCGTCCCGCCATTCTCCAGGC
ACTACATGATGGTGCAGGTCACTTCGACGTCAAGCGGACTTTACACAAAG
TGCAAGACCGCTACTGGTGGCCAGATATGGAAAAGGCAGTCAAGAGCTAC
GTGTCATCCTGCCAGTGCTGCCAGCAGTATAACCGTCCAACCTCAAGAAG
TGTTGGTTTTCTTGGCAAAATGCCAACTTCAGATGTTCCATTCTCGAGCA
TTGCTATCGACCACATAACTGTGCCTCCCAGCAACTCATCACGGTACATA
CTGAACGTGATTGATTTTGCAACTCGCTTTATTGCTCCAGGAGCCGTTCC
GTCAACCTCGGCACGCGAAGTTATTCAGACTTTGCATAAAGTATTTTATT
GCTATGGTGCACCTGACCACTGTCTCTCAGACCATGGGTCGGCCTTTGAG
TCGACAGAGTTCAAGCGGTTCATGCATTTACATAACGTTGAGCTGCACTA
TTCAACAGCCTACCGACCTGAAGGGAATGGCCTCGTTGAACGAAGCAATG
GAACATTACTTACAGTATTACGGAAAATATGTGCTTTGGAACCTTTATCA
TGGCCTGCAAAGCTCCATGAAGCAGCCTTTGCGGTCAACACTTCGGTGAA
TTCTAGCACCAGCTTTTCGCCATTCCAGTTACTCTTCAGCTACGTGCCTA
AGGTTCCTCTCCAGCAACAACGGTCGCTCCAACAAACCGGCCTTGTTGAG
CGCGTCCTTGACGTAACAGCGCAACGTTCAGAGGCATCTGCCAATTCAGA
AGCAGCTCAAGCCTCCCGCAAACGCCACTATGATAGTACCCATCGCTCTC
ATAGCTTCACAGTAGGTGACCTAGTATGGATCAAACGTCAAGCGCCAGCG
CCCCACGAGAAAATGGCACCGCGCTTCAGAGGGCTCTACCGTCTCACTGA
GCAGTTGACTGCATCCACATTCAAGGCTTTGCGTGTGTCAGGAATGACAG
CTCGCCTGCTTAACCAGCCAAGAACTGTGCATGTTTCGCAAATTAAGTTG
TATGTGCCTCCGTCATCTCCTGTGGCACACCTTTCGTCCAGCCTTGAAGG
GGAAACATCCGCCACTACAGTCCCTGATGATGAAACTGCCATCCACCAAA
CACAGCCTCAGCGCCAACAGCGTGTGCGCCACCTTCCCCGTCACTTGCGA
GACTTCGTNCTTGAGTGACTATATGGACGCCAAGTTAGACCAAGGGACTT
GGTCATCCGGACGGGGGTGGAA
>ltr-1_family-193#LTR/Unknown [ Type=LTR, Final Multiple Alignment Size = 2 ]
TGTGAGTGACGTGGTGGTGCTTGGCCCAGTTGGTGTGGGCTGCTACAGAT
GGCGCAACGTGACCTGCGCAGCAAGTAGCCGCACCGACGTCGTCACCTAC
CTTGTCCTGCTTCCGTTTCCNGGAGCCTCNCTTGTTTTTGCTGTTTGCCC
GCGATGGGCGGGTCGGTGNAGCCATTGCCGCTGGAGTGATCAGTCGGTGT
GTTAAATGNAACCTTAACCCGCATTAAACCGTTACCCTACTATGCGNGTC
TTCCTGCGTTCAGCNCAAGCNNCACA
>ltr-1_family-194#LTR/Gypsy [ Type=INT, Final Multiple Alignment Size = 4 ]
TTTTGGTGGAGGTGCGGGGTACGCGTCTTCGCCACGGAGCTCCGCAGCGG
ACGTCTCACCCAGCCTGGNACCATGCTTCCAGTGGAAGGCACCGCATCTG
CAGCTGCAATGCGACTACGCATACCCAGTACGTTGCTCTACCTCAGCCGC
AAGACCCCGGCAAGTTCACCGGCCTCGATGGTGTTGACGTNGAAGAATGG
TTGAAGATGTATGAGCGCGTCAGCAAGGTGAGCAGGTGGGATCCGACCAT
AATGCTGGCCAATGTCGTGTTCTACCTCGACGGAACACCGCGAACGTGGT
TTTACACACACGAAGAGCTAACCAGCTGGGACTTGTTCAAAGAAAAGCTG
TCCGACGTTTTTGGCAATCCGACCGGTCGACAACTAGCCGCCAAGCAACA
ACTCGCCACGCGTGCCCAAACTGCTACCGAGTCCTATGTCTCCTACATTC
AGGACGTCCTAGCCCTCTGTCATAAAATCGACACGTCCATGCCAGAGGCG
GACGAGGTTGGACACATTATCAAAGGCATCGCGGACGACGCATTCAACCT
TCTGGTCTTTAGAAACTTATCGACTGTCGACGCCATCGTGAAGGAATGCC
GCCGTTTCGAGCAGGCGAAGAGTCGCCGTATATACAATCAGTTTACACGG
CTTCCAAATACTGCAGCGACCTCTTCCTGTACCGACCCCACCGACCAATC
TAGCTCGCCACCACCAAGCGAAAACGTGACCCGAATTGTACGCCGCGAAC
TCGAAGCAGCGTTTCCTGCCTCGCCTCAACAGACGTCGTGGAACAACACC
GCTGAGACGATATCGCTGATCCGGTCCGTGGTTCGCCAGGAAATCGCTAA
TATGGGTCTTCCCAGCGCTTCCTCCTTAGTCGCCCTGACACCCGCCCTGC
TCCTATGCCTCGGTCCTATCGCAGTCCGCCTCACAGTGTCCGTTATCCCT
ACACTACCAGGAATCCATCGGACTGGCGTACACCTGACGACAGGCCATCT
GTTTCTGCTGTGGCCGAATCGGTCACGTTTCCCATCACTGCCGGAGCCGT
TGGCCGTCCCCTCCTCGAAACACCTTCCGGAATTCGAGTTCGCCCCGAAG
TTCCTCACCCCGTCGCTTCTACGACGCTTCCGACGCCACTACCTCGACTC
GCCGCTATGCTCGCTCGCCCTCGCCTCAACGTCGCCAGCCACGTCCGCCC
CAGCTTTACCGCTCGCCGTCGCCGACCTACCCAGGACCGTCCCAGCAGGA
AAACTAGGCAATGCGGCACCTCGAGGTGGTGCTGCAACGTCGNATTCGCC
GCAAAATCCTCCTTTGACGCTGTTTACGAGAAATAACCTTCTTGACGTCC
AAGTTGATGGCACACCCGTCACAGCCCTCATAGATACCGGAGCACACGTA
TCGATTATGACCAGCCGCCTACGCCGCCATTTAAAGAAAATTGTTACGCC
TGCCGTTACTCGGTTCGTACGAATCGCCGACGGTAGCACGGTGACCGTGG
TCGGAATGCGTACTGCACGTGTGAGCATTTCCGGCCGCCATACTGTCGTC
CTTTTCACTGTGCTTGACCAATGCCCCCATGACCTCGTCCTAGGCCTAGA
CTTCCTCTCCGCCCATTCAGCGCTCATCGATTGTTCCTCAAGTACTGTGC
GTCTTGACCTGCCTCTACTGGACGTTCCTCCAACACCACACGAAATTCGC
CTAAGANCGACTGATTTTGTTCACGCTCCACCACAGGTCTTGACATACGT
CGAAATGTCGCCTTCTACGCCAGTTCCCGATGGTGATTACATCTCCGCTC
CCATAACTGCCATCGTTCTCACCCACAGCGTTACCGTCCCGCATACAATA
CTGAGGGTCACGGACAATCGCGCGTACCTCCCTGTGGTGAATTCGGGCTC
GCTAAGCAAATTCTGCCTAAAGATATCACCCTGGCTACAATCACTGCTTT
CGAAGTTAGTTGCGTTGAGACTTTTGCCGTCGACGCTTCCTGTGAGCCTT
TCCGGTCTGCCAAATGTACTGACAACGACATTAGGAAAATGATCGCCCCG
AATCTCACTCCTGCGGAGACTGAACAGCTGTGCAGCCTATTGCTTTCCTA
CAAGGATATATTCGACCTGAACAACCGNCCCTTAGGCCAGACGTCACTTG
TCAGACATCGTATACATACAGGCGATAATCCACCCATCCATCGGNGACCC
TACCGAGTTTCAGCTTCGGAGCGTCACGTCATCAAAACGGAAGTAGACAA
GATGCTAGCGAAAGACATCATNGAGCCATCNTCAAGTCCCTGGGCGTCCC
CTGTCGTGCTGGTCAAAAAGAAGGACGGCTCATGGAGATTCTGCGTCGAC
TACCGCCACCTCAACCGCATCACGAAGAAGGACGTCTACCCACTACCTCG
TATCGATGACGCCCTCGATTGCCTATACGGNGCACAGTATTTTTCGTCCA
TCGACCTACGGTCCGGATATTGGCAAATCGCTGTCGATGATCTAGATCGT
GAAAAGACCGCCTTTATAACGCCTGATGGTCTTTACCACTTCAAAGTTAT
GCCTTTTGGGCTATGCAACGCTCCGGCTACCTTTGAGCGTATGATGGACT
CATTACTCCAAGGATTCAAGCGGTCGACTTGTCTCTGCTACCTAGATGAT
GTTATTGTGTTCTCGCCCTCATTCAGCACACACATTGAGCGCCTTTCAGC
TGTACTTGCCGTTTTTCGCAAGGCCGGTCTACAGCTCAACTCCAAGAAAT
GTAACTTCGGCCATCGTGAGATTACTGTTCTTGGACATGTCGTCAATGCG
ACTGGCATCCGACCGGACCCAGAGAAAATTCGCGCCGTGAAGGAGTTCCC
TGTTCCACGGTCCGCAAAAGATGTCCGAAGTTTCGTGGGCCTTTGCTCTT
ACTTCCGCCGCTTTGTTAAAAATTTTGCCACCATAGCACGCCCTCTCACA
GATCTCCTGAAGAAAAGTGTGCCGTTTTCATGGGGATCCTCTCAGGCCAC
CGCCTTTTCTCGCCTTACCACCATGCTCACCACCCCACCGATTCTAGGAC
ACTTCGCTACTTCAGCCCCTACAGAGGTGCGCACCGATGCCAGTGGCCAC
GGAATCGGTGCCGTCTTGGCACAAGTTCAACACGGCCATGAACGTGTCAT
CGCGTACGCTAGCCGTCTTTTGTCACCTGCGGAGCGGAACTACTCTATTA
CCGAGCGCGAATGTTTGGCCGTTGTGTGGGCAGTGGTGAAATTTCGCCCC
TATCTATACGGCAGGCCCTTTTCTATTGTAACGGACCACCACGCCCTCTG
TTGGCTTTCGTCCTTAAAAGATCCCACAGGGAGGCTTGGACGATGGGCTT
TGCGGCTACAAGAGTATTCCTATTCGGTGGTGTATAGGTCTGGNCGCCTA
CACAAGGACGCCGACTGTTTGTCCCGTTACCCTGTACACACGCCCGCCAA
CGCCGACATGGACGCTTCCGCAAGTGTTCTTTCCATTTCCCAGCTTTTGG
ACATGGCCAACGAGCAACGCCATGACACTACTTTGAGGACCCTCATTGAC
CGAATGGAATCTGCTCCTACTGATCCATCGTTACGGTGGTTCGTTNTCAA
CGACGGGATATTGTACCGACGCAGTTTTCATCCTGACGGTCCTCCCCTTC
TCCTTGTCGTTCCTCAACACCTCCGCTCAACCGTGCTTCAGGAGCTTCAT
GACGCCCCAACTGCCGGACACCTTGGCTTTGCTCGCACTTACGACCGCGT
GCGCCGCCGCTTCTACTGGCCCGGCCTCGCACGCTCCGTACGGCGCTATG
TAGCTGCTTGCAAGCCCTGTCAACATCGCAAAAAGCCAGCAACGCTTCCT
GCCGGGTACTTACAGCTGATCGACATTCCACCTGAGCCGTTCTTTCGCGT
GGGTTTGGATCTCCTTGGCCCTTTCCCCGAGTCCAGCTCCGGCAACAGGT
GGATCGCTGTCGCTACTGATTACGCGACGCGCTATGCCATCACTCGGGCA
CTTCCCACGAGCTGCGCAACCGACGTCGCAGATTTCCTACTCCGGGATAT
CATTTTAGTACATGGCGCCCCGCGACAGCTCCTTACTGACCGCGGCCGCA
CTTTCCTCTCCCAAGTCATCGCCGATATCCTACGCTCATGTTCTACCAAG
CACAAACTGGCCACCTCCTATCATCCCCAGACCCAGCGGCCTTACTGAGC
GACTTAATCGGGCTATTACTGACATGCTATCGAAATACGTTTCACCCGAC
CACAAGGACTGGGATGTGGCGCTGCCCTACGTCACGTTCGCCTATAATTC
ATCACGCCACGATACTGCTGGGTATTCCCCCTTTTACTTACTCTTCGGTC
GTGACCCAGTATTACCATTGGACGCTTCCCTCCCCTTGATACAGGATTCG
AGGACCGAGTATGCCGGCGACGCCATCGCCCACGCTGACCATGCGCGCCA
GCTTGCCCGTACTCGTCTGTTGGCATCGCAGGAATCTCAACGACACGCTT
ACGATCGCCGCCGTCGCGACACATATTTTTCACCAGGCTCTCTCGTGCTA
CTTTGGTCCCCTTGCCGCCGAGTGGGGCTCTCCGAGAAACTCCTTCCGTG
CTACAAAGGCCCTTACCGTGTTCTACGTCAAGTGACCAATGTCACTTACG
AGATAATCCCCGAGACCTCCGTCATGCCACCCGGTTCCACATCACCTGAC
GTCGTACACGTCTCTCGGCTTAAGCCGTACTATGCCCTTACCGACGGCCC
CGTCCGAAGCACCGGGACGGTGCTTTTTCTGCCGGGGGTCG
>ltr-1_family-195#LTR/Gypsy [ Type=INT, Final Multiple Alignment Size = 2 ]
ATTCTGGTGGAGGTCAGCGATCCCCGTCCTCACCATGGAACTCCGGAGTG
GTCGGCACACCGAGCTTNTCACCATGCCTCCCGGTGACGAGNCCGCCTCT
GCAACGGCTTCGGCTTGTCCGACTGCTCCAGTCGTCACGGTTGCCCAACA
TCGCGACCNNGGTGTGTTCTCTGGCCTGGAGGGANAGGACGTCGACGANT
GGATCAAGCTCTATGAACACGCCAGNGCTAATAACAGGTGGGACCCAACG
ATCATGCTCGCCAATGTCATCTTTTATCTCGGCGGCGCCCCNCGCGTGTG
GNACGAAACGCATGACGACGAGATAACCAGTTGGGACAGTTTCAAAGAAA
AGCTNNGGGAACTGTTCGGCGACCCNATTGGGCGCAAGGCTGCCGCGAGA
AAGGCTCTCGCGTCTCGTGTTCAGNCATCTACAGAGCCGTACGTTTCNCA
CATCCTCGACGTCTTGGCTCTACGCCGNAAAGCTNACGATNNTATGTNCG
CAAGCAGATAAAGTGNCGCATGTGNTAAAAGGCANCGCCGACGGCGCTTT
CANTTTGCTTGTTTTCGGCNNCGTCTCGGCTATCGACGCCANCATNAAAN
AACGCCGTCGCCTTGAACAGGCTAAGAGCCGCCGTATCNCNCACCACATC
NCGCGGCTACCCAACACTGCTGCTACGTCGACATGTGAGGGTCGACCGCG
TCAGACCANCNCCTGCGANGACGTNACCNGTATTGTTCGCCGCGAGCTCG
AGGCCGCCTGTTCNCCGGCCTCCTCCGCGACGCCTCCCGATCCGCCNGCA
ACCACNATTGCNNTGATTCAGGCCGTCGTCAGGCAGGAATTTGGGAACAT
GGGTCTNAACNCCGTGTGTTCNNCGTCTCNACCCAGCGGTTCTCNAGTTC
TCTAGCGGCCCTCCTCGTCCCCGGCAGTCCTTTTCTNCCACATCTCGCCG
CAACCCGTCCGAATGGCGTACCCCTGATGACAGGCCGATCTGCTTNCACT
GCTGTCGCATCGGCCACGTCGCCCGTCACTGCCGCAACCGATGGCCACCG
CCTCNNCGGACNTACGCCGCCGCTCATNCCCGCNCCTTTGGNCCTTCTGT
NCCCTATGCCACCCGCCATGGACCCACTGCCGCTGATGCCCCTGCCCCGA
ACCTTCGCTACAGCCGCTCGCCCTCACCCCGACGCCACCAGTCTCGNTCG
CCCCNNCCCCNTCCGCTTCTCTTCACCGCCTATCGCCTCCCGGACCCAGC
CGGAAAACTAGGCACTGCAGCTTCTGGANGTGAAGCTGCGTTGTCNACCC
TGCCCCCAAATCCTCTGCTCACGTTACNCACNAACCGAAACCNTCTTGAC
GTTGACGTTGACGGCTATCCTGTCGCGGCACTCATCGATACAGNNGCACA
TCTTTCTATTATGAGTGCTGCCTTCCGACGACGACTGAACNCAGCTCCTC
ACCCCAGCNTCNGCACGCGTCGTCCGCGTTGCGNATGGCGGTGCTGTGCC
TATCATNGGCATGTGTACGGCACGTGTCGGCATCGCCGGCCGCCACACTC
CTNTCCTCTTCACCGTAATTGCCCATTGCCCCCACGACCTCATTCTCGGT
CTCGATTTTCTCTCCGCCCATTCTGCTCTTATTNACTGCTCTTCCGGTAC
CCTTCGCCTTGAGTTGCCGATNCTCGCAGAACCTTCTGANGCACCCCACT
NCCGCTTANGCTCCACCGGCTTTCTTCGCCTGCCGCCGAAGTCCATAGCC
TACATTGAACTGTTGTCTTTCCCACCAGTTCCTGATGGCGAGTACCTCGT
CACTCCTCTGCCCGACATCCCAATACAGTATGACGTNACCGTGCCTCACA
GTATACTTACTATTACTGCGAACCACACTCGCATGCCTGTCTNTAACTCT
GGATTGGCAAAGCAAATTCTACCGNAAGGTATTTGCCTTGCCACCATTGA
TTGTCTCGGCGACCAATACGTGGCAGCGTTATCGACCGATGGTTCTCGCG
AGCTCAGCATGCCCCTCGCGCCAGCCTCGGGCGCCNATCCCAACATGAAG
AAAATGGTTGCGACGGACNTGTCCTCTACGCANGCTGAAGACCTTTGCGA
AGTATTGTCNTCCTACCGCGANATTTTCGACTTCGGCGATCGCCCTTTAG
GCCAGACGCNCGCGGTCAAGCATCGGATTCTTACTGGCGACGCTGCNCCT
ATTCACCGACGACCGTATCGAGTTTCTGCGCCGNANCGCCGAGTAATTCA
AGGCGAAGTGAACAGCATGCTACGATAAAAACATCATTGAGCCTTCTTCG
AGTCCCTGGGCGTCACCTGTAGTGTTGGTTAAGAAGAAGGATGGCACGTG
GCGCTTCTGTGTAGACTACCGTCATCTGAACAGCATTACNAAGAANGACG
TCTACCCGCCCCCNCGTATAGACGACGCCCTTGACTGCCTGCACGGTTNC
AGCTATTTCTCGTCTATTGATCTTCGTTCGGNATANTGGCAGATTGCTGT
TGACGATGTGGACAGAGAAAAAAACCGCGTTCATCACACCTGATGGCNTA
TACCAANTTAAAGTAATGNCGTTTGGATTATNCAACGCCCCTGCCACCTT
TGAGCGCATNATGGACTCCTTGCTCCGAGGTTTCAAATGGTCCACNTGCC
TCTGCTACCTCGAGGACCACGTCATCGTCTTCTCGCCNACGTTCGACACT
CACCTTGAGCGTCTNANAGCTACACTTGATGTATTTCGAAAGGCGAAGCT
GCAACTTAACTCGTCCAAATGCCGTTTCGGCCGCCGNCAAATTACTNTTC
TGGGCCACCTCGTTGACGCNTCCGGAGTACAGCCTGATCCCGACAAAACT
CGCGCTGTNCGAGANTTTCCGGTTCCGAAGACAGCCGCAGACGCTCGAAG
TTTTGCAGGGCTGCGCTCGTACTTTCGTNGCTTTGTTCNAGATNTTGCGG
CAATTGCTAGGCCCCTNACTAATCTTTTGAAGAAAGGCGTACAATTCTCG
TGGGGCACTTCAGAAGCCGCCGCCTTCTCTCGTCTCGTCACTCTTCTNNC
CTCACCACCCATTCTCGCCCACTTCGACCCTGATGCCCCTACAGAATTGC
GTACAGATGCCAGCGGTCATGGCGTAGGTGCNGTCTNAGCCCNGCGTCAG
CGTGGCNAGGATCGCGTTATTGCNTATGCGAGCCGCCNCCTCGCACCATC
GGAGCGCAACTATTCCATTACGGAACNNGAATGCCTTGCTGTNGTNTGGG
CGGTTGCGAAGTTCCGTCCTTACCTTTACGGTCGCCCCTTTTCCGCAGTT
CAGGTGGTCAAAATTTTCGGAGTCCTCCACTACGGCGTGCCTCATAATCA
GAAAGTGGTTTTGGCACGTAAAACCCCAAATGTTATTATTATTTTCCGCA
GTCACTGACCATCACGCCCTCCGCTGGCTCTCATCGCTAAAAGATCCTAC
AGGCCGGCTTGGTCGATGGGCTTTGAGGCTACAGGAATTTTCATATTCCG
TGGTNTACAAGTCTGGCCGCCTGCACCAAGACGCTGACAGCTTGTCGCGT
TACCCTGTTGACGACCCTGACTCCTCCGATATTACCAGTGCTGCTTGCGT
ATTCTCTGTATCGCAGCTGCTTCATGTTCGCCGACGAGCAACGTCGTGAC
GCCTACATCAGAGCACTCNTCGACCGTTTTGAACACTCTCCCGCCGACGC
CACTCTACGCCTCTTCGTCCTCCGCNACGGTACTCCGTACCGTNGTAACC
NTCATCCGGACGGCTCTGGGTTCCTACTTGTCATACCTAAACNCCTCCGN
TCAACCGTTCTAGAAGAGCTTCACGACGCACCAACGGCAGGACACCTCGG
CGCATCTCGANCCTATGACCGTGTACGTCGCCGTTCTTTCTCGCCGGGCC
TTGCCCGTTCCGTACGACGCTACGTCGCCGCTTGTGAACTTTGCCAGCGA
CNCAAGAAGCCTTCCCAGCCCCCCGCTGGTTACCTGCAGCCGCTCGACAT
CCCTGCNGNGCCCTTCCATCGTGTTGGCTTAGACCTTCTCGGCCCATTTC
CGGAATCTACATCAGGAAACAAGTGGGTTGCAGTCGCGGCNGANTACGCG
ACCCGCTACGCCGTAACCCGCGCTCTTCCGACCAGTTGCGCAACTGACGC
TGCGGACTTCNTCCTGCATGATATNATTTTGATTCATGAGCGTTCGAACC
GCACCCTTACAGACATGCTATCCAAGTACGTTTCAGANGACCACCGTGAC
TGGGACCGGGCTCTACCTTACATTACNTTTNCGTNCAACTCTTCCCGTCT
CGAANCTGCTGGCTTTTCNCCNTTTTACCTCTTGTATGGCCGCGNACNGA
CGCTACCACTGGACACTGTGCTTCCGTCCGCCACAGCTTCAACTAGCGNT
TATGCCCGTGATGCNATCGCCCATGCTGACCACGCTCGCCAACTTGCGCG
CGCTCGCCTACAAGTNTCTCAAGGCANGCAGAAGCAACGCTACGACCTCC
GTCACCGTGATGTCNATTTTGTGCCCGGCGCCCTCGTGTTGCTTTGGTCA
CCATNGCGTAAAGTCGGCCTTTGTGAAAAGCTGCTTTCCTGCTACACAGG
CCCGTATCGCGTGNTNCGCNAAGTGACCGATGTCACCTATGAAATCGTTC
TAGCCGCGCCCACTACGTCCTCCGCTGTGACAACCAGTGACATTGTCCAC
GTCGCCCGACTCAAGCCCTACAACTCNCCANGCGCCTTGGATNTTTANCA
GCACCGTGACGGCGCTTTTGCCGCCGGGTACTAG
>ltr-1_family-196#LTR/Unknown [ Type=LTR, Final Multiple Alignment Size = 10 ]
AAATGCCGCGACGCCATCTGTGCCCAACCACGCTGACGACGAGAACGACG
ACCTCGTGTGTGCAAGCGAGCGTGCTAGAGAAGAAGAAGCTAAAACTGAA
CGCTTGTTCTAATTGTCTAGATTAAAATAACGCTCTCCGCTCTTGTCTCA
AGTGAGCCGTGACA
>ltr-1_family-197#LTR/Unknown [ Type=LTR, Final Multiple Alignment Size = 3 ]
TATATTGTGACGAAGAAGATCGGCAGGCTGAAAAGCCCCGTTGCCATCGC
GCGGCTCGTACCCAGTTCGTTCGCTGGCTGCGCCNTACCTGCTGGTGCTG
AGTTTGTCGCTGCTGCTCTACGAGCTGAATAAACCCCCCTTTACA
>ltr-1_family-198#LTR/Unknown [ Type=LTR, Final Multiple Alignment Size = 12 ]
TGTGAGCGGCGCGCACTCTCATAACTTAGCCGTCACGCATTTTACGCCGA
CCTGTCAGGCAGCGTGCTCCACCGCCGCAATCCCGTAGATCACGAGACGC
CCCGCATGGTACTTTGCTCCCCGCAAGAGACCCTTGAGTAAACACGAGGA
AAGACTCATCGCACCGATGCCCTGCTATAGTTCCTGGGACTGTAAGAAGA
GACCCACGAGTAGACACGGGGGTTCGAGCGAGGCGAGAGAGAAGAGCCGG
AGGTCAGCCGAGCCGGAGAGACGGCACGGGGAGACGCACGAGAGACGCGG
CCGAGGAAGGCAGCAACACGCTTCACGCCGACGCTCTGCAGATAATAAAC
AGTTTTCATTTGAGAAAGAATCCAGCCTTTTTCATTTGCTGACA
>ltr-1_family-199#LTR/Gypsy [ Type=INT, Final Multiple Alignment Size = 4 ]
TGGCGCAGCCGACAGGATCTGCAGACGCGTCTTTCCCGAACGAAGAACGA
GCGGCCACCACGGAGCCCAGCAGAACGCCATCGGTGAGCTCGGAGTCGAC
ATTCATCTATTCACCGGTGAAATCAACTGTCCGCNANGTTCTNAGCGCCC
TGAAAAAGCAACGGCTGACTGACGAGCTGAGAATNCGTGGACTTCCGTGC
AGCGGCCGCAAGGACGATCTCGTGACCCGTCTCCAAGACGACAACACTCG
CCTCCAGGCCTTGCTGGACACGTCCTCCGACTCAACGACCAGCCAGACCG
AAGCTGACGGCGACGACCACGAAAAGGCGGACTCAAAGGCGCCGGCTACG
ATCGAGAGTCTGCGTGCCGAGGTTGACCAACTGCGACGGCTTCTAACCCA
GCAACGCGGGTCACACGCTACGAGTGACACAACGGGGGCACCGAAGCCAA
CGCAGGCGCAAGCTGGGGACGAAACGGGCTCCCAACGTTTCGACGGGATC
CACGCCCCCGCTACGGCAGTGAACCAACGGCCGGCAGAAGTCAACCGTGG
CGCACCTCCACAGCCATCACCGGAGAGCACCACCGCCACAGCTACAGAAG
ATACGCCAAGCATGACTGAAATCGTGGCCATGTTCGCACGCGCGCAGCTG
CAGATGACGGAAGCGTTGTCGAGAATGTCCGCGCCAGCTCCGCCCGTGCT
GATTCAGTCTACGAACGATACCGCGTCCGCCATCCCCGAGTACGACGGTG
ATGTACAACGAAATGTCCAAACGTGGATTACGCAGGTGGAACGCATTGCT
GCGCTGGCCCACTGGTCCCCATCACTGACGCTCGCAACGGCAGCAACCCG
GCTGCAAGGTGCGGCGAGGGACTGGCACAGCTCTTACGGTATTGCTTGTG
AAACGTGGGACCTTTGGAAGGAAGCACTTGCCTCTCGTTTCGACCGGAAG
CTAACAATGCAGGAGTTCTTGGAGCTGCAGGCTTCACGAAAACTGCGCAA
TTCGGAGACCCTAGTGGAGTACATGTACTCTAAAAATGCTCTACTGGACA
AGTCTCCGTACCCGCTCGCGAACGAAGAGAGAATTTCGCTGATACTTAGC
GGGATCGAAGACGACACCTGGGCGATTCCTCTGGCTGCACAGCCCTGCAG
CAGCGTCATTGATTTGATAGACCGCGCAGCGCTGCTCGACACCAGGCGGC
GTAAAGCAATAACGACGCAAACAGCGCAGTTCCGACAATCTCAAGCTGGA
CAACAGAGCCAACGAAACCAAACGAGGAACAGCTACGAGAACAGAGCGGC
AGCTGACGACGGACGCCCCGGGCCGAGCGCTCAGTCAATGCGGCGCGAAC
ACCGAGAACCAGTTCGAGCTGCGCGAGCACGAGCCTGCTTTAACTGCGGC
AATATGGGACATTTGTCGAGGGAGTGCACCAGACCCAAGACGGAGGCCAC
AATCCACGCGGAACGACGCCGAGAAGCCAGATATGACGCAAGCAACGCCG
GCACAACCTCCAGGCAAGCCAATTGCTTCCTGCAATCGACGGGCGGCACC
CTACCCATCGTGAAGGGCTTCGTTGAGAGCCGACCGGTCAGAGTCTGCAT
AGACAGCGGCTCCAACGTCTCCGTCCTCGGCGAGAGCTCCGTGGGCCCTG
AGGTTCATCCCCGACCCTGGACGTCTCNCGAAACGATAGAAGTGCTCGAC
CGGTGCATCAGACCGGCGAGAGTGGCGACTCTGAACGTGACCATCGGAAC
ATCGACCGTGCGACTCGAGGAGGTAGTGATCGCGCCCTTGCCAGGCGCCA
TGGACCTGATTCTTGGTTCGGACTGGCGCCGCGCTGCGAATGTTGACGTC
ACGTTCCACCCCACTAACGACGTCACCCTCGTCCCCGTTCAGCCATCGGT
GAGTGAGCCGTCGGGTCACGCACCAAGCGCACACAGTGCGCATCGCGTCG
GAGAGACCCTAATAACAGCCTTTAGCAATCGCAGGGTCCTAGACGAACTA
CCGGCGAGCGATATCGGCTTCGTACAGCTAAAGACGAAGGACCCCGGTCC
TGACGAAGATTACACCAATCAGATCGAAGNGGCAGTATCCAAAATGTCCC
GCGACGCAAACGCCGACGAACGAGATGAGCTGCGCTCAATTCTTCATCGT
CACCATAAGGCGTTCACCACGAGGAAGGACGCGCTGGGGCTCTGCGCTCA
CGCTGAGCACAGCATCGATCTCGGGCACGATATTCCCGTCGCCTCAAAGA
CATACAGATCCTGTNCCGCGGACCGACAGTTTCAAGAGAGCGATCCCGAA
TGCCAAAAGTTCCGGGCGGAAGCAGGAACTGTTAACTCCATCTACGAAGT
GGAAGACGACATCGTGGTGAGAAGATCGATCGAGGGCGNACGAGCTTGCA
AAAGGGTGGTGGTTCCTGCGGCGCTCCGAAGCAGCGTAATGGCAGTCTTT
CATGACAACAACGGGCACCTCGGAAGCGAGAAAACGAAAGCCCTGGTCCA
GCGAAAGTACTGGTGGCCATCTATAGTAAGGGACATCCGCCGCTACATCG
AGTCATGCCACACGTGCCAGATGATTAACTCACGAACGACACGAGCCGAA
GGGTGCCTCAGCCCCNGAGAAGTTCCAAACGAGCCCAACGTTGTCATCTC
TCTCGATCACATGGGTCCCCTGGATGGAGGTGAAGGTTATATCCTCGTAT
GCATCGACCACGCTACAAGGTACATGGACGCGGTAGCAGTGCCAAGCACA
TCTTCCAAGTACTACCTGGAATTTCTTACGAACCGGTGGATCCCACGATT
CGGCGTCCCAAACATCATCCTCACGGATCAAGCGAAGGGCTTTGTGAACA
AACGAACAGCGCAAGTTCACAACAGGCTTGGAATCCACCACATAAACTCT
CCTCCGTACATTGGNCGTCAGATACGAATGGGCCANTCGAAANAACGGTG
GGAACNCTGAAACAGGTATTGCGAAAGGTCATAAGCAAGTCCGAAAACTG
GAAAAGGGAACTACCTAAGGCCATATTTGCCATCAACGTCTCAAAGCACC
GACACGGCAACCTAAGTCCCTTCTGGCTCATGCACGGCTACGATNCGAGG
GTACCGGGAGAACTAAATATTGGAACAATCGGAGAAGAAATGGAAGCCGC
GGAAAGGCTCCATGAAATGGCCAAGGGGCGCCAGGACATGATAAGCTGTC
TTAAGAAAAGCCAAGAGGAAACAACCAGNCGGTACAACGAGAAACGCCGG
ACACCGCATTTTCAGTGTGGTGATCTCGTTCTTCTGGAGCTGGGCGCAAG
GTCTCCATTAGATGCCAGATACGAAGGGCCGTTCGAAATAACGGCACTGA
CAGGTCCCAACATGGCTGTTATAAGCAGGACTACCCCCATCCCCGGAAGA
TCAAACGAAAAAACTGTAAACGTCGAACAGCTGAGGAAGTACAAAGAACG
CGCCTTGGACACCGAGGAATTGACATCGACGGACACGTGCGCCTGAGGAC
AGTCGCAAATTTTGGGTGGGCCG
>ltr-1_family-200#LTR/Gypsy [ Type=INT, Final Multiple Alignment Size = 1 ]
TATCTGGTGGAGGTGGACGTTCCCTGTACCTCGTCACGGAGCTTCGCAGT
GGACGGTACGTCGAGCCTTGCTTCCTGGCTCCCGGCGACGACAACTCGAC
TCCGCCGGTTCCGACACCTGCTGCCACTTCGACGACCTACATCACTCTCC
CCGCTCCCCGTGATCCTGGCGTATTCTCTGGCAAAGATGGGGAAGATTTC
GAGGACTGGATCAGCCTGTACGAACACGTCAGCCGCAATAACCGGTGGGA
CCCTGTCATCATGCTCGCCAACGTCGCCTTTTACCTCGGTGGCACACCTC
GAGTTTGGTTTCGGACGCACAAAGATGAGCTCACCAGTTGGAATTCGCTT
AAGCAAATGCTCCGAGACTTGTTCGGCGACCCCTACGGTCACCAATTTGC
CGCACAGAAGGCGCTTTCCGACCGTGTGCAGACGTCAACAGAGCCCTACG
TCACGTACATTCAAAACATCTTGGCTCTGTGCCGCAAAGTTGACGCACAC
ATGACTGAGTCATGTGTTTCCCACATCCCGAAGGCATTGCCGGTGACGCC
TTCAACTTGCTCGTTTTCAACAACGCGGCGACGGTGGATGCAGTTATAAA
AGAGTGCCGCAGCCTGGAACTCAATAAAAGCCGACGTATCGACCAGCAGT
TAACCCGTTTGCCCAACACCCCAGCGACATCTTCCTGTGCCGACGCTCCT
CGTCCCAACAACACTGGCGATGTTACCAGGATCGTCCGGCGTGAGATCGA
GGCCGCCTATCCGGCTGCCTTCGACTCCAGCTCCTCCAACGGATCTGCAG
TCCCGGTTTCCTTGATCCAGGCAGTTGTCCGCCAGGAGTTCGCAAACATG
GGTCTTCACACCATCTGCTCGGGCCATCGCCCTGATACCCACCCGGCTTC
TTCGATTCTGCCCCGTCCCGCATCTTCTTACCCACCACGTTTCCGCAACC
CATCTGAATGGCGCACTGCTGACGACAAGCCCATTCGTTTTCACTGCCAT
CGAATCGGGCACATTTCTCGGCACTGTCGCAGTCGCTGGAGTTCCCCGAC
ATGGTCTACTTATCCTGCCTACTCTCGACCCCCAGGTGGCCCTCCTCGCC
CCAATGCCGCACGTTCCGATAATGCCGCCACTGATTCTCCTGCGCCGAAC
CGCCCATAGTCTCGTTCGCCTTCGCCCCAACGACGACAATCTCGCAGATC
TCCCCAGCCCCGTCGCTCCTATTCGCCGACTCCCTTCGGACGCCATTCCC
AGCCGGAAAACTAGACGATGCAGCGCCTCGAGGTGACGCTGCATTGCTCC
ATACGCCGCCAAATCCTCTACTGACGTTGCCCACTCATCTGAGCCTTCTT
GACGTGCAAGTCGACGGTGTTTCTGTGTCTGCTCTTATAGACACTGGAGC
ACATTTGTCGGCAATGAGCGCTGACCTTCGTAACCAGCTGAAGAAAATAA
TCACGCCCGCCACCACGCCTGTTGTCCGTGTCGCCGATGGCGGAACAGCC
CCCGTAATTGGTATGTGTGCCGCCCGCGTCTTTTTCGACGATCGCTCCAC
TATCGTGCTATTCACAGTCATCGCCCACTGTCCCCACGACATCATCCTCT
GCTTAGACTTCCTCTCCGCACATTCTGCTCTCATCGATTGTTCCGCCAGT
ACTCTCCGCCTTGACCTGCCTGTTATGGACCCCGCTGAACCCCACCCCAG
TCGCCTCAGTTCCGTCGACTTCGTTCGCTTGCCACCTTCGGCACTGACTT
ACGTTGACTTAGTGTCATCCCCACCAGTGCCCGACGGTCACTACATCGCG
GCTCCTATGCAAGACGTCCTCTTTACACACGGGAACACAGTACCTCATAC
AGTTTTATCTATTACGGCGAATTGCGTCTGCCTGCCAGTGGTCAATTTTG
GCTTGACGATACAAGTGCTGCCACGCGAGATGTCTCTGGCCCAGCTTCGC
TCATTCGAGGATCACTCAGTAGCATCTATTGCAGTAGACGACAATTAAGC
CGATCCTGCTCTACCATCGCAGTCGGCAACTTGCACCATCGCCGACTTAC
AGAAAATGATTGCGCCCGACATGCCGTCCGAGCACGCTCGTGAGCTCTAC
CGCGTTCTGTTTTACTACTGCGATATTTTTACTTTAACGATCGTCCTTTG
GCCCAAACTACAGCTGCTAAACTTCGTATTAATACCGGCGATGCCCCTCC
TATTCATCGCCGCCCGTATCGAGTGTCACCGGCTGAGCGTCAAGTTATTC
ACGCCGAAGTTCGCAAAATGCTTGCCAAGAACATTATTGAACCGTCATGT
AGTCCATGGGCGTCACCTGTTGTACTGGTCAAAAAGAAGGATGGCTCATG
GCGCTTTTGCGTGGATTATCGACACCTTAACAGGGTTACCACAAAGAAAT
CGAGCAACACATGTATGCGCTATCACAGAATTTTTTTTATTTTTCACACG
TATTCCTTTAACAAAGACTCCACTAACAGTTCTTGACAGTCATGAAGGAA
GCTTTGTGGTCGGAGAAATAGACTGATATATGTTCGACTTGGTACACCAA
TGCTTGATTCTCAAAGACGAGATCTATACACATCTCGACGGCGGCGACGG
TAAGCTTCTGCTTCGGCGGCACGCACCTCTGGATTCTGACGGCGACGGCG
CTGGGCCTCTGCTCTGGCAGGTCGTTTAGCAGCAGCAGCAGCAGCAGCAG
CAGACGGAGGACTTCCATCGGTCGTCTCGCTCATGGCTCCGAAAGAACTG
GCAGATAATTTCGCAGTGCCGAACGGCAGCGGCAATTTCGGCTCGGGCGG
TGCACATATACAGATCCGCCGCCACCGATCTGGCTCTCTGATTGCCACCG
CACAGGGCGAACGGCAGCGGCAATTTCGGCTCGGGCGGTGCACATATACA
GATCCGCCGCCACCGATCTGGCTCTCTGATTGCCACCGCACAGGGGTTGC
ATTGGAGGAGGAGCGAAGAAAGGAATTAAGTTCGAGCCGGCGCTTTGACA
ACCGGAGACTCGCAGGAAGAGGGGGGAGGGGGGCGGCGTGTACACCCAGC
GGCAAACGATGGGGGCAGAAGCGCGCGCAGCAAGCGGACAACACGATAAA
GGGAGGAGGGAAGAGATAGCAGCGACTGACTGATGCCGCTGACGCCGATA
GTGAGTCAACCCCAGCTGCGGAGTTGGTTTCAGGGACAACGCCGCCGATG
CCGACACAAACAATATGATACCCTCGCTTCCGCAGCGCTAAGAACCAGGT
CTAGCCGTGGGAAGGTGGTCACGTATTCGTCGACGTGCCGGGGCCTACGT
GAAATAACCGGCGCGTCGGCAACTGAAGAGCACCCTATCCGCCACACAAG
AACAGGGGGGGGGGACCCTTTCCTCCTCTTTCTGCATGGCGGCGACGAAA
AGTACGTGTATCCCCTACTTCTGATTGATGACGCCCTTGACTGCCTTCAC
GGTGCTCGCCATTTCTCCTCTATTGACCTTCGCTCCGGCTACTGGCAGAT
TGCTGTGGATGATCTCGACCGCGAGAAGACTGCTTTTGTAACACCCGACG
GTCTTTATCAATTCAAAGTAATTCCGTTCGGTCTATGTAACGCTCCTGCC
ACTTTTGAACGCATGATGGACTCCCTTCTTCACGGTTTCAAATGGTCCAC
GTGCCTGTGCTACTTGGACGACGTTATTGGCCTCGACCTCCACCACTAGA
AAAGCTGGCGCCACCGTCGGCGTGACGTGCTATTAGGGATCGCGTGGACG
TAGCGGCCGCGCCGGCTGCTTCGGGAGCGCCGAAGCGAGCTGAAAACGAG
AGTTTAAATTCCCTCGTACGCTGCGGTCCTCATTTAGTGGCGATTTTCCC
GCTTCGAGTGTCTCCTTTACAACGCTTGAAAGCACTACAATAGGTAGTGG
TTGCCTTTGAAGGCGCGCAGCATAGTAGGCTACTGCTCGGTGCCGCAGTG
CCGGACGTACGCAATGGAGCCCGGTGTCAGCCTTATTCACACGTAGCCGC
AAGACAAGAAGCTGCGTGAATCTTGGCTCGCGAAACATAAAACCGGCATA
CAGCCATCGGCTACAACTCGGGTATGCAGCAAGCACGGACGCGAGGAAGA
TTTCTGCTACGGCGCCGGGTCTGCGATGTTCGGAAAACGCGCACTGAGAC
GCTCGCCCGAGTCCGCTGTCCGACTAATGTCACGACGGTTTGGTCTATGA
ACTTGTCGATGCTATAGATACTGGCAAGTTCACTGGAGTGAAAAGGGAGC
GGTAAGAAGCACATTAAAAAAAAGCATGGCATATGGTCGTGTTTGTGTTA
TGAATTAATGCACTGGATTACAAAAAAGAAGCAGCGGGAAATCGCACACT
GAGAACACCGATAAACATACAGTGCGACGCAACTCGAGGAATAATATTGA
AACGTCCAAGAATTTAGAAGACAAAAAAGATTGAATCGTCGTGACGGCAC
ATCACATACCCGTAGTGTCGAAGTCTCTACAATGAAATTATTTTTGAACA
GCTCTGTTAGCGCCCACGCAACAATGGTTGCTTATCAAATGTTCATATTC
TGCGGCCTAAAGCTCATGGCACGGTGCGAAAACGCGCACGCGGCGAAAGC
GAAACAGTGCGCGGACAAGCATGCAGACGCGCAGTCGGTCGCTGCGAATC
TGTGCGATCGCTGCATTGAGACTTCATTCTATTACGCTCCATTTAGTTAT
ACAAACACTATGAGAACATATTTCACATAGTTGGCCCTCAGCGTTCACCT
ACCTTTCACGCAAGAAGCCGGTTCGGGAGACTCCATCGCGGCGACCGCGC
GCAGTGGCGTTCACTGTATACGTATTTGGTAAAGAGATAGCGTCTGTAAA
CGATTCTGTGCTTTGAGTTTGCCCAAGATTATTATTTAGACAGTAAAAAA
CTTCTCTCGTTTCGAAAGTACTGACAGAAATGTCCGGGAGAGCTCGCACG
TGGTGTTTTCAGTGAGCTCTGACAGCAAAACCTATGAGGAGCGCGCCGCG
TGATCCCTCATACTACGCCAGTGAGTCGCTTCCGATAGACGGCGACTCCG
TAACTCCTCGCCGCCAATAGTGTTCTCCCCAACGTTCGCTACGCACCTCC
AGCGCCTCTCAGCAGTCCTGGACGTTCTTCGTCGAGCCGGTCTGCAACTC
AACGCATCAAAGTGCCAATTCGGCCGTCGCCAGATTACCTTCCCTGGACA
TCTCGTTGACGCGAACGGAGTGCAACCGGCCTTTGTTCGTACTTCCGCCG
TTTCGTGAAATATTTCGCGGCTATAGCACGACCACTAACCGAGCTTTTGA
AAAAATACGCCCCTTTCCAGTGGGGCGATAAAGAGGCCTCTGCATTCTCG
CATCAAATCGACCTTCTCACAACGCCTCCCGTTCTGGCCCATTTCGATCC
TTCTGCGCCTACCGAAGTCCGTACTGATGCCAGCGGTTACGGAATTGGCG
CAGTACTGGCACAATGCCAGCGCGGCCACGACCGTGTTATCGCTTACGCC
AGCAGGCTCCTCTCACCCGCGGAGCGCAACTATTCCATCACTGAGCGTGA
GTGTCTGGCCCTAGTTTGGGCGGTTGCGAAGTTCCGCCCATACCTATATG
GCCGACCCTTTTCCGTTGTTACAGACCATCACGCGCTTTGCTGGTTATTC
TCACTGAAAGATCCTGCAGGAAGACTTGGTCGCTGGGCTTTACGCCTCCA
AGAATATTCGTATTCTGTCACCTACAAATGTGGCGGACTACACAAGGACG
CTGACTGCCTGTCTCGCTACCCGGTAGACGAGCCTGACGACGCCGACAGT
AGTACCGCCAACGGCATTTTCTCTGTGTCTGCCTTCGCTAACATCGCCGA
TGAGCAGTACCGAGACCTATCGCTGCGAGCACTCATCGAGCGTCTGCGCT
CTACATCTACCGACGCATCCGTTCGCCGATATGTCCTCCGGGGCGGCATT
CTGTACCGAAGGAACTTCCTCCCTGACGGATCTGATCTTCTTCTTGTCGT
GCCAAAACATCTACGACAGACTGTGCTCTTTGAGATGAATGACGCACCCA
CTGCAGGACATCTTGGGGTAACCCGCACGTACGACCGCGTCCGCCGCCGC
TTCTATTGGCCTGGTCTCGCTCGCTCCGTCCGACGCTGTGTTGCTGACCG
TGATCCCTGCCAGCGTCGGAAAACACCTCAGGTGCTACCTGCCGGTCATC
TCCAGCCGATCACCGTCCCTGTGGAACCGTTCTTTCGTGTTGGCTTAGAC
CTCCTCAGTCCCTTTCCCACGTCATCCTCTCTGAAAAAATGGGTAGCCGT
CGCAACTGATTACGCCACCCGATACGCTATCACGTGGGCTCTCCCTACCA
GTTGCGCCACTGACGTCGCGGACTTTCTCTTGCGTGACATTATCTTGCTT
CATGGCGCCCCGCGACAGCTGCTTACTGACCGTGGTCGTAACTTCCTCTC
GAAAGTTATCGCCGACATTGTGCGTTCCTGCTCCATTCAACACAAGCTGA
CTACCTCATACCATCCTCAAACTAATGGCCTGACAGAGCGGTTAAACCGT
ACTCTTACCGATGTGCTGTCCAAGTATGTTTCCAAGGACCACCATGACTG
AGACATCACCCTTCCTTAGGTCACATTTGCGCATAATTCTTCCTGGCACG
ACACCACCGGATTTTCTCCATTTTATCTACTGTACGGTCGAGAACCGACC
TTGCCCCTATACACGGCACTTCCTCCTGCTGCGATCTCAACAAGCGAGTA
TGCGCGCGACGCCATCGCCCTCTCCGACCATGCACGCCAGCTTGCCCGTA
CTCGACTGACGGCCTCGCAAACCACTCAGCAGCGTCAGTACAACGCCCGC
CACCGTGACGTACAGTTTTCGCCTGGTGCGCTCGTGCTCCTGTGATCGCC
CTCTCATCACGTCGGACTTTCAGTGAAGCTCCTTTCGCGATACACAGGGC
CCTACCGCGTGCTGCGCCAGGTGACGCCTCTGAAGTACGAAATTGCTCCT
GTGAGTTCAACCTCGTCCTCTACTGTAGCATCTAGTGATGTCGTGCACGT
CAGTAGGCTCAAGGCCTGCTACACTGCTTCCGAGTCCGGCCTTTAGTTGC
TCCGGGACGGCGCTTTTAACGCCGGGGGTAG
>ltr-1_family-3#LTR/Unknown [ Type=LTR, Final Multiple Alignment Size = 47 ]
AGTTGTAGTGGGTAATATGCAAGTGGCACTGTAGTTGTAGTGGGTAACAT
GCATGTGGCGCTGTGCGGACTGCCACCGCTGCGGCGCGAGACCCGAGCTC
GGGCTGCTGATGCGAACGGCTAGGACTCGCGATCAAGAGCNACTTGCGAT
CCCTCGTACGAGCTGCAATAAACCCCCTTTCA
>ltr-1_family-21#LTR/Unknown [ Type=LTR, Final Multiple Alignment Size = 8 ]
TGGCCGCGACAACTTGGTCACATTCAAGTTGCGCGCCCTTCTATTGGACC
CTGTGCACGCCGTACCGTGTTGTTGTTCAGCAACAGGCAGCGATCTTCGT
GGCACGGGCAGCCGGTTGGACCCGGCTCGCATGTGCCACGCGCACGAGGT
GTCACGCGAGAAGGAAGAGGAAGACGGTTCGAGCCCAGTTGGAGAACGCG
ACTGCCGCGGATTTCTTCACGACCGCAGTGACTTTTACTTGTGGGCACAA
GTTCGCCTTTAATAAATATCGTTGCTTTATTAACATCGTTACA
>ltr-1_family-201#LTR/Gypsy [ Type=INT, Final Multiple Alignment Size = 7 ]
GTGGCGACGAGGCCTAGCGTCGCTAGGTGAGAAGACCCGCGTCAGCATGA
GTGCTGGACGGCCACCGGAATTCGCCGATGCAGAAGGTACGTGGCCTACG
TATCGCGTTCGCCTGGAGGCGTACTTTGAGGCTCATAGCATCGTGGACCC
AACGAAGAAGCGAGCGCTGCTCATCGCTTCGCTCACGGACAGTGCAGTGC
GTGTGGTGCAGGGCCGGTGTCAACCAAAAAAGGTGAATGAACTGAGCTAT
GAGGAAGTCGTCGGGTATCTGGAAGATCACTATGCTCCGGAGGTCAACGA
GATCGCTGCAAGTTATGCTTTCTTCATGCGTTCGCAACAAGACGGGGAAG
CTGCTCAGGACTTCATTGCGGACATTCGACGCCTAGCTGAGAAGTGTAAC
TTCGGCACGTCATTGGAGCGCATGTTGAGGGATCGAATCGTTTGCGGAGT
GCTGGATGAAGACGTTCGGCGCCATTTACTGACGCGACGGAAGCTCACCT
TAGAAGAGGCTGAAGACTTTGCTGTCTCGGCACAGAGAGCTGTTGAAAAT
GCCAGGAGCATGAACTCGGCGCACTCAGAAGTACATTTTGCCCGACAAAA
GAGCCATTCCTCGAAGCGACTTCCCAAGCCGGAACAACGCGACGTGTGTG
GAAGGTGTGGAGAATCGCATGCTGAGGACGAGTGCAAACACCTTCGCGCG
GTGTGCCACCGGTGTGGAAAACGAGGACATCTACGTCGGATGTGCCTGTC
TAGCACAAATAGTGACCGTCGGCAGGGATCTTATCCAGCAAGACAACGGC
GCCAGGGTTCGTACGCCATGGCAGCCGGAGAGGACACAAGCTCGGACGAC
AACGACGCCTTGCACACGATTACAGCGGTTCTCCATCACGCAGCCAGTAT
CCGCAAGGTTAGGCCTATTTACAAGGACATCAGTTGGAATAACGTTCCGC
TCACTATGTTGGTGGACACGGGGTCACCTGTAAGCGTCATTCCCGTAACG
GTGTTCCGCAAGTACAAGCAGCTCTGGCCTCCGTTGGAGAGTTCACAGCT
CAAGCTCTCTTGTCTCTTGGGAGAACTTCCAGTTGTCGGCCAGCTTAGCA
TGACCGCTACGTGCGACGGGAAAGATATTCCTGGTACTGTCATAGTGGTC
GACAGCTCCGGACCATCTTTGTGCGGCAGAGACACCATCAAGGCATTTAA
TGAAGTTGGAGTGGCAATGTTGTCGAATGTGGTAGCGAATCTGCAACCGG
CTGGAATACAGGCTGTCAGCACAGGTCTGCAACAGCTGCTTGACGAATAT
GCCGACGTGTTTGCTCCGGGACTCGGCCTGTGCAAAGGACCACCGGTCAC
ATTTCAATTGAAAGAAAACGCGTGTCCACGGTTCTTTAAGGCCCGTACTG
TACCCTACGCTCTCAGAGATAAGATGTCTGAATCGTTGGATCAGCTGGTC
GCGGAAGGCGTTTTGACGCCGGTAAAAACCGCTGAATGGGCAACCCCTGT
GGTACCCGTTTTGAAGGGCGATGGGTCCCTCCGACTGTGTGGAGACTTCC
GTATGACTGTGAATGCGGCCACTGTGGTAGAACAATACCCGTTGCCTCGA
GTGGACGACATTTTTGCTAGGTTAAACGGTGGCGAAGTATTCACGACCTT
GGATTTGCGTCAAGCCTACAACCAGTTGCCATTGGATGAGGAAGCAAAGA
AGATAACAGTCCTCAACACCCAGAAGGGTCTTTTTTGTTTTAACAGATTA
CCGTTTGGCGTAAGTTCTGCTCCAGCCATATTCCAAAGGCGAATGGACGG
ACTGCTGGGGGATATTCCTGGAGTGCAGGTGTACCTGGATGACATTATCA
TCGCCGAGAAAAAACATGATTCATCTAGGCTCAAAACCGTGCTGCAGCGG
CTGCGGGAGTATGGTCTCCGACTGAACAAGGGAAAGTGCAAGTTTCGGCA
AGACGAAGTCACATTTCTCGGTCATCGTATCGACGCGAAGGGTCTGCGAC
CGAAGGACGACAATATCAAAGCCGTTGTTGAAGCCCCAAAGCCCACCTCG
GTGAGTGAGCTGAAAGCTTTTCTCGGTCTCATAAATTACTATGGCAAGTT
CCTGCCCAATCTGGCCACCATGCTAGCTCCGCTACATGCTCTCTTATCCA
AAGGAGTCAAGTGGCAATGGAGCCAGGAACAGGAGAAAGCATTTCAGCAA
GTTAAGCAGGCAATTGTGGCTTCCAAGTTTCTGGCTCACTTCGACCCGGA
TAAGCCACTGCGGCTGGAGTGCGATGCATCACCAGTAGGCATTGGGGCCG
TTTTGTCGCACCGCGTGAATGGTGTTGACTACCCCATCGGATTCCGGTCC
AGGACACTTACCAAGAGCGAGCGCAATTACTCGCAGTTAGAAAAAGAAGC
TTTGGCACTGGTATTCGGCGTCGCCCGGTTTAAAGACTACCTGTACGGAC
ATCAGTTCGTCTTAGTAACAGACCACAAGCCTCTTACTGGTTTATTCAAT
CCAGGTAAAGCCATACCACCGATGGCGGCCGCAAGAATACAGCGTTGGGC
CTTGTTTCTTGGCAACTACAACTACACATTGCAGTACCGGAAGGGCAGTG
ACCATTCCAATGCTGATGCCCTCAGTCGGTTGCCCTTGCCAGTAATGGAG
GAGCCGCGGGACTTTGCTGCCGACGAGTACGTTTTGTATGCCCACTCTCT
TGAGGAAACAGCGCTTTGCGCCCGCGAGGTTGAACATCTGACTAATCGAG
ACACCAGCCTTCTGCAGGTTAAAAAATGGATTTCCCAGGGATGGCCGTCA
TATCTTCCGCAGGGCCATGAGCATCTCCGGCCGTACTTCAACAGAAGAAC
AGAGCTTACAGTCAGCCATAATTTGGTGTACTGGGGACATCGCATTGTTC
TACCCCTGGCGGCGGCAAGGCGTGTGTTGCGTCTTTTGCACGAGACACAC
CCCGGCATGACAGCCATGAAAACCACAGCGAGAACGTTGTTTTGGTATCC
GGGACTGGATTCCGACATAGAGCGACTGGTGAACTCATGTTCCACATGTG
CGCAGGCTTCAGCGATGCCACCAGCACAGATACCTTTGGCCTGGCCAGCC
ACCGGGGAAAGGTGGAGCCGGCTGCACGCAGATTTCGCAGGCCCGTTGGA
CGGACAAATGGTCTTAGTCGTCGTCGACTCGGAAACGAAATGGATGGAAG
CCATTCCAATGAAAACTGCCACTTCGCAAACCACGGCCAACGCGCTAAGA
TCAATATTTGCACGGTTCGGCCTTCCAAAAACCTTTGTTTCTGATAACGG
ACCACAATTTGTGGGCAAAGTTTTTCGTGAGTTTCTGGCACGGAACAATG
TGCAACAACTCACAACAGCCCCTTATCATCCACAGTCGAATGGGTTAGCC
GAACGAGCTGTGCGTACGCTCAAGGAAGGACTAAAGAAGAACCCCGGAAT
GGACCTCAAAATACGCATAGCGCGGGTTTTATGTCGATATCGCCGAACGC
CCGTCAAGGATGGAAAGTCGCCGGCGGAACTCTTATTGGGGTACCAAATA
AGAACAAAGCTGGACTGTATCGCTCCCGATGAAAGGTCACCAGAAATCCA
ACCACGAGTTGGAGGGTCTCCAGTTCAGGCAGGTGACCCAGTCTGGATGC
GCGATTTCCGAACAAGTCGTCGCAGGTGGATACCAGGAGTAGTGCGAGAT
CAACTGGGGTCCAGAATGGTCACTGTTGATTCCGGGAAAGGAATTCAGCG
GCGACACTTGGACCAGGTGAGACGTCGAACTGTCTCAGACTCTTTCTCGA
CACAGAGGGTAGCCGTAAACCCTGCAGATAGCACTCCAATCACGTCGCGA
CATAGTCCGGAAGTGGCCCAGACGGATAGCCCGCCACCGTTACGAAGATC
GACCCGACAGCGACGGCCTCCTGAACGCTTGGACCTGTAAGAGGGGGAGA
AGTGATGTATCGCCAACTTCATCGTCATCGTCATCGTGCCAG
>ltr-1_family-202#LTR/Unknown [ Type=LTR, Final Multiple Alignment Size = 2 ]
TGTCGCACGTAAGTGCCGCGAGTCGCCCCTAGAAGATCGGAGCGGCCACC
AAGCTCCGTGAACGACNAGGAAGACAACGGGTGCACGAGCACGGCGGGAC
GAGGGCGCGCTCGCGGTGTTCGATCCAGGCGGGCAGCAGCTCCGAGCTCC
TGGGCTGAACGAGGCGAGGGTTCCTGCCAGGCGAGACGTCCNAGGCACGG
TGCGGAGGACCACGGAGCCGAGCGCGGACGTCCCAGGGCCCCTGCTGCCA
GTGCTCGAGACGCTGGCTGACCCGAGGGCCGCCTNTCCCTGAGCAGTCGC
ACCTGAGCTGTGCCGAGCAGCGTTTCAGTCTGGCACAGATGTTGCTGTGC
TAGACGAGGTCCTCACGTGTGACCGCTGCACGTGGACTGCGAGCGGCGTA
CGAGCTGGGCACTGAGGTCGTGCTGGACGTGCGACCGTAGCACGTCGGTC
GTGAGCGGCGTCCGAGCCGGACATCGAGGGCGCGGGGAACGAAGAGTCCG
CTGGCTGCTGCCGCGGCGGCTTCCTGATTGTGCCGAGTCCGAGAACCGTG
CTGGACGGGGCCCGAGCGTGTGGTCGTCGCGGCCAGCTCCAGCACGGGTG
ACCGCACGGTGCCGTGACGACCGAACTGTGAGCCTCGCAACCCGGGACTG
TTTCAGCCCGTGGACACACTGCCTGCAGTTACGCTGTCANCAACTCTCTG
TATATATTCATATTTTAAAGGTTGCTTCGAGTTTTATAAACGCACATAAA
TGACTCTCTGTCTGTCTTCCGCATCACTGCGCACTAGCGAAAGTGCCGAA
CAGTCCTAATCACCACA
>ltr-1_family-203#LTR/Gypsy [ Type=INT, Final Multiple Alignment Size = 1 ]
ATTTCTGGCGTCCGCGACAGGACGAAGCTCTAATTCTATCCTTAAGAGCC
GAACTTCGTTTGTGTGCAGTGGTCGGAAATGGACTGGGAGAAATTTATTC
CGATAGGCAATGAGCATGGCTTGTCAGGTAAAGAACTAAGAGAGTGGATT
GACGAGCAGCTTAACAGAGAACGCGATAAACGAGCTGAGGACAGGGAAGC
AGCGCGAGTAGCCCAGGAACAGGAGATCGCTCGACTGACGGCGGAACGAA
CTTTGCTAGAGACTAGATGTCGTCTTGCAGAGCACGCGTCTGGAAAGGTC
GGAACCGGAAGCGACCGCGGGGAAAGCAGCGGTGAAGCATTAAGAAGTCC
CCACAAGCTTATCCCTCCCTACAACGAGAGCCGCGACGAACTCGACGCGT
ACATACAGCGCTTCGAGCGGGTAGCCACGAACCAAGGATGGACAAGCGAC
AGGTGGGCGCTGTCATTAAGCTTGTGTTTGTCAGGCGAAGCCTTGAGCGT
GATCGGACGCATGGCTGCGGAGGATGTCACAGACTATCAAAAGCTGAAGC
AAACTTTATTGCAAAGGTTCCGGTATACGGAAGAAGGATACCGTCAAAAG
TTTCGCGAAACTAAACCTGAGAATTCCGAGACAGGGCGGCAGTTTGCTGG
TCGACTGCTTGGGTACTTCGATCATTGGCAGCAGATGGCAAAAACAGAGA
AAACGTATGACGCATTAAGAGATAAGATTGTTTCTGAACAGTTTTTGCTA
CGTTGCGATGAGAGGCTCGCCATCTTCCTGAAAGAGCGAGGATGCCGCGG
CCTCGACAAGCTAGCCGAAGCGGCTGACCATTATTTGGAGGCGCAAAACC
TGAAAAACCTGGCCAGAGGAAAAGAAGAGATAGGGATTAGTAAAGCAGCC
CTGCAAAGCAAGAATTGCGAAACAGAGACCAGGAAAGGAAAGGTTGAGTG
CTTTATATGTGGCAAGCAAGGACACCGTGCTGCAGATTGTTGGACGCGGT
CAAAAGGACCGAAGTCCTCGTCTTGCTGGAAATGCACGAAACATGGACAT
AAAGCTGACGAGTGCCCAAACATAAACGGCAGCAACACGGAGGCGTTTAG
TGCCATTGCTGACTGCGACCGGATGCCGGCCGCCCGGAACGAAGCAAGTC
CGGCTCCTACCTCTAAATCTGAGGATAAAACAAGGCCCCGTGTAAAAACA
TATGGAGAAGACATCTGCCTTTGTCTTCAGACGCAAGAGATGCCGACGGC
AAGCGGATATATCAATGGACACCCTGTGTCGGTGCTGAGAGATTCCTGCT
GCAGTACTGTGGTCGTCAGGCGTTAGATGGTGCCGGAAAGGAATTTCACC
GGTATCATGCGTACCATTTACCTTCTGGACGGTTCGTTTAAGCGGCTTCC
AGAGGCAAAGGTCTATGTAGACTCCCCCTTCTTCCGAGGAAGGACACTGG
CACTCTGCATGGAAAGGCCACTCTATGATGTTGTTCTTGGGAACATCGAC
GGGGTGCTTTACCCTACTGGTTTCAACCCGTCACATGAACTGTCTTACGT
GTCAAAACGGCACAAAGACTCGGCGACAGCAGAGGAGCCTGTTCGACACC
AAAGCGTGTGCCCGGATAGAGCTACCTTGAGTGCTGCGTCAAACCCTGCA
CGTGTGTCAACTGAGGCAACCAAGCAGGAGGCGGAACAGGCTACTGAAGC
AAAGGATGAAGGTGCTGCTGAAAGAGCTGAAGAAGGACAGGAGGGCAGGA
GACGAGCGCCGAACCGGGCCAAAGGGCGTGTGAGTGAAGGCAGTCTCGGT
GGCCGTCCTAAGCGGCGCAAGCCCAGGAAGGAGACGGAGAGCCACAGCCA
AAGTGAGCCCGAGGACATTGACCGGAAAGGAGGAACCCCATGTCGGGGTG
GGCTCCGTTCTTACGAGCGACGCGTCCCTCGGGACCGTTCAGACACAAGG
TCACGTATTGATGTTGATGAAAGCATACCCGAGTCACATCGTTACGTCCG
GGCTGATGACACGTGCAAGTGTTCATTGTACATTGGGAATATGTCAAGCC
AGGTGACCAAGGATGAAGTTTGTGCCCTGTCAGATGCCATCCGCAGGGTC
CGCTTTATAAACAGGCACAGTGCATTCCTGGATTTTGAGAGCCCAGAAGT
AGCTACCGCACAGCTGGAGCTTCGGCGCAGCAAGAAGCTCAAGGGGAAGC
CAGTGCAGGTGGAACCTAGCAGCCCCCGGAGCAGTCCAACATACTAGTCA
GACCGCCTGCTGTATGTGCGAGGACTTCCTGATGACAAAGGCATGGATAC
CTTTGGGCCGCTATTTCCTGATGTCTTGCTCATTGATCGCCGTGAAGGCA
AAGTGCTGCTGAGATTCAAGGACCATGAAAGTGCATAAGTGCCATCAAAC
AAGTTACTGCTCATGATGGGACTGACTACAAGTTCAGCTTTGCTGCTTTT
CGTCCTAGATGGAACCGCCGGTGTCCGCCCCGAGCAGTGTGGCACGAAGG
GTAGCGAAAATGTACAGGGTAGCGAAAATGTGGGCGCTGACTACAGGAGC
CGAGTGTGAATTTACAGCGTGAAGTGTGCATACTGCATTTATTGCGTTTG
TGAACACTTCAGGAACTAGCACTTTGCGCGTGGAAAGACTTTTCATGTGC
ACACTTCGCGCCTTATAGACTGTGAACTTTGACCATGTACGTGCTTTGAA
AAGTTGTTTTCATGAAACAACTTCTTAAAGTGGGGGGTGAAA
>ltr-1_family-204#LTR/Gypsy [ Type=INT, Final Multiple Alignment Size = 1 ]
TGGTGTCAGAAGTGGCATCACTCACGGGACCATGACCGACCTGCGCCCGC
CTGAGCCACTGCAAGCGGGCGACAACGCAGCGGCGTCCTGGCAGACATTC
AAGCAACGCATCGAGCTGTACCTGATAGCAACTGAGCCCACGAAGCCACG
CAGTAAGGAGCAGAAAGCTGCTATCTTTTTGCGTGTTGCGGTCAAGAAGG
AATTGACGTGTTTAATACTCTGAACCTATCACCGGAGGAAGCTAAAGACT
ACGACGTTTTGGTTAAAGCATTTGAAAACTATTGCCTGCCTAAGTGTAAT
GAAACTTATGAGCGTTATGTGTTTAGCTCGCGTCGTGAGGCACACGGAGT
GCCATTCGAACAGTTCTTTCGGGATCTGCAACTAAAAGCAAGAACGCGCA
ACTTCGGGGATTTACGAAACTCCATGCTGTGGGATCAAATTGTCTATGGC
ATTTGCAGCTGTTCCCTCGAGAAAAACTTCTTCGAAAGAAAGACCTGACC
CTAGCCACAGCGGTGGAATGCTGCAAAGCCGAGGAACTTGCCGAATCGCA
AAAGAGGGCACGGACGGAGGAAAACAAGATTGAACCTGTTTTACGGACGC
AAGCTTAACACAGATGCCAAAAATTCCGGTATTGCAACTTCTCGCATGCG
CCAAGGAAGTGTCCGGCGTACGGCAAAACATGCAACAAGTGCACGAAGCC
TAATCACTTTGCCGCCTGCTGTACGAGCAAGCGAGCAGCCGTTGATGACA
TGGTCGAAGGAGCGGAGAGTGACAATGACTTCGACGTTCTGGAGATCAGG
ACGACGGAAAGTAAGCGTGGGCCCGAAAGTCGCGACTGGATTGTAACAAG
GAGCATTGAGGGAACTGATGTGCAGCTGAAGGTCGACACGGGAAGCACAG
GTTAACTTGTTGCCGCGTTCGCTGTTCAAAAAGCTCGGAACTAGACAGCA
GCCGTACCCCACGAGGAGCATCCTGTGTCATTACGGGGGCGGCGAAATAC
CGCACAGTGGAAAAGTTCGCCTCGCCGTGCATTTAGACAAACGGCGCGTG
CTGCTTGAGTTCTTCATAGTAAAGAAGAAGCAAGCCATTCTGGGCCTCGG
GGCAAGTGAGCAACTTGGTCTGGTCAACAGAGTGAAACCGGTGGACAGCA
GCGAGACATACGGAAGCTTAAAGCAGGCATTCCCAAGGCTATTCACGGGC
ATTGGCAGGACGCGGCGCGAGTACAAAATGGTGCTCCGGAAGGACGCTGT
CCCTGTGGTTCAGCCAACCCGGCGTGTGCCTTACGCCCTCAAGAAGCCGC
TTAAGAAAGAACTCGACCGGATGAATGCTGCGAACATCATCGAGAAGGTG
GAAGAACCGTCAGACTGGGTAAGTGCCTTGGTTATCGTGAGGAAGAAAAA
TGGAGACTTATGAGTATGCATGGACCCGCGGGCAATTAATAGGGCGGTGA
GGAGAGAACACTTTCAGTTACCATGCCGGGAAGATATCGAAGGTGATCTA
GCGCACGCAAAGTATTTCAGCAGACTCGATGGAAACAGTGGGTTCCATCA
AATTCTCCTCAACGAAAAAAAAAAAAAACGTCAGAAATCTGCACATTCAG
TTCGCCGTTTGGTCGGTATCGGTATCTCAGACTGCCATTCGGTATTGCAT
CTGCACCCGAAATTTTCCAGCGTACAATTACCCAGATATTCGACGACCTC
CCGGGAACACGTGTGTACATTGACGATGTGCTAGTGTGGGGTTCTACGCG
AAAGGAGCGCGATGAACGCCTGTACAAAGCGCTGGAAAGGACACAGGCAG
AGGGCCTAACTTTGAATGCAGAAAAGTGCGTTTTTGGACGTACTGAAATC
AGCTTCTTGGGTGATAAGATTAGTTCCCAAGGTATTGAGCCAAATCTCGA
CCTGATAAAGTGCCTTTTAAACCACCCTCCGCCAACGACCAAGAAAGACG
TTCAAGGCTTGCTTGGCACCATGAACTATTTCGGGAAATACTTGCCACTG
TTGTCAGCCCACACTGAGGACCTGCGCAGCCTGATTAGCAAACGCTTCTC
GAGCGGACGCATGTTCACGAGCGTGAGTGGTTGCTGCTCAAAAAGATGTC
GACGGAAGCACCCGTCCTGGCTATCTTTAATCCCGAGATTTCCACGAAAC
TGTCGACGGATGCGTCAGCATTTGCACTCGGAGCAGTGCTTTTCCAACAA
CGTGGAAAAGACTGGCGCCCGGTAGGCTACGCATCGCGAGCACTCACAGA
AACTGAGCGAAGGTATGCCCAAATAGAAAAAGAGGCCCTGGGCATAATAT
TCGGCTGTGAAAAGTTTAATGATTATGTTATTGGAAGACATGTCGTTATC
GAAACCGACCACAACCCATTATTGGCCATTTCAATGAAAGAAATAGGCGA
CATGCCACTCCGTCTGCAATGGCTATTTCTTCGACGGCTGAAGTGCGAGT
TTGAGTTGCAGTATGTTCCAGGCAGCAAATTGGATGTTGCCGACACGCTG
TCACGAATCCCATCACAGAAACAACCAGAAAAGGGCTCAACGGACGTTGA
AGTTCATGCCGTAGGCGTCCTAACTGCCGTTGTTGGACCAGCCACCCTAT
CTCGTCTTCAGGCAGCAACGGCCAGTGATGCAACGGCGCAAGACGTCATC
TCCAGCCTGCAGTCGTCAATACCTGCAGAAGGTGAGCTAAAGCCCTTCGC
ACAAGAACTTTCTGTAGTCAACGGAGTACTCCTCAAGGGAACTAAAGTAG
TCGTACCTGCAAGCATGCGTACAGAGATGCTGCGACGAGTGCACCAAGGG
CATCTCGGCTTAGGAAAATGCAAATCGAGGGCTCGCAAGTTGATGTATTG
GCTAGGAATGTCAACAGATATTGCCCATTTCATTGACAGGTGTGACGTTT
GCAAGAAGTTTGCTTATCGACAGCCTGATGAGCCCCTGCGCCAACGCACC
GTTCCAGACATGCCATGAGTGAGGGTTGGTACAGATCTTTTTCAGCACGC
CGGAAAGCATTTTTTAGTTGTATATGACGCCTACTCTAATTTTGCAGAAG
TCGAGCATCTCAAGGATACCTCTGCAACGACTGTCATCCATAAACTACGT
CAGATCTTTGCAAGGCATGGATTGCCACTAGGAGTTTGCATTGATGGCGG
CGCGCAGTTCACGTCAAAAGAGTTTAAAGATTTTGCGGCTCGTTATGACT
TTGTGCATACGATTTCCAGTCCTCATTTTCCCATGTCCAATGGACTCGCC
GAGAAGGGCGTACAAGTGGTCAAGCGGCTTCTTGGCAAGACTGAGAGCAA
GAAAGAGGACTTCTATTTGGGTCTTCTCAATTACAGGGTGTGTCCTCTCC
AGGATGGCCGATCACCATCGGAACTGCTAATGGGACGAAGTCTCAGAACG
CTACTTGCAGATTTTTCAGCGTCATCATCAGGTCCCGTCCATAAACATGT
TCAAGCAAGGACCACAGGAAGACCACTAAGTCCACTACAGAAGGGAGACG
TCGTCCGCATCCTCGGAAATGGGATAGGGGAAATCAAGGCGCAAGTCCAA
GATCTCGTGGCGCCAAGGTCGTACACCGTTCTGACAGAGGATGGCCGGGT
TTTCCGTCGAAATAGACAGCACCTTCTCAAAATGCCAGAAGCGTTCCATC
GAGCCATCCATTACCAGGCGGACGACTGCGACGACACCCCCGATCCATCT
TCGAGCGCAGCCTCGCAGCAGCGCCTGAACCTCCGCAGGCCGCAGCGGAT
CAACCACCAGCAGGCACATCCCGCCCACCCAACCTCCCAGATTCACTAAG
GCGATCTACCAGACCGCGAAGACCACCAGATCACCTGGCCTACACGCACG
GATTCCGGCAGACTGAAACAACCAAGGAGTGTTGACTGCTACTCTTCGAT
GTTGAGTGCTTCCCGTGTTTTCAGTGTTTCCATTCTTCAAAGAAAGGAGG
A
>ltr-1_family-205#LTR/Gypsy [ Type=INT, Final Multiple Alignment Size = 2 ]
TTAATTTGGTNGAGGTGGACGTTCCCCGTACCCGTCNTGNAGCTTCGCAG
CGGTCGCAACGGCGACAGTGCAACTTCGGCTCCTGCTGGCGGCACTTCAT
CTACGCAANCGTCTCCGCCTGCAGCCCCGACCTATGTCGCCGTTTCCCCN
CCTCNGGANCCTGGTGTTTTCAACNGAGTCGGCAGNCCTGATGTTGACGA
CTGGNTCCGCTTATACGAACGTGCCAGCACCAGTCACAGGTGGGATCCGA
CTATTATGCTTGCNAACGTTCTTTTCTACCTCGACGGAGCTCCACTNGCG
TGGTTCCAGACTCACGAAGAGGAGATCTCGAGCTGGGATCTCTTCAAAGA
NAAGCTCCGCGACNTNTTTGGCAATCCGTTCGGTCGNCAAGTCAATGCCA
AGAAAGCCCTTNCCACACGTGNGCAGACGTCGACCGNGTCCTACGTGTCG
TACATTCTCGACGTCTTGGCCCTTTGTGCCAAGGCTGACCCGANCATGTC
TGAGGACGATAAGGTTAATCACGTCCTCAAAGGCATTGCTGACGACGCNT
TCAATTNACTGGTGTTTACGAACGTCACCAGCATCGATNCNACCCTCAAG
GAGTNCCGCCGTNTCGAGCATGCTAAAGGNCGCCGGGTATCCCAGCACAT
CACGCGACTTCCCAACGCAGCTGCTACGTCATCCTGTGANGACCTCTTCC
ACCAGCCGTCGCGATGTGACAACTTGACCCGCATCATTCGTCGTGAGGTC
GGAGCGGCACAACCGGCGGCCCCTTCATTCCCGTCACNTGGTCATTCTCC
GGTGACAATCTCCTTGATCCAGGCCGTCGTCCGTCAAGAGTTGTCCAACG
TNGGCCTGCANTCCACTCGTTCCGTACGCTCGGAACCTCTCTCTCCNCGC
GCGNCNCCACCNCGCCCNTCTTACTCCTTTTATGGACAGCGCAACCCCTC
CGAATGGCGAACCGTGGACGACAAGCCGATCTGTTTTAACTGCCGACGCG
CTGGACNTGTCGCTCGCCACTGCCGCAGCCGCTGGACTTCTCCGACGCGC
NATTCTCCTGATTACCACCCTCGCCCCTCTAGCGCGTCCTTTTCCTTCGC
CCCTTCTATGCCCGCCCCATCATCTGACCCTGCGACACCTTTGACACGAC
CCCGCTACTNCCGCTCGCCTTCTCCCTCCCGCCGCCAATCTCGCTCGCCC
CCGTCNCGCCGTGCTCCTTCTCCNACCTACTCGCCGCACCCCNGNCCGGA
AAACTAGACAGTGCNGCTTCTGGAGGTGAAGCTGGCANTNACGGCATTGG
CACGAAATCCTCGCTTCACCTTACCCACGAACAAGAATCTTTNGGACGTT
CTCGTCGACAATGTTCCTGTGTNCGCGTTGATTGACACNGGGGNGCATGT
GTCNATTATGAGTGCTGCTCTTCGCNGTCGGCTCAAGAAACGTTCTGACN
NCTGCACCCGAACCGAGNNGTACAAGTCGCCGACGGAGGGACTGTCGCCA
TTGTTGGCATGTGCTCTGACCGACTCACCATTGCTGANAGACGCACCGTC
GTTCTCTTCACCGTCATCGAGCATTGCCCTCACGAACTCATTCTCGGTGC
TGGTATTTGTCTTGTCCAATCATTCTGCCGCTCATTGNACGTGTTCGGCG
CGTGCTCTACTTCGCCTTGACTTGCCTCTGTNTTGCGCGGCCCAATGTGA
TGGAACCACGGCCTGAACAACAAGCCGTGATTGAGCATGCATGGATTAAT
TATTCGCCGCTTACCGCCTCACATCTGTGAACACACGTCGACTCTGTTCT
CCTCACTCAGCTGTACCTGAATCGGCNATCACNTGGCCGCACGCAGTTCC
GGCCGTTATGCGCACNCTATTCAGGTGTGTGATTTGACCGTGCCGTCACA
AACTGTCGCCTGNACAATTNCTGATGCNANCACGAANCTGCCNTNCGGGA
CACGCNTTGTCAATTTCGAACGCACGACCGCGCTTATCAGNTTCTGCTCT
CAGGNCGNTCTCNTTGTGCTNTTGTTNATTNGCGCNTTGCAGGACTGATG
AGGTCGAGCCATTCACAGTGGAAGCACTCGTCACAGCTCAGCCCATACTT
CGTTGCACGTCATCGCACGGTACTGAGCCGTTCGACATTNAGAAGATGGT
TTCACCTCGTGAGCCTTACGCCTGCTNAANCTCGAAGCTCTTACATGCCG
CGTAATATCTTGAATGTGGCCGATCGCGNCATTTTTGACTCTGGCACATA
CCNACCCTTAGGGCATNAAACGATGATCCGTCCAGTGACCCATCGCGTAA
ACACTGGCGATGCGACACCCTATTCACCGACGTCCAATAATATCGTAGTT
TCTGCGTACGGATACGAGCTTCGTTATACCAACAGGAAGTTCGCACCAAC
TATGGTAAGCAATCGCTTGCAAAGGACATTATCGAGCCTTCCTGTAGTCC
CTGGGCNTCTCCCGTCGTACTTGTCAAAANGGAGGATGGAACGTGGCGCT
TTTGTGTAGATCACCGCCACCTGAACAAAATCACAAAAAGNGACGTGTAC
CCTTTGCCACGTATTGATGACGCTCTAGACTGCCTGTACGGTGCCACCTA
TTTTTCTTCCATCGACTTACNGTCCGGCTACTGGCAGATATCCGTCGACG
ACATGGACNGAGAGAAGACTGCGTTTGTTACCCCTGACGGCCTTTATCAG
TTCAAGGTGATGCCTTTCGGTCTCTGTAACGCGCCCGCCACCTTCGAACG
AATGATGGACTCTTTGCTTCAGGGGTTCAAGTGGTCCACCTGTTTGTGCT
ATCTGGACGACNTCATCGTTTATTCGCCCACATTCGACACNCATCTAGAC
CGTCTTTCAGCGATTCTTGACGTGTTCCGCCGCGCCGGTCTCCAGCTGNA
CTCGTCAAAATGTCACTTCGCTNGCCGCCAAATCGCCNTCCTTGGGCACC
TCGTGGACGCCAGAGGCGTGNGACCCGATCCGGACAAAATTCGCGCCGTT
ACGAACTTTCCTGTTCCGAAGTCTACCAAGGACGCTCGTAGTTTCGTAGG
GCTGTGCTCTTATTTCCGACGCTTTGTGAAGGATTTTGCGACCATCGCAC
GTCCCCTTACCGACCTNTTGAAGAAAGACGCCCCNTTTTCTTGGGGNCCT
GACCATGCCGCATCTTTTTCGCGGCTNACTACTCTCCTTACNACGCCTCC
AATTCTGGCCCACTNTGACCCGTCCGCCTCAACGGAAGTTCNAACTGATG
CCAGTGGTCACGGCATAGGAGCAGTGTTAGCNCAACGCCAGCGTGGACAT
GATCGCGTTATAGCCTATAGCCGGACGTCTCCAGCCGATCAANATCCCAC
CGGAACCNTTTTTCCGTGTCGGCCTANGCCTNCTTGGACCGTTTCCTNTC
TCGGGCTNCGGAAATAGATGGGTCGCCGTCGCTACTGACTATGCTACGCG
GTACGNAATCACCAGAGCCCTCCNGACAAGTTGTGCTACTGACGTTGCTG
ACTTTCTNCTNCATNACATNATTTTTTANTGCACGGTGCTCCGCGCCAAT
TACTCACTGACCGTGGCNGCAGCTTTCTNTCGGCAGTCGTCGAGGACATC
CTCCGCTCCTGCTCGACGAAGCACGAGTTCAGCACGTCCTACCANCCACA
GACCAACGGCCTCACGGAGCGCCTCAACCGGACCATCACCGACATGCTTT
CGAAGTACGTCGCGACCGACCACCACGACTGGGATNTTCACTTACCATAT
GTGACGTTCGCGTATAATTCATCGCGTCANGACACCGCCGGCTATTCACC
ATTCTGCCTCCTGTATGGCCGAGAACCCGCGTTGCCCTCGGACACTTTGC
TGCCCTCNGCCACACGTTCNGCCACTGAATACGCCCGCGACGCGATCGCA
CACGCCGACCACGCGCNCCAGCTCGCCCGCACCCGCCTCGAGGCCTCACA
GGAGCATNAGAGACGCCTNTATGATTNCCACCATCGCGACGTGCACTTTN
CTCCGGGTTCTCTGGTGCTTCTCTGGTCACCCATTCGACGTGNGGGCCTT
TCNGAAGAGCTGCGGTCGCGCTACACTGGCCCNTACCGTGTGGTGCGACA
AGTGACCGATGTCACGTATGAAGTCNTCCCCGCCGACCTCTCAGCGTCAT
CGTCGNCTGCAAGTGACATNGTTCACGTGGCGAGACTAAAGCCATACCAC
ACACCTTTNACCGCGGATGTGTANATTAAGCACCGGGACGGTGCTTNTAC
NGCCGGGGGTGA
>ltr-1_family-206#LINE/RTE-RTE [ Type=INT, Final Multiple Alignment Size = 1 ]
TCTGGCACAGTCGACCCTGAACCTCTGCCAAGCCATTCAGCCACGGCAGC
GCAAGAACGACGGTCAGTACGCCTCTTCAGCCGCATTCGTCATTGTAGTC
GCGCCCTCACACCGCCGAAGACTCACGCCTGAAGATACTTCTGCCATTTT
ACCGCTCGCCTGTGTTCACTCCGCATCAGAAGAAAAGCACGGCCGTCAGG
CGAAGAGCGCCGTGAATGTTCACAACTAGCCCGGAACTAAATTGAATCTC
GCGCATAACCTGTGGCTTAGCGCTCACTCGCCTAGTCTCCCGTGCGCCCA
GCCTCGCTTTGCGGTGCATCACGCCAGGAATTATTTGGGAGGAGCTTGAC
TCGACGACCATGTCGTGGCTTGGAGTCGACCTTATCCGCGATGAATTGGT
CCGACGCGAGTTAGAGAACACCGGCTCTAAGGAAGAGCTCATTCAGTGCC
TCGAAGCCGTCATTCACCAAGGTCGCGAGGCAACGCCATGGTCAAGCGTG
GAGAGGGCGGGTACCGCCGGCAACTCAGGTTTGACCCTTGATCTCGCGAC
GCTCGAAAGTCTGGCACTTCTGTTTCAACAGCTGCCACGCCCCTCGAGTA
GAGTACAGTTACCGTACTGCCAGACCTGTCGTCATCGATTACTTACTTTG
ATCAGTCTCCCGCACAAAATGTTAATGTCTGGCTCTATGAAGTCCGCCGG
GAACAGCAGCTTGCCGCATGGGACGACGCCACAACCCGTCTCATTGCCGC
AAGTAAACTGAAAGGCACAGCTCGTAATTGGCACCTCGCTTTTGGAAATC
ACCATTCAACCTGGGAAACGTGGAGCGCCGCCCTCAAGGAAACATTTTCA
TTGGAGCTGACCCTCATCGAATGGCAGCAACGCGTCATAAAAATCAGACA
GGGCCCACGCGAGATCCTGCAAGAGTACGCTTACGCAAAGCTGCGTGTGA
TTGAAAGCTGCCCCGCCACCCTTACCGAGGCCCAGAAGGTTGATTACCTA
CTACAACGTCTTCCAGAAGCACATGTCATTGCAGCCATCGCGGCTAATAG
GCCGTTGACACTGCGTGCCTTCATGTACACGTGCACAAGCCTAGACAAGT
GCAGTCAACGTGCGCACGACAGGGCAAGCGTAAGGCAACCGGTGCTTCCA
CAGAAGCCACCCCCTCGTTCATCTGAAAGTGGCAATTCAGGACGTCATCA
GTATAACTTCCAGTCACCAGCTCCGCCAACAGCTACAACAGCACAGCCAA
GGCAACGCATTTCCTAGTTGCCCAAGGAAGAACAGGAACGAAGATACGAA
GCCATTTCTGCACAGTATGGGGCCCCAGCATTCCGGCGCGGCCAAGACAT
CACACAAGCAACCTGTTACAAGTGTAAAGAGTTAGGGCATTTGGCGTCGG
CATGTCCCTCGCGTAGCAACAGGGCACCACCGTCCACCATCCCTGATGCC
CAACAGCCACTCCCCTTTCATAGTATGCCTGACAAACTTGAAGGCTCTCA
ACATCAATGTCCATTTTTCACGGCGGCCATTGCAGGAATCGGAGAACATG
AAACATATCCGGACTAGCATAGCATAGCATAGCATAGCATAGCCGATCCC
TGACACTAGACGAACGCAAGCTTCACAGTAACGTGTGGGAAGGCATCGTA
GTACATTGGGCAATAACAGTAAAATTACGTCAGTATCTAACTGGAATCAA
GTTCGTCCTAGTTACAGATCAATGGACTGTTGCTTGCTTGACCAAGTGTG
TGAAACCATCTCGCAGATTTACGTCCATGCTCATGGTCTTGGTTGAATTC
GACTTCTGTCAGACAATTGCCTGGACGGCAGAATGTTGTAGCTGACTATT
TGTTTACACTTTCGTGTGCAGTCACACACTCCGCTCAAGCGCTGGTTACC
GCTCAAGAAAAAGACCCGGAATGCAGTGCGATTCTTCAAAGCCTTGCTAA
TGGAGAAGCCCCGGCTGAGTTCAACCTAATCGACAACGTTCTATACCATC
GGACACCTTCAGGAACCTGTGCTGTTGTAGCGACATCGTCATTGCGTCCC
GCCATTCTCCAGGCACTACATGATGGTGCAGGTCACTTCGCGTTAAGCGG
ACTTTGCACAAAGTGCAAGACCGCTACTGGTGGCCAGATATGAAAAAGGC
AGTCAAGAGCTACGTGTCATCCTGCCAGTGCTGCCAGCAGTCATCATCAT
CAGCCTGGTTACGCCCACTGCAGAGCCAAAGGCCTCTCCCATACTTCTCC
AACAACCCCGGCCATGTACTAATTGTGGCCATGTCGTCCCTGCAAACTTC
TTAATCTCATCAGCCTACCTAACTTTCTGCCGCCCCCTGCTACGCCTCCC
TTCCCTTGGAATCCAGTCCGTAACCCTTAATGACCATCGGTAATCTTCCC
TCCTCATTACAAGTCCTGCCCATGCCCATTTCTTTTTCTTCATTTCGACT
AAGATGTCATTAACTCGCGTTTGTTCCCTCACCCAATCAGCTCTTTTCTG
ATCCCTTAACGTTACACTCATCATTCTTGTTTCCATAGCTCGTTGCGTCG
TCCTAAATTTGAGTAGAACCCTTTTCGTAAGCCTCCAGGTTTTTGCCCCG
TAGGTGAGTACTGGTAAGACACAGCTATTATACACTTTTCTCTTGAGGGA
TAATCGCAACCTGCTGTTCATGATCTGAGAATGCCTGCCAAACGCAGCGC
AGCCCATTCTTATTCTTCCGATTATTTCCGTCTCATGATCCGGATCCGCC
GTCACTACCTGCCCTCAGTAGATGTATTCTCTTACCAATTCCAGTGCCTC
GCTACCTATCGTAAACTGCTCTTCTCTTCCGAGACTGTTAAACATTACTT
TAGTTTTCTGCAGATTAACTTTTAGACCCACTCTTCTGCTTTGCCTCTCC
AGGTCAGTGAGCATGCATTGCAATATGTCCGCTGAGTTACTAAGCAAGAC
AATATCACCAGCGAATCGCAAGTTACTAAGGTATTCTCCATTAACTTTCA
TCCCCATTTCTTCCCAATCCAGGTCTCTGAATACCTCCTGTAAACACGCT
GTGAATAGCATCGGAGAGATCGTACCTCCCTGGGTGACGCCTTTCTTTAG
TGGGATTTGGTTGCTTTCTTTATAGAGAACTGCGGTGGATGTGGAGCCGC
TATAGATATCTTTCAGTATTTTTACATACGGCTCGTCTACACCCTGATTC
CGTAATGCCTCCATGACTGTTGAGGTTTCGACAGAATCAAACGCTTTCTC
GTACTCACTGAAAGCTATATATAAGGGTTCGTTATATGCCGCACATTTCT
CTATCCCCTGATTGATAGTGTGAATATGGTCTATTGTTGAGTAGCCTTTA
CGGAATCCTGCCTGGTCCTTTGCTTGACAGTAGTCTAAGGTGTTCCGGAT
TCTATTTGCGATTACCTAAGTAAACAGTTTTAACAGTTTACCTAAGTAAA
GAAAGGCGTCAGGCAGGGAGATACGATATCTCCAATGCTATTCACAGCGT
GTTTACAGGAGGTATTCAGAGACCTGGATTGGGAAGAATTGGGGATAAAA
GCTAATGGAGAATACCTTAGTAACTTGCGATTCGCTGATGATATTGCCTT
GCTTAGTAACTCAGGGGACCAATTGCAATGCATGCTCACTCACCTGGAGA
GGCAAAGCAGAAGAGTGGGCCTAAAAATTAATATGCAGAAAACTAAAGTA
ATGCTTAACAGTCTCGGGAGAGAACAGCAATTTACAATAGGCAGCGAGGC
ACTGGAAGTCGCAAGGGAATACATCTACTTAGGGCAGGTAGTGACGGCGG
ATCCGGATCATGAGACGGAAATAATCAGAAGAATAAGAATGGGCTGGAGT
GCGTTTGGCAGGCATTCCCAAATCATGAACAGCAGGTTGCCGTTATCCCT
CAAGAGAAAAGTATATAATAGCTGTGTCTTACCAGTACTCACCTACGGGG
CAGAAACCTGGAGGCTTACGAAAAAGGTTCTACTCAAATTGAGGACGACA
CAACGAGCTATGGAAAGAAGAATGATAGGTGTAACGTTAAGGGATAAGAA
AAGAGCAGATTGGGTGAGGGAACAAACGCGAGTTAATGACATCTTAGTTG
AAATCAAGAAAAAGAAATGGGCATGGGCAGGACATGTAATGAGGAGGGAA
GATAACCGATGGTCATTAAGGGTTACGGACTGGATCCCAAGGGAAGGGAA
GCGTAGCAGGGGGCGGCAGGAAGTTAGGTGGGCGGATGAGATTAAGAAGT
TTGCAGGGACGGCATGGCCACAATTAGTACATGACCGGGGTTGTTGGAGA
AGTATGGGAGAGGCCTTTGCCCTGCAGTGGGCGTAACCAGGCTGATGATG
ATGATGATGAAGTAAACAGTTTATAGGCAACTGACAGTAAGCTGATCGGT
CTATAATTTTTCAAGTCTTTTGCGTCCCCTTTCTTATGAATTAGGATTAT
GTTAGCGTTCTTCCAAGATTCTGGTACGCTCGAGGTCAAGACGTCTACGC
TACGGCTGCCCCTCAGTATAACCGTCCAACCTCAAGAAGTGAAGGTTTTC
TTGGCAAAATGTCCACTTCAGATGTTCCATTCTCAAGCATTGCTATCGAC
CAATAACTATGCCTCCCAGCAACTCATCACGGTACATAGTGAACGTGATA
GATTTTGCGACTGGCTTTATTGCTCCAGGAGCCGTTCCATCAACCTCGGC
ACGCGAAGTTATTCAGACTTTGCATAAAGTGTTTGATTGCTATGGTGCAC
CTGACCACTGCCTCTGGGACCATGGGTTGCCCTTTGATTCGACAGAGTTC
AAGCGGTTCATGCATTTACATAACGTTGAGCTGCACTTTTCAACAGCCTA
CCGACCTGAAGGGAATGACGTCGTTGAACAAAGCAATGGGACATTACTTA
CAGTATTACGGAAAATATGTGCTTTGGAACCTTTATCATCGCCTGCAAAG
CTCCATGAAGGAGCCTTTGAGGTCAAGATTTCGGTGAATTCTAGCACCAG
CTTTTCACCATTCCAGTTACTCTTAGCTACGTGGCTAAGGTTCCTCTCCA
GCAACAACGGTCGCTCCAACAAACCGGCCTTGTTGAGCGCGTCCTCGACG
TAACTGCGCAACGTTCAGAGGCATCTGCCAATTCAGAAGCAGCTGAAGTA
TCCCGCAAACGCCACTATGATAGTACCCATCGCTCTCATAGCTTCACAGT
AGGTGACCTAGTATGGATCAAACGTCAAGCCCCAGCGCCTCACGAGAAAA
TGGCACCGCGCTTCAGAGGGCTTTACCGTCTCACTGAGCAGTTGACTGCA
TCCACATTCAAGGCTTTGCGTGTGTCAGGAATGACAGCTCGCCTGCTTAA
CCAGCAATGAACTGTGCATGTTTCGCAAATTAAGTTGTATGTGCCTCCGT
CATCTCCTGTGGCACACTTTTCGTCCAGCCTTGAAGGGGAAACATCCTCC
ACTACAGTCCCTGATGATGAAATTGCCATCCACCAAACACAGCCTCAGCG
CCAACAGCGTGTGCGCCACCTTCTCCGTCACTTGCGAGACTTCGTGCTTG
AGTGACTGTATGGACGCCGAGTTAGACCAAGGGAATTGGTCATCTGGACG
GGGTGGAG
>ltr-1_family-207#LTR/Gypsy [ Type=INT, Final Multiple Alignment Size = 2 ]
ATTCTGGTGGAGGTTCAGCGATCCCCGTCCTCACCACGGAACTCNGAAGT
GGTCGGCACACCGAGCTTGTCACCNTGCCTCCCGGTGACGCGCCCACCTC
TGNAACGGCTTCGGCTTGTCCCACTGCTCCAATCGTCACGGTCGCCCCAC
ATCGCGACCCAGGTGTGTTCTCTGGCCTGGAGGGNCAGGATGTTGACGAC
TGGATCAAGCTCTATGNACACNCCAGTGCTAATAACAGGTGGGACCCAAC
GATTATGCTCGCCAATGTCATNTTTTATCTCGGCGGCACACCCACGCGTG
TGGCACCAAACGCATGACGACNAGATAACCAGTTGGGACAGTTTCAAAGA
GAAGCTACGGGAANTGTTCGGCGACCCCATNGGGCGCAAGGCTGCCGCTG
AGAAAGGCTNTTGCGTCTCGTGTTCAGTCATCTACGGAGCCGTACGTTCC
CTACATCCTCGACGTCTTGGCTCTATGCCGCAAANCTGACGATGCTGTGT
CCGAAGCNGATAAAGTGTCACNTGTTCTAAANGNCATCGCCGACGACGCT
TTCGGTTTGCTTGTTTTCGGCGACGNCTCGACTATCGACGCCATCACCAA
AGAATGCCGTCGCCTCGAACAAGCTAAGAGCCGNCGTATCGCGCACCACA
TCACGCGGCCACCCAACACTGCTGCTACGTCGACACGTGAGGGTCGACCA
CGTCAGGCCACCACCTGTGACNACGTCACCCGTATTGTTCGCCGCGAACT
CGAGGCCGCCTGTTCGCNAGCTTTCTCCACGACGCCTCCCGATCCNCCAN
CAACCACCACTGCGATGATTCAGGCCATCGTCCGACAGGAATTTGNGAAC
ATGGGTCTGAACTCCGTGTGTTCCACGTCTCAACCCAGCGTTCCCCGGTT
CTCTAGNGGCCCTCCTCGTCCTCGGCAGTCCTTTCCCGCCACATCTCGCC
GCAACCCGCGCGATTGGCGTACCCCTGATGAGCNGCCGATCTGNTTCCAC
TGCTGTCGCATCGGCCACGTCGCNCGTCACTGCCGCAACCGATGGCCNCC
ACCTCCTCGGACATACGCCGCCGCTTATTCCCGCACCTTTGGACCTTCCG
TTNCCTATACCACCCGCCATGAGTCCACTGCNGCTGATGCTCCTGCTCCG
AACCTTCGNTANAGCCGCTCGCCCTCACCCCGACGCCACNAGTCTCGTNC
GCCCCAACCCCGCCGCTTCTCNTCGCCGCCTATCGCCTCCCGGATCCAGC
CGGAAAACTAGGCGCTGCAGCTTCNGGAGGTGAAGCTGCGTTGTCGACCC
TGCCCTCAAATCCTCNGCTCNCGTTANCCACGAACCGAAACNTTCTTGAC
GTTGACGTTGACGGCTATCCTGTCACGGCGCTCATCGATACAGGAGCACA
TCTTTCNATTATGAGTGCTGCCTTCCGACGACGNCTGAACAGNCTCCTCA
CCCCAGCGTCGGCACGCGTCGTCCGCGTTGCGGATGGCGGTACTGTGCCT
ATCATCGGCATGTGTGCGGCNCNCGTCNGCACCGCCNGCCGCCACACTCC
TGCCCNCTTCACNGNAATTGCTCATTGCCCCCACGACNTCATTCTCNGCC
TCGATTTTNTCTCCGCNCATTCTGCTCTTATTGACTGCTCTTCCAGTACC
CTTCGCCTTGAGTTGCCGATGCTCGCAGAACNTTCTGACGCACCCCACTG
CCGCTTACGCCCCACCGGCTTTNTTCGCCTGCNGCCAAAGTCNATAGCCT
ACATTGAACTGTTGTCTTTCCCACCAATACGGTACGACGTCANNGTGCCT
CACAGTATANTTANTATTACTGNGAACCGCACTCGCNTGCCNGTCTGTAA
CTTTGGATTGGCAAAGCAAATTCTACCGCAAGGTATTTGCCTTNCCACCG
TCGATTGTCTCGGCGACNAANACGTGGCAGCGTTATCGACCGATGGTATC
TCGCGACCTTAGCATGCCCCTCGCGCCAGCCTCGGGCGTCGATCCCAACA
AAGAAAATGGTTGCGACGGACCTGTCCTCTACGCAGGCTGAAGACATTTG
CGAAGTATCATCGTCCTACCGCGATATTTTCGACTTCGACGGTCGCCCTT
TAGGTCAGACGCTCGCGGTAAAGCATCGGATTCTCACTGGCGATGCTGCG
CCTATTCACCGACGACCGTATTGAGTTTCTGCGTCGGAATGCCGAGTAAT
TCAAGATGAAGTGAACAAAATGCTCGATAAAAACATCATTGAGCCTTCAT
CGAGTCCTTGGGCGTAACCTGTGGTGTTGGTTAAGAAGATGGACGGCACG
TGGCGCTTCTGCGTAGACTACCGTCACCTNAANAGCATTACNAAGAAGGA
CGTCTACCCGCTCCCACGTATAGACGACGCCCTTGACTGCCTGCACGGTT
CCAGCTATTTCTCGTCTATTGATCTTCGTTCGGGATACTGGCAGATTGCT
GTTNACGATATGGACNGAGAAAAAACCGCGTTCATCACGCCTGACGGCCT
ATANCAATTTAAGGTAATGCCGTTTGGATTATGCAACGCCNCTGCCACCT
TCGAGCGTATGACGGACTCCTNGCTCCAAGGTTTCAAATGGTCCACATGC
CTCTGCTACCTCGACGACGTCATCGTCTTCTNGCCAACNTTCAGACACTC
ACCTTGAGCGTCTCANNACTATACTTGATGTATTTNGAAAGGCGATAGCT
GCAACTTAACTCGTCCAAATGTCGCTTTGGNCACCGGNAAAATTACTCTT
CTGGGCCATCTCGTTGACGCTTCNGGAGTACGGCNTGATCCCGACAAAAC
TNGCGCTNTCNGAGNGTCTCCGGNGTCCGAAGACAGCCGCAGACGTTCGA
AGTTTCGTANNGCTGTGCTCGTACTTTCGTCGTTTTGTTCCAGATTTTGC
GACAATTGCTAGGCCCCTANCTAATCTTCTGAAGAANGGCGTACAATCCN
CGTGGGNCACTGNAGAGGCCGCCGCCTTCTCTCGTCTCGTNACTCTTCTA
NCCTNACCACCCATTCTCGCCCACTTCGACCCTGATGCCCCTACAGAATC
GCGTACAGATGCCAGCGGTNATGGCGTAGGTGCCNCCTTAGCCCAGCGTC
AGCGTGGCNAGGATCGCGCATATTGCTTATGCGAGGCCGCCTCCTAGCAC
CTATAGCGCAACCATCGGCAACAATAGCGCAACTATTCNATTACGGAACG
NGAATGCCTTGCTGTTGTCCGGGCGGTTGCGAAGTTCCGTCCTTACCTTT
ACGGTCGCCCTTTTCCNGTAGNNACTGACCATCATGCTCTCCGCTGGCTC
TCATCGCTAAGACGNATCCCACAGGCCGGCTTGGTCGATGGGCTTNGAGG
CTACAGAGAANTTTCATATNCCGCGGTGTACAAGTCTGGCCGCCTGCACC
AAGACGCTGACAGCTTGTCGCGTTACCCTGTTGACGAGCTCTGACTCCTN
CAATATTGCNAGTGCTTCTTGCGTNTTCTCTGTATCCCNGCTGCTTCGTT
TCGCCGACGAGCAACGCCGTGACGCNTACATNANAGCACTCATCGACCGT
TTTGAGCACTCTCCGGCCGATGCTGCTCTACGCCTNTTCGTCCTCCGCGA
CGGTACCCTGTACCGTCNCAACCTTCACCCGGACGGCTNCGAGTTCGTAC
TTGTAAACACCCAAACACCTCCGCTCCACCGTCNTAGAAGAGCTCCACGA
CGCACCAACGGCAGGACACCTCGGCGTATCNCGAACCTGATGACCGTGTA
CGTCGCCGTTTCTTCTGGCCGGGCCTTGNCCGTNCCGTACGACGTTACGT
CGCCGCTTGTGAANTTTGCCAACGANGCAAGAAGCCTTCCCAGCTCCCCG
CTGGTTACCTGCAGCCGCTCGACATCCCTGCNGAGCNCTTNCATCGTGTC
GGCTTGGACCTTCTCGGCCCATTTCCGGAATCCACATCAGGGAACAAGTG
GGCTGCGGTCGCGGCGGACTACGCGACCCGCTACGCCGTAACCCGCGCTC
NTCCGACCAGANTGCGCAACCGATGTTGCGGACTTCCTCCNANATGATAT
CATTTTGATGCATGGTNCTCCAGCGCCAATGTGCTCAACNGACCGTGGCC
GTACGTTTTTGGCCAAAGTCATCGACGACATCNTGCGTGCCTGCTCAATN
CGGCACAAATTTACCGCCTCCTACCACCCCCAAACGAACGGCCTCACTGA
GCGCTTGAACCGCACGCCTACGCAGACCATGCTATNCGAATNCGTTTCNG
ACGACCGCCCGTGACTGGGACCTGGCTCTACNCTTGCATTNCCTTTTGCA
TACAGCCCCCTCNCGTCTCGNAACTGCTGGNNTTTCCCCGTTTTANCTCT
TGTATGGCCGCGAACCGACGCTACCACTGGACACTGTGNTTCCGTCNGCC
ACAGCTTCAACTAGCGATTACGCCCGTGATGCAATCGCCCATGCTGACCA
CGCTCGCCAACTTGCGCGCGCTCGTCTACATGNGTCTNAAGACAAGCAGA
AGCAACGCTACGACCTCCGTCACCGTGATGTCCGTTTTGTGCCCNGCAGC
CATCGTGTTGCTTTGGTCACCNTCGCGTAAAGNCGGCCTNCGTGAAAAAC
TNCTTTCCTGTTNCACAGGTCCATANCGCGTGCTCCGNAAAGTGACNGAT
GTCACCTATGAAATCGTTCTAGCNACGCCCACTANGTCCTCCGCTGTGAC
AACCAGTGACATTGTTCACGTCGCCCGACTCAAGCCCTACAACTCTCCGC
GCGCCTTGGATATTTAACAGCACCGTGACGGTGCTTTTGCCGCNGGGGGT
TAC
>ltr-1_family-208#LTR/Unknown [ Type=LTR, Final Multiple Alignment Size = 4 ]
TGTTGTGTCGGCTGGCGCTCATCNTGATAAGAGCACTCTGCGANGTGCGC
ATGCGCCACTAAGTGTTAAAAGCAGAGTGCCCCTTGCTAGCGGCCCTCTC
TTTCTTGCCGAGCCTCAACCCACAAGCATGGGTTAATAAACGTCGTTCAC
CCGGAACTTGTCTGATCCTTTTCGGCACGCCTGGCGCAAAACGTAACA
>ltr-1_family-209#LTR/Gypsy [ Type=INT, Final Multiple Alignment Size = 2 ]
CGTGGCGACGAGGATGGGATTTTGAAGAGTTGCGCANCGTCAAGGAAGGC
AAGTGTTCTCGGCATTCAGCCTCTGTTCAGTATCGACGATTGAAGAGTGC
TGCTTTTTCTTTTCTTCGCTGACTGATATCATGAACGAAGAAGCCAGTGC
AGGTTCGACGCAGTTTGCTGCTCAACTGGGCCAGATGGAACCATTCGACG
TTTCCACGAATGACTGGGCGTCGTACGAAGAACGGCTGACGTCGTTTNTT
ATCGTCAACCGCGTTCCCGAAGGTGACAGAGTACATGCATTCCTGAGCAT
CATAGGCCCCAGTACCTACAGTCTTCNGAAATCGCTGGCTGCCCCGGAGC
TGCCTTCNGCCAAGAGNTTCGAGGTACTAANGAAGACGCTGNGGNACNAT
CCGTCGCCGAAACCGTCGGTCATTGGCGAGNGAGCGAAGTTCCACAGGAG
GCAGCAAGTCGAAGGNGAGTCCGTTTCTGATTACGTTGCCGAGCTACGGA
AGCTAGCACGAACCTGTGATTTTGGAAGCGCNTTAGATGAATCCCTCCGG
GATCGCTTCGTCTGCGGCCTGTTAAGAGAGGATATACAACGAGTGCTGTT
CACTGAGGATANCAAGCTTACGTTTCGGAGNGCGGTAGAGCGCGCTGTGG
CTATGGAGGCGGCAACGAAAAGCACTGCGGAAGCCCGTACAGGTGTGTCT
ACAGCCAACCCCATGCATAAGGTACAGGCGACCNCGAGTACGTGTCNAGT
CGCANGCATGTTTTCGCTGCGGGTCGCCGAAACATTCCGGCAAAGCGTGT
CCCCACGTAAATGACAAATGCTNTAAGTGCAACAAAAGGGGGCACCTGCA
ACNAGTTTGCCGTAGCNCCTCCGGCNNGTCGCGNGGGAAACGCCCCATCA
AGGACACTGTAAAAACGCTATCGGTGGTATCCCGCTCGGAAGTGGTAGCC
GTNAGGGGCGTATCTGCTNCCAGTATTGAGCCCATCATGGTACCGATGAA
AGTAAATGATGTGACAGTCCCTATGGAGCTAGATACAGGTGCCGCCGTCA
CNGTCATGCCTTTCAAACAATACCGCCAATTTCTTTCATCAGCCAGGNTC
AACCCGACAGAAGTGAAGCTCCGCACCTATACAGGAGCCCTGGTGATNCN
AAAAGGCGCCCTGCAAGCCAAGGTGCAGCACGGTGGCAGCACGGCGAGCC
TTCCTCTATACGTCGTCGACCAGGAGGGGCCGCCGTTGCTGGGTCGGGAA
TGGCTTCAGGCANTTAGGCTGGAGTGGAGCAAAATCTGGAACGTCCACCA
TCTGCCAAGGTCAGAGCTGCCTTTTTCTTGTCGTTTAGAGGAAAGGCTGC
ACGCCTTGATCGCAAAGTACGACTCCCTATTTAAAGATGAGTTAGGCATG
ATTACAGAAGAAAGGGCCGAGCTGTATTTCAAGCCTAATCAGGCACCGAA
GTTTCTCAAAGCAAGAAACGTGCCGTTCGCACTGCAAAAGGCGGTTGAGC
TTGAACTTTCGAAGATGGAAAAAATGGGCATCATAACNGCCGTTGCCACA
TCAGATTACGCAACGCCAGTGGCACCCGTTGTCAAGAAAGACGGTGGCAT
ACGCCTCTGCGGCGATTATAAGGTGACAGTGAATCCGTGCCTTNACGTCA
CACGTTACCCGTTGCCGAAGGTCGATGACTTATTCGCGGCTCTGTCTGGA
GGCGCACATTTTTCAAAGATCGACCTGAACCGCGCTTATCAGCAAGTGGT
CATGTCTGATGCCTCAAAGCAATACCTAACCTTGAACACNCACAAGGGAT
TGTTTGTCGTCAACCGATTACCTTTTGGAATCGCTTCCGCGCCGGGGATT
ATTCCAAAAGATAATGGACACGATGTTGAAGGACCTCAAGGGTGTTTGCT
GCTACCTAGATGATATTTTGGTAACTGGGAAAACACTAGAAGACCACTTA
GCTAATCTCGAAGCGCTGCTGGAGCGTCTTCAAAGCCGAGGTGTCAGGGT
AAAGAAAGAGAAGTGCTCGTTTTTTNAAAGCGAACTTCACTACCTTGGGC
ACAAAATCAGCGCTGAAGGCATTTNCCCATTGTCAGANAAAGTTGACGCA
CTTNTCCAGGCACCAGAGCCGAAATCAAAGGAGCAGCTTCAGTCTTTGTT
GGGCGTTGTCAACNATTCGTGCCAACTATTCGTAGCAAGTTCGTGCCCCA
GCTAGCAACGATAGCTCAACCATTTTTCAGACTTCTGCAAAAAAAGGTAG
CNTGGCACTGGGACGAGCATGCTAGAGAAGCGTTCAACCAAGTGAAAGCG
CTATTGGCACAACCACCTACGCTCGCACACTACGACCCTGAAAGACAACT
TAGGCTGTCATGCGACGCGTCTCAGTATGGTGTAGGAGCAGTCCTATTTC
ATGCCTACNACGACGGAAGGGCACGGCCCATTGCTTACGCTTCGCGAACG
CTATCTGAAGCGGAAAAGAAATACAGTCAACTGGAGAAAGAAGCGTTAGC
CATCATTTTCGGTGTAAAGAAGTTCCACTTCTACCTTTATGGGCGCTCAT
TCACCCCGGTCACAGACCATAAGCCNCTTCAAACAATATTGGGCCCGACA
ACCGGNATTCCCACCATCGCGGCTGCTCGTTTGCAACGCTGGGCCGTTAC
GTTGGCAGCCTACTCCTACAATCTTATCTTCAAGAAATCGAGCGAGAACG
CGGAAGCCGATTTCTGCTCGCGTCTGCNGCTGCCAGATCTTGAAGCGGAA
ACCAAAGAAACAGAAGAAACATTTTATTCGTTGCGATTGGACTCGTTGCC
TGTTTNTAGTCGAGATATCGCGGCTGCCACATGTAAAGACCGNATTCTTT
GTCAAGTGAAGGAATTCACAAATGTGGGATGGCCCGCGTCGATCAAGGAT
GAACAGTTGAAGCCTTTTTTTCGCAGATGCAACGAACTGACGGTGCATCA
GGGATGCGTCATGCTGGGCGCAAGGGTAGTCGTGCCTGCAAAGNTGCAAG
GGTTCGTTCTGGACGAACTCCNTGACGGCCATCCCGGCATCGTGCGCAGC
AAAGAACTAGCACGCAGCTACGTGTGGTGGCCAACTCTTGAGGCGGACCT
CGAACTTCGTATCAGAAGCTGCGCTAGTTGTCAAGAGCAACGTAACGCTC
CAATCAACGCACCTCTTCACCCGTGGTCATGGCCGACTTCACCGTGGCAG
CGCGTTCACGTAGACTTTGCGGGACCCTTTCAGAATACCATGCTTTTAGT
GGTGGCCGACGCACATTCTAAATGGCCAGAGGTTTTCGAAATGAGATCGA
CAACTACAGAAAGCACGATTNGTTGTTTGACTGAGCTCTTCGCACGTTTT
GGTTNCCCTGAAACAATTGTTTCCGATAATGGACCTCAGTTTGTTTCGCA
GGAGTTCAAGCACTTCGCGCAGGCAATGGGAGCGCGNCACGTCCTCGCGG
CTCCCTACCACCCCAGCTCCAATGGGTTGGCNGAGCGTTTCATCCAGACC
TTAAAGAATGCGCTGCGCAAAGACGGCACAGGAGGAACACTGNAGGTAAA
GCTGCATAANTTTTTGCTGTCGTATCGCAACACGCCACATGCGACGACTC
GTGAATCACCAGCGGCGTTGCTCCTAGGACGACGCTTACGCAGTCGGCTA
GATGCCGTAAAGCCTTCCGTNGGGGAAAGAGTAGCACACAGACAGTGCAC
TCAGGCACGAAGTCGTCCGTGTCGCGAACGTCGCTTCTTGGTAGGCGACA
GCGTGTTAGCACGTAATTATTCTGGAAAACCAAAGTGGGCTCCCGCTGCG
ATTGTTGCTCAAACAGGACCTNTCTCTTTCCAAGTACGTGCAACCACCCC
GAGGGGCACCTTCACCTGGCGTCNTCACCAGGACCAGCTGCTGCAGAGGC
CTGCAGAGGACGTTACCCCTAGGCATGGAACAGCTGGCGAAGTTACGACC
AGCGAGTNCCTGNTTTATCCCGAGACTGCCGGCGCACCAGTNCCTTCCAG
TCCACAACCGCCCATGGTAACTCCGGTTGCGCNACAGGCANCACCAGCAC
CCGCCGAGGCAAGACGCTACCCCATGCGAAATCGTCGCCCGCNGGATAGA
TTCTAAGCTGGACTCTGAGTGACTGTGCGCTCCATTAAAANGGGAGGTGG

>ltr-1_family-210#LTR/Unknown [ Type=LTR, Final Multiple Alignment Size = 11 ]
TGTCACAGTCGGTAATGTGGGAAAAGGAGGACGATGATGGTGGCCTTGGA
GACGACGAAGAAGAGTGTAGCATTATCGCTGCTCTACGCTTGCTGGCTCA
GCCATTAAAAGCCATCTGTAAATAGACGCACGCTTCTTCCTTCCCGTAAC
A
>ltr-1_family-22#LTR/Gypsy [ Type=INT, Final Multiple Alignment Size = 9 ]
TTTCTGGTGGAGGTGCGGGGTATGAGTCGAAGCCCCACGAACGAAAGTCA
GCGTAGCCCCGACAACCCGCGAGTCCATCCCGTGGAACTGACACCTGTAC
ACCAGCGGACCAGCCGCCGTCTTCGAGGTGACTCGCCCGAATTCGGCCCT
CTTCTCTTCNTGCCAAGGGAAACTCCCACAACGGACGCCGCCACAATGAC
TACCCAGGTAACACCGGCACAGCTAGTCGTAAGCCAACCTCGCAAGCCGC
CAACATTCCACGGCGACTCGTTCGAAGACGTGGAAGATTGGTTGGAACTG
TTCGAGAGAGTGGCGAGCTTTAATGAATGGAATGAGAGACAGAAGCTCCG
TAACGTATATTTCGCGTTGGAGGACTTCGCAAAAACGTGGTATGAAAACC
ACGAACCCTCTTTGNCCTCTTGGGAGGAATTTCGACGACAACTGCTAGCA
ACGTACGCCAGCACGGATCGTAAAGAAAAGGCGGAAATCGCACTTCAAGC
CAGGAACCAGCTCACAAACGAGAACGTGGCGATGTACATCGAGGACATGT
CCCGCCTGTTCAAGCGTGCTGATCCNANCATGAGTGAAGATAAGAAGCTG
CGCCATCTCATGCGTGGAGTAAAGCAGGAACTCTTCGCAGTTCTCGTCCG
CAACCCACCGCGCACGGTCGCCGAGTTCAGACGCGAAGCAACGACCATCG
AAAAGACGCTGGAACAGCGGGCTCGGCAATACAACCGTGAGGCAAGCTGC
GCACCTGCCCATGTCTTCCCTGGAGGCNTGCCAAACGACCTNGAAGCCCT
GCGGGAGCTCGTCCGGTCAGTGATCAGGGAAGAGCTCAACAAGCTGCAGA
CACCTCAGGCTCCAGCTGCACTATCTATCGTCGACGTTGTCCGGGACGAA
CTNAGGNANGTCATACGGGATCCAGAGCGTGAGCCACAGCCGACGCGGCG
CACCCCAACGTACGCCGACGTACTCAGGCAACCCGCGGTNCACAGTAGTG
GAGCAGTTGCGACGACCGTTCCCTACCCGTCGACAGTACGCAGTGCACCT
CGTCTGCTGGAACCACCGGCTGCCTATCCGCCTTCAGCACGTAGTGCACC
TCGTTTTGTGGAACAAAGGCCCCGGAAAAGTGACGTCTGGCGTGACCACG
AGCGCAGGCCTCTGTGTTTCCACTGCGGAGAAGCGGGTCACCTGTATAGG
TTCTGCCCGTACCGTCAAGTTGGGTTAAGGGGTTTTCCCTTAAGCGCACC
ATGCCCCCGAAACGGTGAACGGCCAGCGGAGATCGAAGAATACTTGTCGA
CGCGCCAAAGCCCCGTTACTCCTCGCCAACGTCAACCACGATCACCGTCG
CCCATGCGCTACCGATCGCCTAGCCCACGCGCGTCTCCAAGATTGCCTAG
GCGTCGTTCACCAAGCCCACACCAGGAAAACTGAAGCAAGCGACCTGTGG
AGGTGAGGCCGCTGATAACCAGAGTTACGAAGATCCTCCAACGCGGTTCC
AGTGCGGTGACGAGATAATTCCAGTNTACAGGTGCAGGAACGAAACGATT
ACGTCAGATTTGCGGTTGATAATAGACGGATGCGAGCTGAATGCCTTAGT
CGACACCGGCGCTGATTATTCGGTAGTAAGCTTCAAGATGGCGAAGCACC
TNAAAAAAGTTGTGACGAAGTGGACTGGTCCGCAGATACGCACGGCAGGC
GGCCATCTTATTACGCCCCTTGGCCGATGCACCGCAAGACTTACGATAAA
AGGCTTCACTTACGTTTCTGACTTTATTGTACTGCCAGAATGTTCACGGG
AACTTATATTGGGAATGGATTTTCTACAAGCTAACGGCGCCATAATTAAC
CTACGTAGGTCCAGTGTGTCTTTCTCGACAAAACAAGCTATACCTGTGGA
AGAATCGGAGGAGCGACGTCTCGCTGCACTGCGCGTCGTTGACGATGACG
TAACTGTGCCGCCACGCTGCAGTATAATGGTTCTTGTGGAGAATGAAAGA
TTTTCCGACCGCGAAGGCATAGCGGATGGAAACATAGAGCTCCTTTTCAA
CAAAGGTATTTGCGTGGCTCGGGGCCTTGTTCAGTTAAGCGATGGCCGTG
CAAATGTCGCACTTACGAATTTCGGTAATGAATTCCAACACATCGCACAA
GGAACAGCTATTGCCTATTTCCACGAGTTCTGTGNAGCGACCGAATTATG
CAGCCTAACTACGTCAACTGCCCTGCCAGGAACCTGCAGTGTCGACAGAT
CAATTACCGTCAACCCGAGACTCCCGGAAGCCCAAAAGAAACAGATATAT
GCCCTGATAAAGGATTTTTCTGACTGCTTCTCCACGTCCTCGAAGGTACG
GCGCACGTCTGTTGCGAAGCACAGAATCATAACAGAGGACGCCACAAGAC
CGGTATGCCAGCACCCGTATCGAGTGTCACCAAAAGAAAGGGAGATCATC
AAGAAGCAAGTAGAGGAGATGCTTTCAGATGACGTTATTCAGCCTTCCAG
CAGTCCATGGGCGTCTCCCGTAGTGCTCGTTAAGAAAAAAGATAACACAC
TTCGATTCTGCGTCGACTACCGTAAACTGAACAGCGTAACCAAGCGGGAT
GTGTACCCCCTTCCGCGTATCGACGATACGTTAGATCGGCTCCGATGTGC
AAAGTTTTTCTCCTCCCTGGATCTCAAGAGTGGATATTGGCAAATAGAGG
TGGATGAGCGGGACCGTGAAAAGACAGCATTCGTGACCCCTGATGGCCTC
TACGAATTTAAAGCGCTTCCATTCGGCCTCTGTTCCGCGCCCGCAACGTT
CCAGCGAATGATGGACNCTGTGCTCGCAGGATTGAAATGGCAGTCGTGCT
TAGTGTATTTGGATGATGTGGTCGTATTTTCCGCCACATTTGACCAACAT
CTAGAGCGCCTGCGACTAGTACTAGGAGCTATCCGCGCAGCAGACTTGAC
AATTAAGCCGGAAAAATGTCAATTCGGCTTCGATGAACTTCGGTTTCTCG
GACACGTCATCAGTGCTGAAGGCGTTCGGCCAGATCCCGAAAAGACAGCA
GCTGTTGCGAGGTTCCCGACACCCACAGACAAAAAGTCAGTGCGACGTTT
CTTGGGTTTATGCGCATACTACAGAAGATTTGTGGAAAACTTTTCAAAGA
TTGCTGAGCCCCTTACAATACTGACAAGAGAAGATCAACCTTTCATGTGG
GAAAGCGAACAACAAGACGCCTTTGACGAGTTAAGGAAACGCCTGCAAGC
TTCTCCAATCCTTGCCCATTTTGATGAGACAGCCGACACTGAAGTTCATA
CCGATGCGAGTAACGTCGGCCTCGGTGCCATACTAGTGCAGTGGAANAAC
GGCCAGGAGAAAGTAATNGCTTATGCCAGCCGTAAGCTCTCGAAAGCAGA
GGCAAACTACTCNGCAACCGAGAAAGAGTGCCTTGCAGTCATTTGGGCAA
TATGTAAATTTCGGCCCTACCTCTATGGTAGACCATTCAGAGCAGTCAGC
GATCACCATTCGCTCTGCTGGCTGGCGAATCTCAAGGATCCATCCGGACG
ACTAGCAAGATGGAGCCTTAGGCTTCAAGAGTATGACATTACTGTCGTAT
ACCGATCCGGGAGGAAACACAGCGATGCCGACTGCTTGTCACGCGCACCA
GTCGAGACNACTGTGTCAGAAGAAGAGGATTTCCCGTTCCTTGGCATTGT
TGACGCGTCACAAATCGCCCAACAACAACGAGATGACCCGGACTTGCTTC
CACTTATACAGCGCCTGGAGGGACTCGACGTTCAACTCCCGCGTATTTTC
TCTAGGGGGCTATCCTCGTTCTGTATGCGAGGAAGTGTCCTCTACAAGAG
AAACTTCGAGAACAGCGAGACGAAGTTTTTACTTGTCGTACCCACAGCTA
TGCGAGAAGAAATTTTGCATGCGTGTCACGATGAGCCGACGTCTGGACAC
ATGGGCGTGAGCCGTACATTCGCCAGGATTCGTCTGAAATACTACTGGCC
CAAGTTATTAGCATCAGTGCAGCACTACGTCAAGACTTGTCGCGAGTGTC
AAAGGCGCAAGACTCCATCCGTAAAACCGGCAGGCCTCCTCCAGCCAATA
GAGCCACCAAAAGCCCCATTCCAACAAGTCGGTATGGACCTCCTTGGACC
CTTCCCAACATCATCTTTAGGCAAAAAGTGGATAGTTGTGGCCACGGACT
ATCTGACCCGTTACGCAGAAACTGATTCCCTGTACAATGCAACGGCTGTC
GAAGTTGCAAAATTCTTTGTCNACAATATCGTGCTCAGGCATGGCGCTCC
CGCAGTTGTTATTACCGATCGTGGAACGGCCTTTACTGCGGACCTAATGA
AATGCTTGTTGCAAATGACACATACTGATCATAGGAGAACTACGGCGTAC
CACCCTCAGACAAACGGTTTAACTGAACGCCTCAACAGAACACTGACCGA
CATGCTTTCGATGTATGTCGACGTTGAACATAGGCTGTGGGACGAAATTT
TGCCGTACATCACCTTCGCATATAATACGGCCGCTCAGGAAACAACACGA
GTCGCCCCNTTTGAACTTGTATTCGGCCGAGCAGTAACCACAACTTTGGA
TGCTATGTTGCCGTTAGATGAAGAAAACCATAACTCATCTGACCTNGATG
ATTTCTTGCAANGAGCCGAGGAGGCACGACAGATGGCAAGGTACCGAATA
CGCCGCCAACAACGCATCGACTCCAGCCGGTACAACCAGCGCCGTAGTGA
AGCTCATTACCAGCCCGGTGACAAGGTGTGGGTATGGACCCCAGTGCGAC
GCCGTGGACTGTCTGAAAAGCTTCTGTGCCGATACTTCGGCCCTTACGAA
ATACTTCGTCGTATAAGCGACGTCACTTACGAAGTGAAATCCGCTGGACA
CGAGAGCCCAAGACGGCGCAACTCCACGGAAGTTGTGCATGTTGTCCGCA
TGAAACCCTACCAGGAGAGGTCGTGAACAACAACAAAAAAAAAAGTGAGA
GCCCACAGGAACCCCTACTTCCTCTCACGCATCGGGCCGATGCGGCAAGG
AGGGGGATA
>ltr-1_family-211#LTR/Gypsy [ Type=INT, Final Multiple Alignment Size = 1 ]
ATGGCGACGAAGATGGGATTCTCACAGCGGACGATAGCCGGGCCTCGGCT
GAAGTGCTGGTTGTGGCTCCAGCAGTTTGGGAACAGCAGGCGTCTAGGCG
GACTACCACAGCATGGCTTCCTTTGGTCGCTTCGAGGCGTTCACGGAGGA
GGGAGACGAAGACTTTGAATCTTATGTGGAACGCTTTGAACACTACATCC
ATGCCACCCAGGTCAGCGACGACTTGAAGGTATCCACTTTTGTTACTGCC
ATTAGAAAACAGGCCTACTGCACATTGAAGAATTTGTTGGCCCCAGTGAA
GCCCTAAGCCAAAACATATGACGAACTGGTCAGGGCTCACAAAGGGCACT
ATTCACCGAAGCCCTTGGTGATGGTGGAAAGATTCCAGTTCAACCGTCAG
TCCCGTCAGTTGCAGCAAGAAAACGAACCAGTTGCTACGTTTGCATTAGA
ACTGAAAAGGTTGGCTGCATCCTGTGAGTTCGGGCAATTCCTGGATGATG
TTTTGCGGGATCGGTTCGTGGCTGGACTGAGAAACGAAACAGCACAAGCC
GAGCTCCTCAAGAAGAGTACCCTGACGTTCCAAGCTGCTTACGACCTTGC
CAAAAGCGGGGAACTCGCTCACACCGAAACAAGGAAGATTCACCCTAAAG
ACCTCAGCGAGGTGAGCCTGGTCCAGCAACCCCAACAAAGAAAATCCGAG
GCCACCGCATGAGCAAGAGCACGGAGTGGCAAGCCGAATCAACGGACTGT
TTCCGTTGCGTATCAATGCATACCGCCACAACCTGCCCCTTTTGCAAATA
TTGATGCCGTTCCTGCAGAAAGGTAGGACAGCTGGCAAGGGTCTGCAGAA
CGATGCCACGTTCAGTACACGCCCTTGAGGAGAGCACTGGGTTAACTCAG
ACGGTATAAGTGGTGAGATCGATATTTTGCTTAGCCATATTTTTTCATGT
AAGAGTAATGACGGTAGCTACATTGTGAAAGTTAGGGTGGCAGGTAGGAA
TGTCGAAAAGATGTACTGGCAATTTTGGTCTTACTTATCTCTAGAAAGTT
GTAGTTTACGACTAAAAACGTACGGAGGTGTCCCGCTGGCAATTACAGTC
AAGTTGACGGTGCGTGTAGAGCACAATGGCCAAACAGCGGCCTCGCCTTT
AATTGTAGTCCAAACACCACAAATGTGTGACACTTGTCGGGCCATAATTG
GCTAGAGGCTTTGAAGCTGGATTGGACGTGCATATGTAATATCGGTCTTG
ATAAATCAGCCGCAGTCATCGAAAAATTTTCGGAAGTGTTTGAGCCGGCA
CTAGGACTGATAGCTGACACATTGGTGAACCTAGTGCTAAAAGACAGCAG
TACACCTGTTTTCTATAAGCATTGACCTGTGCCATTTGCACTGGGACGCA
CGCCGTAGCACAGGAATTATATTCACTAGTGGAATCTGGAGTACTTGTGC
CTGTACAGCAAAGTGATTGGGCTACGCCCCTAGTAGTCGTACCCAAGGCT
AACAACAAAGTTCGCATATGCGGAGACTACAAAGTGACTGTAAACCGTTG
TCTGAGAACCGATTATTACCCTTTGCCAATGTTGGAAGATATTGTTGTTG
CGCTGCATGGATGCAAATGTTTTACTGTCCTTGACCTTTCTACAGCATAC
CAACAGTTGCAGCTACACCCTGATTCGCAACCTTTGGTCACTGTGAACAC
CCACCTAGGCCTTTTTCGATAAACTCGTATGCCGTACGGAATAAGAAGTG
CTCCATCTATTTTCCAAGCCGTGATGGATGACATGTTAAAGGGTTTAAAC
AGTGTGTCATGTTATCTTGATGTGGTAATAGCAGGAGAAACAACGGGAGA
ATGCTATAATAAGGTCGAAGCTGTGCTGACACGGTTCAAGGAACAGGGTT
TGAAATTGCGGAAGGAGAAATGCAAGTTTTTTTAGAAGGCTGTGACCTAT
TTGGGTCACGTGATTGATGACAGAGGAATCCGTCCTTCAGAAGACAAGGT
GTGTGCTATCAAAGAAGCACCAAGGGCAAAAAACAAGAACGAGCTACTCA
CCTACTTAGGCTCGTTAAATTTCTATGGGAAATTCGTGCCGAACATGTCA
GCACAGGTTAAACCATTATATGACTTGCTAGCTGAGAATGTTAAGGGGAA
ATGGACGGCTTCCGCAGAAAAAAATCTTCAAAGCATCCAAGGGCTGGCTG
CCGAGTGCGTCCGTACTCACCTACCATGACCCTTCAAAGGAGCTAGGGCT
GCTTTGCGATGTGCCTTTGTATGGTTTAGGCGCAGTACTTTTACACAAGG
AAGGATCTGAAGAAAGACCAATCGCTTTTGCGTCTAAGAGTCTGACTAAA
ACAGAGCAGGTGTACGCCCATATTCAAAAAGAAGGCCTGGCTGTCGTGTA
CGGCTAAAGAAGTTTGATAAGTACCTTTTCGGGTAGAAATTTAGGATCTA
CTCCGACCATCAACCCTTAGTGGGGCTATTAGGGCATGGTAAGCCAATTC
CTGCTATGTCGGCAGCACGCATGCACCGTTGGGCCTTACAGATTGCTGCT
TATGACTACAAATGGGTTTATCGCAAATCACGGGATATCGGCAACGCTGA
TGCACTTCACGCCTACCGCTTCAAAACACAGGTGACGTGTACACAGATGA
CGTGTGTGATGTGTATATAGGTTTTTCTATGCTGGATGAGCTCCCACTCT
CGGCAGAAGACGTTAGACGGGAAACAAGCAAGGACAAGTTGTTATCAAAG
GTGTTGTTTCACACGCAGGTCGACTGGCCTTCAAAAGTGTCTGATGATGC
TTTGACACCATATTTTGTGCGATGAAGTGAGCTTTCTGTTGACAGAGAAT
GCGTGACATGGGGAAATCGAGTGATAGTGCCAACGTCTCTTCGCGGAAAA
GTGTTATCGCTGTTGCACGAAGGCCATCCTAGAATGGCACATATGAAAAT
GCTGTCTAGAGGCCACATGTGGTGGCCCCACCTTATGCAAGACGAACAAA
CAGTGAAAGATTGTCACATGCCAGTTGACCCAAAATTCGGCACCCAAAGT
TCCTTTAATGTCATGGGGAGTGTCTAGGCGCCGGTGGGAGCGTGTGCACT
TAGATTTTGCTCATCCTGACCAGCATTGGTTTCTAGTGCTAGTTGACTCC
TATTCAAAGTGGGTTGAAGTGTTTGTCATGAAATCAACTAGTAGCGAAAA
GACAATAGAGAAACTGCGCACAGTATTTGCTGTGTATGGGTTACCAGAAG
AAGTGGTAACAGACAATGGCCCGCAGTTTACATCAGCACTTTTCGAGACA
TTCACGAGACGGAATGGCATTCGGCACACTAAATTGCCTCCTTATCACCC
GGCATCGAATGGCAGCGCGGAGCGTTGTGTACAGACTTTTAAAAAAAAAT
TTTTTAAGCAGGTCATGGACAAACAAAGAAATGGGCAGATGAAGTCTCTC
CAGCACCGGATCGACCAGTTCCTATTCAATTATAGGAACACGCCAACGGG
GATCGCTGAAGACACACTGGCCCAGCTATTCTTATTGTGGAAACCTAGGA
CAAAGTTGAGCCTTCTCCATCCGGATATCGAGCAAAGGATGAAAGAAAAA
CTTAAGTGAACAAAGCAGTCGGCAAATCAGCAACGAGGTGCGTAGAAAGA
CTTCGAGAAAGGGGAAGGCGTCCTTGTACAGGGTCTTCGCTCCGAGGAAG
GGGAGTGGTTGAGTGGCAAGGTAAATAAACGTGTGAGTTCAAGCACTTAT
GTAGTCAGAATAGGGAACGAAGAGCAGTATGTTGATGTTGATAATCTGCG
ACCGCGAACATTCCAGGACTGCTTCCCGCAATTGGTTCATGCGCCATCTC
CAAACCAGCATGGCCTCTTGGCCAGCATGTGGCCAAGTCTTGCAGGTCTC
TAGGTGCACACCCTGTAAACAACGACGGTGCGCGAAAGACGCCCGACACT
GATCAAGTAGGTGAGCAGGCAGTAGCTACCAACAAAGAACATGCCACGCC
TCCGGATCCATCGTCTGCAGGCAGGGAGTTCAGCGGTGGCGCATCGCCAT
CTTCCCAACTGGAGCTTCGACGCAGCACCCGGCAAAGACGACCGCCCGAC
TGCTACTAAGAACACTTCGGAGGTGGGGGGGGAAG
>ltr-1_family-212#LTR/Unknown [ Type=LTR, Final Multiple Alignment Size = 14 ]
TGTAATGAAGCAGACGCGCCCCTGCGTATGTGCCGTCTGAAGAGGAAGAC
GAAGGGCCGTGCCGTGATCGCGAGCGAGCCCCGTGCTACGGACAGCCCTT
GCAGTGCCTTGATTTATCTAGCGTTCCACACCGTTGTGAACGACAATAAA
CCTCGTCGCA
>ltr-1_family-213#LTR/Gypsy [ Type=INT, Final Multiple Alignment Size = 10 ]
TTTGGTGGAGGTTGCTGAGATCCTTCGCCTCGTCCTGGAGCTCCGCACTC
GAACCCTGCCAACAAGATCGCCCNGCACAATGCCTGATCCCGCCACCTCG
TTGCCTGCACCCCCGGCTGCCACTGTCATCTGCGCCGGCGTCCCTCGTCA
ACGCGACCCACCCATTTTCAGTGGGACCGCCGAACACGACGTGGAAGACT
GGCTGTCATCGTACGAACGTGTAAGTGCCCATAACAGATGGGATGACCAG
TCTAAGCTGACCCACGTGCCTTTCTACCTAGCCGACGTAGCCAAACTTTG
GTTTTTCAACCACGAATCAGACTTTACGAGCTGGTCCGCGTTTAAGACTC
TGTTTGCTGAAGTGTTTGATCGCCCAGCTGTGCGTAAGCTACGCGCTGAA
CAGCGTCTACGCCAGCGCGCACAGCAGCCTGGAGAGACATTCCCCAGCTA
CATCGAGGATGTTCTCGATTTGTGCAAGCGGGTAAATCCCAGCATGTCAG
AGGATGACAAGATTAAACACATCCTCAAGGGCATCGAGGACAGCGCATTC
CAGATGTTGCTGGCCAAAAGCCCAACTAGCGTATCAGTCCTCATTAACCT
CTGCCAGAGCTTTGACGAGCTGCGCCGCCAACGTTCCATCGCCCGCCAGA
ACATTCAGCACGCCGATTCCGTCTCGAGCATCGCGGTTTCTACCGAAATA
ACCAACTCGACCCTCTCGCAGCATATTAAAGATTTTATTCGTGAAGAGGT
GGCCAGGCAGCTCTCGCTGCTNCCTCACAGCGACGCACCTACGGCAGCTT
TGCCTCCAACGCTGCAGCAAGCCATCCGAACTCAGATATCTGAAGCGCTT
CCTGCAGCTCCTACAACNCCCCCACCCAATCCTGTGAGTGTGCCGCTGGC
CCATACCAACTTTGCCACTCACCCTACGTCGCTGCCGCTCAGTTATGCAG
CCGTGGTTGCGCGGCCACCTGCGCAGACAGCTTCCTTTTCATCGCCCATG
CATCCGGCTTCATTTCCAGTTGCCCGACCGTCACCACAGTTTTTGCGTCC
CACCGAGACGTGGCGCACTCAAGACAACCGGCCTATCTGCTTCGCCTGCG
GCATTGCTGGCCATGTAGCGCGCTTCTGTCGCCGCCGCGCCCCAACTGNG
CGTACCAGCTTTGACACGCCCAGCTACGCGCCACAATACGCCGCCCCGCC
TCCATTTTCACCGCGACGTCTCGACACTGATCGCCGGTCGGAAACTCGGC
GCTCCCCTTCCCCTCGTCGGCGTTCGATTTCGCCCCTGCGTCGTCGAGTT
CCCACTGAAGAGGGAAACTGACTGCTGCAGTTCCTGAGGCAAGAACTGCA
AATACATCGACGTTCTCAAGACCTCAATCTTCGCCGCAAAATGTTATTAG
CGTTTTTGTAGAGGGAGTACCCGCAGTCGCACTAGTCGATACCGGAGCAG
CCGTTTCCGTCATTCACGAGAGCCTTTGCCGCAAGCTACGAAAAGTGACT
ACAGCTCGCTCTGGCCTGGTGCTCGCCACTGCCAGCGCGCAGCGAATTCA
CCCTTCAGCTGTATGCACGGCCCGTGTCGTCATCAACGACGTTCTGTACA
TNATCGAGTGTTTCGTGCTACCATCTTGCTCTCACGACCTCATCCTTGGT
TGGGATTTCCTGTCACGTCATCATGCTGTCATTGACTGTTCGCGTGCAGA
AGTGTCGCTTTTACCACTATGTGAATCACTGCCGACCAGCTCTCCTCACT
TTGCCGACAAACTCACTGTTGATGCCGACACAACCATACCTCCTGAGTCG
TCGATGGCTGTTGTCTTGTCGTCTGATGCCGCATCTGACGCCACTGTGGT
GTTCACGCCGTCCGATGTGTTTGCTCAACGCAAGGGCATTGTTCTTCCGT
TTGCCGTGCTTACTGTAACATCTGGGTCAACTGTGATGCTGGTCACCAAC
TACTACCAGTACCCGATCAGCCTACTGCGTGGAGAGACCGTAGGATACTT
CCAGGCGGTCGACTACGTCGACGACCTCGATGTTCCTACCGACTCCCTCC
GTCACGTTGACGCCATCGCTTCGGTCTCCGGCTCATCACCTTCAGTGGTT
TTTGACAACGCCATCGACCCTGCTCTTTCCCCACCTCATCGCCGCCAACT
TCTCGCTCTCCTTCACCAGTTTGTCAATTCCTTCGACTGTAATCAGACGT
CACTGGGCCGTGCCACCGGTGTTTCTCACACCATCGAAACCGGTTCCCAC
TCCCCCTTGCGACAGCGCCCGTATCGTGTCTCCGCCGAAGAGCGCCGACT
CATCACGGAGCAAGTGGACGACATGCTCAAACGTAGAGTCATCCGTCCCT
CTCAAAGTCCTTGGTCTTCACCTGTCGTATTGGTGAGAAAAAAAGATGGC
TCCATTCGCTTTTGTGTCGACTACAGACGCCTAAACAAGATAACGAGAAA
AGACGTTTATCCACTGCCTCGAATCGATGACGCTCTCGACTGTTTACAAG
GCGCAGAATACTTCAGTTCCTTGGATCTGCGCTCCGGGTACTGGCAAGTT
CCAATGGCCGAGCCTGACCGTCCGAAAACCGCATTCGTTACACCCGATGG
CCTCTACGAGTTTAACGTCATGCCCTTCGGGTTGTGCAACGCGCCTGCTA
CTTTTGAGCGTATGATCGACACCATCCTTCGCGGCCACAAATGGAAGACC
TGTTTATGTTACCTAGACGACATCGTCGTTTTCTCAACCGATTTTCCGAC
GCACCTCGCTCGCCTGCATGACATTCTGACCTGTCTCGCATCTGCCGGCC
TACAGCTTAACCTCAAGAAGTGCCGTTTTGCTGCAAGAAAGCTAACCATA
TTGGGTCACGTTATCTCAAAAGACGGCGTCCTCCCGGACCCAGACAAGCT
CCGCGCCGTTGCCGACTTCCCAACGCCCACGTCTATCAAAACCCTCAGAA
GTTTTATTGGATTATGTTCCTATTTTCGTCGCTTCGTACGCAATTTCGCA
TCCATCATGGCGCCTTTGACAAGTTTACTTTCCGCCAGTAACGGCATAGC
AGCGTGGTCACCTGAATGTGATGCAGCGTTTCGGCAGTTGCGCCACTTGT
TGACCTCACCACCGATTCTTCGCCACTACGACCCTGATGCTCCCACGGAA
GTCCATACTGACGCCAGCGGAGTTGGCCTTGGCGCGGTCTTAGCGCAACG
GAAAGCTGGCTATGATGAATACGTCGTCGCTTATGCGAGCCGTACTCTAA
AGAAAGCAGAATTAAATTACTCCGTCACAGAAAAGGAGTGCCTAGCGATC
ATCTGGGCACTAAGCAAGTTTCGCCCATACCTTTACGGCCGTTCTTTCGC
CGTTGTTACTGACCACCATGCCCTTTGTTGGCTTTCTTCCTTGAAAGACC
CGNCTGGACGCTTGGGACGTTGGGCGCTTCGCTTGCAAGAGTACGACATC
CGCGTCATGTACCGCTCCGGTCGCAAGCACTCCGACGCTGATGCGCTCTC
TCGCTCCCCACTGACGCCTGATTTGGCGTCTTTGTCAGCTTCCTCGTCCA
NCCTGTCACCGTTCACCATCACTGACATGCTCACAGAGCAGCGCAAGGAC
CCAACCCTTGCAATGTTACTTGACTACCTTGCCGCTCCGTCTGACGTCCC
TTCGACACGAGCACTGCGTCGCCAAGCAACCCACTTTTCCGTGCGGGACA
ACATTCTATATCGCCGCAACTACATGCCCGACGGACGCAAATGGCTCCTC
GCTATACCTCGTCATATGCGCTCTGACGTCTGCGCGTCTTTTCACGCTGA
TCCCCTAAGCGCCCATGCCGGCGTCCTCAAAACTTACACAAGGTTGCGTC
AGCGCTATTATTGGAGAGGCATGTACAACTTTGTGCAAAAGTNCATTCAG
TCTTGCACTACATGCCAACAAGGCAAGACACCTACCCAGCGTTTCACAGG
ACCGTTGCAGCCGCTACCATGCCCGTCTCGTCCGTTCGACCGCGTCGGCA
TCGACCTCTACGGCCCGTTTCCATGCAGCGGGCGTGGAAATCGGTGGATT
ATTGTCGGCGTAGATCACCTTACTCGCTACGCTGAGACTGCAGCTCTGCC
AGCAGCGACCGCCCGTGACGTTGGTTTTTTCATCCTTCGCAATTTTGTTC
TTCGCCACGGTGCTCCCCGAGAATTACTGAGTGATAGGGGCCGTGTCTTC
CTGTCGGAGGGCATCCAAGCCCTCCTCGCTGAGTGCAGGATAATTCATCG
CAAATCGACCGCGTACCATCCCCAGACCAACGGTCTGACCGAGCGCTTCA
ATCGCACACTTGGCGACATGTTGCGGATGTATATTTCATCCGACCACTCC
AACTGGGACACCGTACTCCCCTTTGTTACGTTCGCGTACAACACCGCGAC
GCAAGCGACCACCGGCTTTTCCCCCTTTTTCCTTGTGTATGGCCGTGAGC
CTTCATGCCCTTTGGACACCATACTGCCGTACCAACCTGACGCTACAGAG
TATACTCCGCTTTCCGAAGTCGCCAAATATGCTGAAGATTGCCGTCAGCT
GGCACGTGCCCTGACTAGTGAGACTCAAGAACGTCAAAAGACAAGACATG
ACCGTGNTCATCAACCACCGCACAACTTTGCTCCTGGTTCGCTTGTGTGG
CTTTGGATACCAGCCCACATTCCTGGCCTTTCTTCCAAACTCCTGGCNCG
TTATCACGGTCCGTACCGTATCATCGAGGCCACTTCACCGGTAAACTACA
TCGTCGAGCCGCTCACCGTGTCACCAGACCTGCGTCGTCGTGGGCGNGAG
[truncated: 4,900,892 more chars]
