# Supplementary material for: The genome of the American dog tick (Dermacentor variabilis)
Source: G3 (Bethesda). 2025 Jun 9;15(8):jkaf130. doi: 10.1093/g3journal/jkaf130 (PMC12341941; doi:10.1093/g3journal/jkaf130)
Supplement: jkaf130_Supplementary_Data [file jkaf130_supplementary_data.zip › Supplementary_File_S3_G3-2025-405935/File S3.dogtick-GeMoMa.final_annotation.gff]

##gff-version 3
#SOFTWARE INFO: GeMoMaPipeline 1.9; SIMPLE PARAMETERS: species: own; ID: I_scapularis; weight: 1.0; tblastn: false; tag: mRNA; RNA-seq evidence: NO; denoise: DENOISE; DenoiseIntrons.maximum intron length: 15000; DenoiseIntrons.minimum expression: 0.01; DenoiseIntrons.context: 10; Extractor.upcase IDs: false; Extractor.repair: false; Extractor.Ambiguity: AMBIGUOUS; Extractor.discard pre-mature sto…
##sequence-region ntLink_0 1 2207226
ntLink_0	GAF	gene	83683	84225	.	-	.	ID=gene_7672;transcripts=1;complete=1
ntLink_0	GeMoMa	mRNA	83683	84225	.	-	.	ID=I_scapularis_rna-XM_040215848.1_R0;ref-gene=I_scapularis_gene-LOC8037655;aa=181;raa=178;score=781;prediction=0;bestScore=781;ce=1;rce=1;pAA=0.8571;iAA=0.8297;lpm=24;maxScore=950;maxGap=3;nps=0;start=M;stop=*;evidence=1;Parent=gene_7672;sumWeight=1.0;
ntLink_0	GeMoMa	CDS	83683	84225	.	-	0	Parent=I_scapularis_rna-XM_040215848.1_R0
ntLink_0	GAF	gene	94500	101348	.	+	.	ID=gene_7688;transcripts=1;complete=1
ntLink_0	GeMoMa	mRNA	94500	101348	.	+	.	ID=I_scapularis_rna-XM_029966055.4_R0;ref-gene=I_scapularis_gene-LOC8037656;aa=254;raa=254;score=1071;prediction=0;bestScore=1071;ce=8;rce=8;pAA=0.8268;iAA=0.7835;lpm=24;maxScore=1301;maxGap=0;nps=0;start=M;stop=*;evidence=1;Parent=gene_7688;sumWeight=1.0;
ntLink_0	GeMoMa	CDS	94500	94559	.	+	0	Parent=I_scapularis_rna-XM_029966055.4_R0
ntLink_0	GeMoMa	CDS	94642	94703	.	+	0	Parent=I_scapularis_rna-XM_029966055.4_R0
ntLink_0	GeMoMa	CDS	94800	94902	.	+	1	Parent=I_scapularis_rna-XM_029966055.4_R0
ntLink_0	GeMoMa	CDS	94977	95090	.	+	0	Parent=I_scapularis_rna-XM_029966055.4_R0
ntLink_0	GeMoMa	CDS	95195	95288	.	+	0	Parent=I_scapularis_rna-XM_029966055.4_R0
ntLink_0	GeMoMa	CDS	95743	95870	.	+	2	Parent=I_scapularis_rna-XM_029966055.4_R0
ntLink_0	GeMoMa	CDS	99707	99817	.	+	0	Parent=I_scapularis_rna-XM_029966055.4_R0
ntLink_0	GeMoMa	CDS	101259	101348	.	+	0	Parent=I_scapularis_rna-XM_029966055.4_R0
ntLink_0	GAF	gene	108367	139664	.	+	.	ID=gene_7689;transcripts=1;complete=1
ntLink_0	GeMoMa	mRNA	108367	139664	.	+	.	ID=I_scapularis_rna-XM_029966056.4_R0;ref-gene=I_scapularis_gene-LOC8037657;aa=551;raa=554;score=1941;prediction=0;bestScore=1941;ce=11;rce=11;pAA=0.7455;iAA=0.6408;lpm=27;maxScore=2892;maxGap=1;nps=0;start=M;stop=*;evidence=1;Parent=gene_7689;sumWeight=1.0;
ntLink_0	GeMoMa	CDS	108367	108509	.	+	0	Parent=I_scapularis_rna-XM_029966056.4_R0
ntLink_0	GeMoMa	CDS	114680	114902	.	+	1	Parent=I_scapularis_rna-XM_029966056.4_R0
ntLink_0	GeMoMa	CDS	115554	115657	.	+	0	Parent=I_scapularis_rna-XM_029966056.4_R0
ntLink_0	GeMoMa	CDS	116402	116556	.	+	1	Parent=I_scapularis_rna-XM_029966056.4_R0
ntLink_0	GeMoMa	CDS	126022	126190	.	+	2	Parent=I_scapularis_rna-XM_029966056.4_R0
ntLink_0	GeMoMa	CDS	127054	127165	.	+	1	Parent=I_scapularis_rna-XM_029966056.4_R0
ntLink_0	GeMoMa	CDS	127992	128137	.	+	0	Parent=I_scapularis_rna-XM_029966056.4_R0
ntLink_0	GeMoMa	CDS	134503	134717	.	+	1	Parent=I_scapularis_rna-XM_029966056.4_R0
ntLink_0	GeMoMa	CDS	137783	137967	.	+	2	Parent=I_scapularis_rna-XM_029966056.4_R0
ntLink_0	GeMoMa	CDS	138618	138754	.	+	0	Parent=I_scapularis_rna-XM_029966056.4_R0
ntLink_0	GeMoMa	CDS	139601	139664	.	+	1	Parent=I_scapularis_rna-XM_029966056.4_R0
ntLink_0	GAF	gene	139954	148562	.	-	.	ID=gene_7673;transcripts=1;complete=1
ntLink_0	GeMoMa	mRNA	139954	148562	.	-	.	ID=I_scapularis_rna-XM_029966053.4_R0;ref-gene=I_scapularis_gene-LOC8037658;aa=320;raa=320;score=1603;prediction=0;bestScore=1603;ce=10;rce=10;pAA=0.9313;iAA=0.9094;lpm=62;maxScore=1725;maxGap=0;nps=0;start=M;stop=*;evidence=1;Parent=gene_7673;sumWeight=1.0;
ntLink_0	GeMoMa	CDS	148448	148562	.	-	0	Parent=I_scapularis_rna-XM_029966053.4_R0
ntLink_0	GeMoMa	CDS	148194	148369	.	-	2	Parent=I_scapularis_rna-XM_029966053.4_R0
ntLink_0	GeMoMa	CDS	148077	148112	.	-	0	Parent=I_scapularis_rna-XM_029966053.4_R0
ntLink_0	GeMoMa	CDS	147910	147987	.	-	0	Parent=I_scapularis_rna-XM_029966053.4_R0
ntLink_0	GeMoMa	CDS	147720	147828	.	-	0	Parent=I_scapularis_rna-XM_029966053.4_R0
ntLink_0	GeMoMa	CDS	143419	143525	.	-	2	Parent=I_scapularis_rna-XM_029966053.4_R0
ntLink_0	GeMoMa	CDS	142004	142117	.	-	0	Parent=I_scapularis_rna-XM_029966053.4_R0
ntLink_0	GeMoMa	CDS	141677	141732	.	-	0	Parent=I_scapularis_rna-XM_029966053.4_R0
ntLink_0	GeMoMa	CDS	141229	141328	.	-	1	Parent=I_scapularis_rna-XM_029966053.4_R0
ntLink_0	GeMoMa	CDS	139954	140022	.	-	0	Parent=I_scapularis_rna-XM_029966053.4_R0
ntLink_0	GAF	gene	211232	228285	.	+	.	ID=gene_7690;transcripts=1;complete=1
ntLink_0	GeMoMa	mRNA	211232	228285	.	+	.	ID=I_scapularis_rna-XM_029966044.4_R0;ref-gene=I_scapularis_gene-LOC8037664;aa=371;raa=350;score=1004;prediction=0;bestScore=1004;ce=8;rce=8;pAA=0.686;iAA=0.5541;lpm=22;maxScore=1784;maxGap=29;nps=0;start=M;stop=*;evidence=1;Parent=gene_7690;sumWeight=1.0;
ntLink_0	GeMoMa	CDS	211232	211384	.	+	0	Parent=I_scapularis_rna-XM_029966044.4_R0
ntLink_0	GeMoMa	CDS	211444	211565	.	+	0	Parent=I_scapularis_rna-XM_029966044.4_R0
ntLink_0	GeMoMa	CDS	211650	211804	.	+	1	Parent=I_scapularis_rna-XM_029966044.4_R0
ntLink_0	GeMoMa	CDS	213121	213315	.	+	2	Parent=I_scapularis_rna-XM_029966044.4_R0
ntLink_0	GeMoMa	CDS	217861	217958	.	+	2	Parent=I_scapularis_rna-XM_029966044.4_R0
ntLink_0	GeMoMa	CDS	220094	220186	.	+	0	Parent=I_scapularis_rna-XM_029966044.4_R0
ntLink_0	GeMoMa	CDS	224981	225162	.	+	0	Parent=I_scapularis_rna-XM_029966044.4_R0
ntLink_0	GeMoMa	CDS	228171	228285	.	+	1	Parent=I_scapularis_rna-XM_029966044.4_R0
ntLink_0	GAF	gene	233721	237491	.	-	.	ID=gene_7674;transcripts=1;complete=1
ntLink_0	GeMoMa	mRNA	233721	237491	.	-	.	ID=I_scapularis_rna-XM_029966048.4_R0;ref-gene=I_scapularis_gene-LOC8037665;aa=115;raa=113;score=444;prediction=0;bestScore=444;ce=4;rce=4;pAA=0.8174;iAA=0.7391;lpm=26;maxScore=572;maxGap=2;nps=0;start=M;stop=*;evidence=1;Parent=gene_7674;sumWeight=1.0;
ntLink_0	GeMoMa	CDS	237416	237491	.	-	0	Parent=I_scapularis_rna-XM_029966048.4_R0
ntLink_0	GeMoMa	CDS	237244	237345	.	-	2	Parent=I_scapularis_rna-XM_029966048.4_R0
ntLink_0	GeMoMa	CDS	235608	235695	.	-	2	Parent=I_scapularis_rna-XM_029966048.4_R0
ntLink_0	GeMoMa	CDS	233721	233799	.	-	1	Parent=I_scapularis_rna-XM_029966048.4_R0
ntLink_0	GAF	gene	238488	240364	.	+	.	ID=gene_7691;transcripts=1;complete=1
ntLink_0	GeMoMa	mRNA	238488	240364	.	+	.	ID=I_scapularis_rna-XM_029989172.3_R0;ref-gene=I_scapularis_gene-LOC8037014;aa=465;raa=454;score=1548;prediction=0;bestScore=1548;ce=2;rce=2;pAA=0.7511;iAA=0.6481;lpm=19;maxScore=2306;maxGap=11;nps=0;start=M;stop=*;evidence=1;Parent=gene_7691;sumWeight=1.0;
ntLink_0	GeMoMa	CDS	238488	238538	.	+	0	Parent=I_scapularis_rna-XM_029989172.3_R0
ntLink_0	GeMoMa	CDS	239021	240364	.	+	0	Parent=I_scapularis_rna-XM_029989172.3_R0
ntLink_0	GAF	gene	247496	269042	.	+	.	ID=gene_7692;transcripts=1;complete=1
ntLink_0	GeMoMa	mRNA	247496	269042	.	+	.	ID=I_scapularis_rna-XM_040502990.2_R0;ref-gene=I_scapularis_gene-LOC8037015;aa=430;raa=563;score=495;prediction=0;bestScore=495;ce=10;rce=12;pAA=0.5202;iAA=0.3286;lpm=19;maxScore=2818;maxGap=71;nps=0;start=M;stop=*;evidence=1;Parent=gene_7692;sumWeight=1.0;
ntLink_0	GeMoMa	CDS	247496	247816	.	+	0	Parent=I_scapularis_rna-XM_040502990.2_R0
ntLink_0	GeMoMa	CDS	248186	248228	.	+	0	Parent=I_scapularis_rna-XM_040502990.2_R0
ntLink_0	GeMoMa	CDS	252976	253203	.	+	2	Parent=I_scapularis_rna-XM_040502990.2_R0
ntLink_0	GeMoMa	CDS	256800	256920	.	+	2	Parent=I_scapularis_rna-XM_040502990.2_R0
ntLink_0	GeMoMa	CDS	261020	261134	.	+	1	Parent=I_scapularis_rna-XM_040502990.2_R0
ntLink_0	GeMoMa	CDS	263948	264024	.	+	0	Parent=I_scapularis_rna-XM_040502990.2_R0
ntLink_0	GeMoMa	CDS	265842	265952	.	+	1	Parent=I_scapularis_rna-XM_040502990.2_R0
ntLink_0	GeMoMa	CDS	268653	268680	.	+	1	Parent=I_scapularis_rna-XM_040502990.2_R0
ntLink_0	GeMoMa	CDS	268718	268901	.	+	0	Parent=I_scapularis_rna-XM_040502990.2_R0
ntLink_0	GeMoMa	CDS	268981	269042	.	+	2	Parent=I_scapularis_rna-XM_040502990.2_R0
ntLink_0	GAF	gene	398650	400575	.	-	.	ID=gene_7675;transcripts=1;complete=1
ntLink_0	GeMoMa	mRNA	398650	400575	.	-	.	ID=I_scapularis_rna-XM_040207641.3_R3;ref-gene=I_scapularis_gene-LOC120837968;aa=632;raa=712;score=2751;prediction=3;bestScore=3096;ce=2;rce=1;pAA=0.8315;iAA=0.7935;lpm=52;maxScore=3622;maxGap=70;nps=0;start=M;stop=*;evidence=1;Parent=gene_7675;sumWeight=1.0;
ntLink_0	GeMoMa	CDS	399361	400575	.	-	0	Parent=I_scapularis_rna-XM_040207641.3_R3
ntLink_0	GeMoMa	CDS	398650	399330	.	-	0	Parent=I_scapularis_rna-XM_040207641.3_R3
ntLink_0	GAF	gene	450364	451397	.	+	.	ID=gene_7693;transcripts=1;complete=1
ntLink_0	GeMoMa	mRNA	450364	451397	.	+	.	ID=I_scapularis_rna-XM_040223667.3_R4;ref-gene=I_scapularis_gene-LOC120851109;aa=335;raa=371;score=643;prediction=4;bestScore=678;ce=2;rce=1;pAA=0.6187;iAA=0.408;lpm=10;maxScore=1946;maxGap=14;nps=0;start=M;stop=*;evidence=1;Parent=gene_7693;sumWeight=1.0;
ntLink_0	GeMoMa	CDS	450364	450771	.	+	0	Parent=I_scapularis_rna-XM_040223667.3_R4
ntLink_0	GeMoMa	CDS	450801	451397	.	+	0	Parent=I_scapularis_rna-XM_040223667.3_R4
ntLink_0	GAF	gene	478363	479112	.	+	.	ID=gene_7694;transcripts=1;complete=1
ntLink_0	GeMoMa	mRNA	478363	479112	.	+	.	ID=I_scapularis_rna-XM_040217235.1_R9;ref-gene=I_scapularis_gene-LOC120845425;aa=250;raa=250;score=768;prediction=9;bestScore=892;ce=1;rce=1;pAA=0.724;iAA=0.584;lpm=15;maxScore=1264;maxGap=0;nps=0;start=M;stop=*;evidence=1;Parent=gene_7694;sumWeight=1.0;alternative="I_scapularis_gene-LOC120841581,I_scapularis_gene-LOC121832893";
ntLink_0	GeMoMa	CDS	478363	479112	.	+	0	Parent=I_scapularis_rna-XM_040217235.1_R9
ntLink_0	GAF	gene	717948	719415	.	-	.	ID=gene_7676;transcripts=1;complete=1
ntLink_0	GeMoMa	mRNA	717948	719415	.	-	.	ID=I_scapularis_rna-XM_029980109.4_R1;ref-gene=I_scapularis_gene-LOC115320023;aa=168;raa=306;score=240;prediction=1;bestScore=595;ce=4;rce=3;pAA=0.4304;iAA=0.3333;lpm=35;maxScore=1546;maxGap=93;nps=0;start=M;stop=*;evidence=1;Parent=gene_7676;sumWeight=1.0;
ntLink_0	GeMoMa	CDS	719314	719415	.	-	0	Parent=I_scapularis_rna-XM_029980109.4_R1
ntLink_0	GeMoMa	CDS	719204	719263	.	-	0	Parent=I_scapularis_rna-XM_029980109.4_R1
ntLink_0	GeMoMa	CDS	718191	718352	.	-	0	Parent=I_scapularis_rna-XM_029980109.4_R1
ntLink_0	GeMoMa	CDS	717948	718127	.	-	0	Parent=I_scapularis_rna-XM_029980109.4_R1
ntLink_0	GAF	gene	752383	756175	.	-	.	ID=gene_7677;transcripts=1;complete=1
ntLink_0	GeMoMa	mRNA	752383	756175	.	-	.	ID=I_scapularis_rna-XM_029980109.4_R0;ref-gene=I_scapularis_gene-LOC115320023;aa=334;raa=306;score=595;prediction=0;bestScore=595;ce=3;rce=3;pAA=0.6997;iAA=0.4956;lpm=36;maxScore=1546;maxGap=15;nps=0;start=M;stop=*;evidence=1;Parent=gene_7677;sumWeight=1.0;
ntLink_0	GeMoMa	CDS	755573	756175	.	-	0	Parent=I_scapularis_rna-XM_029980109.4_R0
ntLink_0	GeMoMa	CDS	754080	754132	.	-	0	Parent=I_scapularis_rna-XM_029980109.4_R0
ntLink_0	GeMoMa	CDS	752383	752728	.	-	1	Parent=I_scapularis_rna-XM_029980109.4_R0
ntLink_0	GAF	gene	768969	778673	.	+	.	ID=gene_7695;transcripts=1;complete=1
ntLink_0	GeMoMa	mRNA	768969	778673	.	+	.	ID=I_scapularis_rna-XM_029983727.2_R0;ref-gene=I_scapularis_gene-LOC8050530;aa=136;raa=136;score=555;prediction=0;bestScore=555;ce=4;rce=4;pAA=0.7794;iAA=0.7279;lpm=27;maxScore=713;maxGap=0;nps=0;start=M;stop=*;evidence=1;Parent=gene_7695;sumWeight=1.0;
ntLink_0	GeMoMa	CDS	768969	769049	.	+	0	Parent=I_scapularis_rna-XM_029983727.2_R0
ntLink_0	GeMoMa	CDS	771426	771593	.	+	0	Parent=I_scapularis_rna-XM_029983727.2_R0
ntLink_0	GeMoMa	CDS	773569	773667	.	+	0	Parent=I_scapularis_rna-XM_029983727.2_R0
ntLink_0	GeMoMa	CDS	778614	778673	.	+	0	Parent=I_scapularis_rna-XM_029983727.2_R0
ntLink_0	GAF	gene	822821	825396	.	+	.	ID=gene_7696;transcripts=1;complete=1
ntLink_0	GeMoMa	mRNA	822821	825396	.	+	.	ID=I_scapularis_rna-XM_040504048.1_R0;ref-gene=I_scapularis_gene-LOC121048122;aa=150;raa=152;score=316;prediction=0;bestScore=316;ce=4;rce=4;pAA=0.6429;iAA=0.4351;lpm=12;maxScore=788;maxGap=2;nps=0;start=M;stop=*;evidence=1;Parent=gene_7696;sumWeight=1.0;
ntLink_0	GeMoMa	CDS	822821	822925	.	+	0	Parent=I_scapularis_rna-XM_040504048.1_R0
ntLink_0	GeMoMa	CDS	823464	823640	.	+	0	Parent=I_scapularis_rna-XM_040504048.1_R0
ntLink_0	GeMoMa	CDS	823896	824000	.	+	0	Parent=I_scapularis_rna-XM_040504048.1_R0
ntLink_0	GeMoMa	CDS	825334	825396	.	+	0	Parent=I_scapularis_rna-XM_040504048.1_R0
ntLink_0	GAF	gene	866126	887096	.	-	.	ID=gene_7678;transcripts=1;complete=1
ntLink_0	GeMoMa	mRNA	866126	887096	.	-	.	ID=I_scapularis_rna-XM_029983009.3_R0;ref-gene=I_scapularis_gene-LOC8032328;aa=272;raa=272;score=1035;prediction=0;bestScore=1035;ce=7;rce=7;pAA=0.8509;iAA=0.7491;lpm=29;maxScore=1381;maxGap=3;nps=0;start=M;stop=*;evidence=1;Parent=gene_7678;sumWeight=1.0;
ntLink_0	GeMoMa	CDS	887074	887096	.	-	0	Parent=I_scapularis_rna-XM_029983009.3_R0
ntLink_0	GeMoMa	CDS	886435	886534	.	-	1	Parent=I_scapularis_rna-XM_029983009.3_R0
ntLink_0	GeMoMa	CDS	879319	879471	.	-	0	Parent=I_scapularis_rna-XM_029983009.3_R0
ntLink_0	GeMoMa	CDS	876613	876730	.	-	0	Parent=I_scapularis_rna-XM_029983009.3_R0
ntLink_0	GeMoMa	CDS	874755	874818	.	-	2	Parent=I_scapularis_rna-XM_029983009.3_R0
ntLink_0	GeMoMa	CDS	870293	870407	.	-	1	Parent=I_scapularis_rna-XM_029983009.3_R0
ntLink_0	GeMoMa	CDS	866126	866368	.	-	0	Parent=I_scapularis_rna-XM_029983009.3_R0
ntLink_0	GAF	gene	887518	893617	.	+	.	ID=gene_7697;transcripts=1;complete=1
ntLink_0	GeMoMa	mRNA	887518	893617	.	+	.	ID=I_scapularis_rna-XM_029983011.4_R0;ref-gene=I_scapularis_gene-LOC8032327;aa=121;raa=119;score=576;prediction=0;bestScore=576;ce=4;rce=4;pAA=0.9752;iAA=0.9752;lpm=78;maxScore=601;maxGap=1;nps=0;start=M;stop=*;evidence=1;Parent=gene_7697;sumWeight=1.0;
ntLink_0	GeMoMa	CDS	887518	887531	.	+	0	Parent=I_scapularis_rna-XM_029983011.4_R0
ntLink_0	GeMoMa	CDS	887861	887937	.	+	1	Parent=I_scapularis_rna-XM_029983011.4_R0
ntLink_0	GeMoMa	CDS	891592	891783	.	+	2	Parent=I_scapularis_rna-XM_029983011.4_R0
ntLink_0	GeMoMa	CDS	893538	893617	.	+	2	Parent=I_scapularis_rna-XM_029983011.4_R0
ntLink_0	GAF	gene	909077	910212	.	+	.	ID=gene_7698;transcripts=1;complete=1
ntLink_0	GeMoMa	mRNA	909077	910212	.	+	.	ID=I_scapularis_rna-XM_002409616.4_R0;ref-gene=I_scapularis_gene-LOC8032326;aa=191;raa=188;score=785;prediction=0;bestScore=785;ce=2;rce=2;pAA=0.8377;iAA=0.7644;lpm=23;maxScore=992;maxGap=3;nps=0;start=M;stop=*;evidence=1;Parent=gene_7698;sumWeight=1.0;
ntLink_0	GeMoMa	CDS	909077	909300	.	+	0	Parent=I_scapularis_rna-XM_002409616.4_R0
ntLink_0	GeMoMa	CDS	909864	910212	.	+	1	Parent=I_scapularis_rna-XM_002409616.4_R0
ntLink_0	GAF	gene	936924	951951	.	-	.	ID=gene_7679;transcripts=1;complete=1
ntLink_0	GeMoMa	mRNA	936924	951951	.	-	.	ID=I_scapularis_rna-XM_040218341.2_R3;ref-gene=I_scapularis_gene-LOC115322661;aa=540;raa=562;score=1059;prediction=3;bestScore=1647;ce=10;rce=10;pAA=0.6478;iAA=0.4;lpm=11;maxScore=2882;maxGap=21;nps=0;start=M;stop=*;evidence=1;Parent=gene_7679;sumWeight=1.0;alternative="I_scapularis_gene-LOC115327108,I_scapularis_gene-LOC121837140,I_scapularis_gene-LOC8027513,I_scapularis_gene-LOC8032330,I_scapul…
ntLink_0	GeMoMa	CDS	951829	951951	.	-	0	Parent=I_scapularis_rna-XM_040218341.2_R3
ntLink_0	GeMoMa	CDS	951491	951695	.	-	0	Parent=I_scapularis_rna-XM_040218341.2_R3
ntLink_0	GeMoMa	CDS	947539	947645	.	-	2	Parent=I_scapularis_rna-XM_040218341.2_R3
ntLink_0	GeMoMa	CDS	946741	946943	.	-	0	Parent=I_scapularis_rna-XM_040218341.2_R3
ntLink_0	GeMoMa	CDS	942634	942805	.	-	1	Parent=I_scapularis_rna-XM_040218341.2_R3
ntLink_0	GeMoMa	CDS	940042	940207	.	-	0	Parent=I_scapularis_rna-XM_040218341.2_R3
ntLink_0	GeMoMa	CDS	939686	939786	.	-	2	Parent=I_scapularis_rna-XM_040218341.2_R3
ntLink_0	GeMoMa	CDS	939116	939260	.	-	0	Parent=I_scapularis_rna-XM_040218341.2_R3
ntLink_0	GeMoMa	CDS	938283	938543	.	-	2	Parent=I_scapularis_rna-XM_040218341.2_R3
ntLink_0	GeMoMa	CDS	936924	937060	.	-	2	Parent=I_scapularis_rna-XM_040218341.2_R3
ntLink_0	GAF	gene	978113	1010940	.	-	.	ID=gene_7680;transcripts=1;complete=1
ntLink_0	GeMoMa	mRNA	978113	1010940	.	-	.	ID=I_scapularis_rna-XM_029995530.4_R0;ref-gene=I_scapularis_gene-LOC8032324;aa=602;raa=605;score=2376;prediction=0;bestScore=2376;ce=11;rce=11;pAA=0.8416;iAA=0.7376;lpm=41;maxScore=3218;maxGap=2;nps=0;start=M;stop=*;evidence=1;Parent=gene_7680;sumWeight=1.0;
ntLink_0	GeMoMa	CDS	1010751	1010940	.	-	0	Parent=I_scapularis_rna-XM_029995530.4_R0
ntLink_0	GeMoMa	CDS	1009312	1009489	.	-	2	Parent=I_scapularis_rna-XM_029995530.4_R0
ntLink_0	GeMoMa	CDS	1005490	1005718	.	-	1	Parent=I_scapularis_rna-XM_029995530.4_R0
ntLink_0	GeMoMa	CDS	1003502	1003588	.	-	0	Parent=I_scapularis_rna-XM_029995530.4_R0
ntLink_0	GeMoMa	CDS	997977	998064	.	-	0	Parent=I_scapularis_rna-XM_029995530.4_R0
ntLink_0	GeMoMa	CDS	996371	996465	.	-	2	Parent=I_scapularis_rna-XM_029995530.4_R0
ntLink_0	GeMoMa	CDS	995480	995681	.	-	0	Parent=I_scapularis_rna-XM_029995530.4_R0
ntLink_0	GeMoMa	CDS	990018	990173	.	-	2	Parent=I_scapularis_rna-XM_029995530.4_R0
ntLink_0	GeMoMa	CDS	982461	982710	.	-	2	Parent=I_scapularis_rna-XM_029995530.4_R0
ntLink_0	GeMoMa	CDS	979022	979210	.	-	1	Parent=I_scapularis_rna-XM_029995530.4_R0
ntLink_0	GeMoMa	CDS	978113	978254	.	-	1	Parent=I_scapularis_rna-XM_029995530.4_R0
ntLink_0	GAF	gene	1011614	1109724	.	+	.	ID=gene_7699;transcripts=1;complete=1
ntLink_0	GeMoMa	mRNA	1011614	1109724	.	+	.	ID=I_scapularis_rna-XM_029995524.3_R0;ref-gene=I_scapularis_gene-LOC8032331;aa=1785;raa=1611;score=4010;prediction=0;bestScore=4010;ce=19;rce=20;pAA=0.6047;iAA=0.4872;lpm=40;maxScore=8283;maxGap=204;nps=0;start=M;stop=*;evidence=1;Parent=gene_7699;sumWeight=1.0;
ntLink_0	GeMoMa	CDS	1011614	1011700	.	+	0	Parent=I_scapularis_rna-XM_029995524.3_R0
ntLink_0	GeMoMa	CDS	1026281	1026468	.	+	0	Parent=I_scapularis_rna-XM_029995524.3_R0
ntLink_0	GeMoMa	CDS	1027451	1027635	.	+	1	Parent=I_scapularis_rna-XM_029995524.3_R0
ntLink_0	GeMoMa	CDS	1047926	1051047	.	+	2	Parent=I_scapularis_rna-XM_029995524.3_R0
ntLink_0	GeMoMa	CDS	1058638	1058708	.	+	0	Parent=I_scapularis_rna-XM_029995524.3_R0
ntLink_0	GeMoMa	CDS	1059710	1059791	.	+	1	Parent=I_scapularis_rna-XM_029995524.3_R0
ntLink_0	GeMoMa	CDS	1059893	1060018	.	+	0	Parent=I_scapularis_rna-XM_029995524.3_R0
ntLink_0	GeMoMa	CDS	1060891	1061094	.	+	0	Parent=I_scapularis_rna-XM_029995524.3_R0
ntLink_0	GeMoMa	CDS	1064780	1064863	.	+	0	Parent=I_scapularis_rna-XM_029995524.3_R0
ntLink_0	GeMoMa	CDS	1065105	1065197	.	+	0	Parent=I_scapularis_rna-XM_029995524.3_R0
ntLink_0	GeMoMa	CDS	1066532	1066650	.	+	0	Parent=I_scapularis_rna-XM_029995524.3_R0
ntLink_0	GeMoMa	CDS	1080314	1080384	.	+	1	Parent=I_scapularis_rna-XM_029995524.3_R0
ntLink_0	GeMoMa	CDS	1080466	1080580	.	+	2	Parent=I_scapularis_rna-XM_029995524.3_R0
ntLink_0	GeMoMa	CDS	1083875	1083983	.	+	1	Parent=I_scapularis_rna-XM_029995524.3_R0
ntLink_0	GeMoMa	CDS	1092493	1092675	.	+	0	Parent=I_scapularis_rna-XM_029995524.3_R0
ntLink_0	GeMoMa	CDS	1101600	1101724	.	+	0	Parent=I_scapularis_rna-XM_029995524.3_R0
ntLink_0	GeMoMa	CDS	1105395	1105560	.	+	1	Parent=I_scapularis_rna-XM_029995524.3_R0
ntLink_0	GeMoMa	CDS	1106687	1106791	.	+	0	Parent=I_scapularis_rna-XM_029995524.3_R0
ntLink_0	GeMoMa	CDS	1109605	1109724	.	+	0	Parent=I_scapularis_rna-XM_029995524.3_R0
ntLink_0	GAF	gene	1220205	1251906	.	+	.	ID=gene_7700;transcripts=1;complete=1
ntLink_0	GeMoMa	mRNA	1220205	1251906	.	+	.	ID=I_scapularis_rna-XM_029995523.4_R0;ref-gene=I_scapularis_gene-LOC8028084;aa=536;raa=534;score=2184;prediction=0;bestScore=2184;ce=14;rce=14;pAA=0.825;iAA=0.73;lpm=21;maxScore=2903;maxGap=2;nps=0;start=M;stop=*;evidence=1;Parent=gene_7700;sumWeight=1.0;
ntLink_0	GeMoMa	CDS	1220205	1220273	.	+	0	Parent=I_scapularis_rna-XM_029995523.4_R0
ntLink_0	GeMoMa	CDS	1221207	1221403	.	+	0	Parent=I_scapularis_rna-XM_029995523.4_R0
ntLink_0	GeMoMa	CDS	1227839	1228056	.	+	1	Parent=I_scapularis_rna-XM_029995523.4_R0
ntLink_0	GeMoMa	CDS	1228692	1228814	.	+	2	Parent=I_scapularis_rna-XM_029995523.4_R0
ntLink_0	GeMoMa	CDS	1232315	1232409	.	+	2	Parent=I_scapularis_rna-XM_029995523.4_R0
ntLink_0	GeMoMa	CDS	1236019	1236110	.	+	0	Parent=I_scapularis_rna-XM_029995523.4_R0
ntLink_0	GeMoMa	CDS	1238249	1238399	.	+	1	Parent=I_scapularis_rna-XM_029995523.4_R0
ntLink_0	GeMoMa	CDS	1239762	1239912	.	+	0	Parent=I_scapularis_rna-XM_029995523.4_R0
ntLink_0	GeMoMa	CDS	1241048	1241108	.	+	2	Parent=I_scapularis_rna-XM_029995523.4_R0
ntLink_0	GeMoMa	CDS	1244694	1244757	.	+	1	Parent=I_scapularis_rna-XM_029995523.4_R0
ntLink_0	GeMoMa	CDS	1249066	1249151	.	+	0	Parent=I_scapularis_rna-XM_029995523.4_R0
ntLink_0	GeMoMa	CDS	1249486	1249621	.	+	1	Parent=I_scapularis_rna-XM_029995523.4_R0
ntLink_0	GeMoMa	CDS	1251669	1251710	.	+	0	Parent=I_scapularis_rna-XM_029995523.4_R0
ntLink_0	GeMoMa	CDS	1251784	1251906	.	+	0	Parent=I_scapularis_rna-XM_029995523.4_R0
ntLink_0	GAF	gene	1305066	1308098	.	-	.	ID=gene_7681;transcripts=1;complete=1
ntLink_0	GeMoMa	mRNA	1305066	1308098	.	-	.	ID=I_scapularis_rna-XM_029980738.4_R0;ref-gene=I_scapularis_gene-LOC8037310;aa=585;raa=589;score=1887;prediction=0;bestScore=1887;ce=2;rce=2;pAA=0.7559;iAA=0.6322;lpm=29;maxScore=3054;maxGap=3;nps=0;start=M;stop=*;evidence=1;Parent=gene_7681;sumWeight=1.0;
ntLink_0	GeMoMa	CDS	1308046	1308098	.	-	0	Parent=I_scapularis_rna-XM_029980738.4_R0
ntLink_0	GeMoMa	CDS	1305066	1306767	.	-	1	Parent=I_scapularis_rna-XM_029980738.4_R0
ntLink_0	GAF	gene	1364762	1417440	.	-	.	ID=gene_7682;transcripts=1;complete=1
ntLink_0	GeMoMa	mRNA	1364762	1417440	.	-	.	ID=I_scapularis_rna-XM_029995449.4_R0;ref-gene=I_scapularis_gene-LOC8031952;aa=346;raa=332;score=1398;prediction=0;bestScore=1398;ce=7;rce=7;pAA=0.9046;iAA=0.841;lpm=119;maxScore=1691;maxGap=7;nps=0;start=M;stop=*;evidence=1;Parent=gene_7682;sumWeight=1.0;
ntLink_0	GeMoMa	CDS	1417290	1417440	.	-	0	Parent=I_scapularis_rna-XM_029995449.4_R0
ntLink_0	GeMoMa	CDS	1412165	1412294	.	-	2	Parent=I_scapularis_rna-XM_029995449.4_R0
ntLink_0	GeMoMa	CDS	1407364	1407524	.	-	1	Parent=I_scapularis_rna-XM_029995449.4_R0
ntLink_0	GeMoMa	CDS	1396631	1396773	.	-	2	Parent=I_scapularis_rna-XM_029995449.4_R0
ntLink_0	GeMoMa	CDS	1386576	1386702	.	-	0	Parent=I_scapularis_rna-XM_029995449.4_R0
ntLink_0	GeMoMa	CDS	1377636	1377811	.	-	2	Parent=I_scapularis_rna-XM_029995449.4_R0
ntLink_0	GeMoMa	CDS	1364762	1364911	.	-	0	Parent=I_scapularis_rna-XM_029995449.4_R0
ntLink_0	GAF	gene	1434494	1476106	.	-	.	ID=gene_7683;transcripts=1;complete=1
ntLink_0	GeMoMa	mRNA	1434494	1476106	.	-	.	ID=I_scapularis_rna-XM_040208360.2_R0;ref-gene=I_scapularis_gene-LOC8027040;aa=471;raa=457;score=1371;prediction=0;bestScore=1371;ce=8;rce=8;pAA=0.7273;iAA=0.5877;lpm=20;maxScore=2332;maxGap=9;nps=0;start=M;stop=*;evidence=1;Parent=gene_7683;sumWeight=1.0;
ntLink_0	GeMoMa	CDS	1475989	1476106	.	-	0	Parent=I_scapularis_rna-XM_040208360.2_R0
ntLink_0	GeMoMa	CDS	1468765	1468886	.	-	2	Parent=I_scapularis_rna-XM_040208360.2_R0
ntLink_0	GeMoMa	CDS	1459339	1459537	.	-	0	Parent=I_scapularis_rna-XM_040208360.2_R0
ntLink_0	GeMoMa	CDS	1450120	1450255	.	-	2	Parent=I_scapularis_rna-XM_040208360.2_R0
ntLink_0	GeMoMa	CDS	1446642	1446792	.	-	1	Parent=I_scapularis_rna-XM_040208360.2_R0
ntLink_0	GeMoMa	CDS	1444856	1445118	.	-	0	Parent=I_scapularis_rna-XM_040208360.2_R0
ntLink_0	GeMoMa	CDS	1444254	1444453	.	-	1	Parent=I_scapularis_rna-XM_040208360.2_R0
ntLink_0	GeMoMa	CDS	1434494	1434717	.	-	2	Parent=I_scapularis_rna-XM_040208360.2_R0
ntLink_0	GAF	gene	1476990	1507466	.	+	.	ID=gene_7701;transcripts=1;complete=1
ntLink_0	GeMoMa	mRNA	1476990	1507466	.	+	.	ID=I_scapularis_rna-XM_029995426.3_R0;ref-gene=I_scapularis_gene-LOC8050411;aa=170;raa=182;score=474;prediction=0;bestScore=474;ce=3;rce=4;pAA=0.6601;iAA=0.601;lpm=32;maxScore=964;maxGap=32;nps=0;start=M;stop=*;evidence=1;Parent=gene_7701;sumWeight=1.0;
ntLink_0	GeMoMa	CDS	1476990	1477335	.	+	0	Parent=I_scapularis_rna-XM_029995426.3_R0
ntLink_0	GeMoMa	CDS	1500961	1501066	.	+	2	Parent=I_scapularis_rna-XM_029995426.3_R0
ntLink_0	GeMoMa	CDS	1507409	1507466	.	+	1	Parent=I_scapularis_rna-XM_029995426.3_R0
ntLink_0	GAF	gene	1527900	1540002	.	+	.	ID=gene_7702;transcripts=1;complete=1
ntLink_0	GeMoMa	mRNA	1527900	1540002	.	+	.	ID=I_scapularis_rna-XM_029982873.3_R0;ref-gene=I_scapularis_gene-LOC115322531;aa=155;raa=162;score=464;prediction=0;bestScore=464;ce=6;rce=6;pAA=0.6946;iAA=0.5808;lpm=17;maxScore=883;maxGap=10;nps=0;start=M;stop=*;evidence=1;Parent=gene_7702;sumWeight=1.0;
ntLink_0	GeMoMa	CDS	1527900	1527930	.	+	0	Parent=I_scapularis_rna-XM_029982873.3_R0
ntLink_0	GeMoMa	CDS	1528566	1528614	.	+	2	Parent=I_scapularis_rna-XM_029982873.3_R0
ntLink_0	GeMoMa	CDS	1529102	1529209	.	+	1	Parent=I_scapularis_rna-XM_029982873.3_R0
ntLink_0	GeMoMa	CDS	1530268	1530375	.	+	1	Parent=I_scapularis_rna-XM_029982873.3_R0
ntLink_0	GeMoMa	CDS	1532758	1532843	.	+	1	Parent=I_scapularis_rna-XM_029982873.3_R0
ntLink_0	GeMoMa	CDS	1539920	1540002	.	+	2	Parent=I_scapularis_rna-XM_029982873.3_R0
ntLink_0	GAF	gene	1551620	1552459	.	-	.	ID=gene_7684;transcripts=1;complete=1
ntLink_0	GeMoMa	mRNA	1551620	1552459	.	-	.	ID=I_scapularis_rna-XM_029982876.4_R0;ref-gene=I_scapularis_gene-LOC8040037;aa=280;raa=326;score=1017;prediction=0;bestScore=1017;ce=1;rce=1;pAA=0.7003;iAA=0.6147;lpm=34;maxScore=1759;maxGap=32;nps=0;start=M;stop=*;evidence=1;Parent=gene_7684;sumWeight=1.0;
ntLink_0	GeMoMa	CDS	1551620	1552459	.	-	0	Parent=I_scapularis_rna-XM_029982876.4_R0
ntLink_0	GAF	gene	1564227	1565999	.	+	.	ID=gene_7703;transcripts=1;complete=1
ntLink_0	GeMoMa	mRNA	1564227	1565999	.	+	.	ID=I_scapularis_rna-XM_040209300.2_R0;ref-gene=I_scapularis_gene-LOC8041554;aa=140;raa=142;score=219;prediction=0;bestScore=219;ce=3;rce=3;pAA=0.5742;iAA=0.4194;lpm=12;maxScore=724;maxGap=11;nps=0;start=M;stop=*;evidence=1;Parent=gene_7703;sumWeight=1.0;
ntLink_0	GeMoMa	CDS	1564227	1564334	.	+	0	Parent=I_scapularis_rna-XM_040209300.2_R0
ntLink_0	GeMoMa	CDS	1564393	1564516	.	+	0	Parent=I_scapularis_rna-XM_040209300.2_R0
ntLink_0	GeMoMa	CDS	1565812	1565999	.	+	2	Parent=I_scapularis_rna-XM_040209300.2_R0
ntLink_0	GAF	gene	1580915	1584433	.	-	.	ID=gene_7685;transcripts=1;complete=1
ntLink_0	GeMoMa	mRNA	1580915	1584433	.	-	.	ID=I_scapularis_rna-XM_029995454.2_R0;ref-gene=I_scapularis_gene-LOC8024399;aa=778;raa=658;score=2597;prediction=0;bestScore=2597;ce=2;rce=1;pAA=0.751;iAA=0.6948;lpm=162;maxScore=3483;maxGap=47;nps=0;start=M;stop=*;evidence=1;Parent=gene_7685;sumWeight=1.0;
ntLink_0	GeMoMa	CDS	1582799	1584433	.	-	0	Parent=I_scapularis_rna-XM_029995454.2_R0
ntLink_0	GeMoMa	CDS	1580915	1581613	.	-	0	Parent=I_scapularis_rna-XM_029995454.2_R0
ntLink_0	GAF	gene	1740685	1806521	.	-	.	ID=gene_7686;transcripts=1;complete=1
ntLink_0	GeMoMa	mRNA	1740685	1806521	.	-	.	ID=I_scapularis_rna-XM_029970759.4_R0;ref-gene=I_scapularis_gene-LOC8053373;aa=549;raa=535;score=1796;prediction=0;bestScore=1796;ce=11;rce=11;pAA=0.708;iAA=0.652;lpm=36;maxScore=2783;maxGap=37;nps=0;start=M;stop=*;evidence=1;Parent=gene_7686;sumWeight=1.0;
ntLink_0	GeMoMa	CDS	1806291	1806521	.	-	0	Parent=I_scapularis_rna-XM_029970759.4_R0
ntLink_0	GeMoMa	CDS	1791242	1791506	.	-	0	Parent=I_scapularis_rna-XM_029970759.4_R0
ntLink_0	GeMoMa	CDS	1785097	1785304	.	-	2	Parent=I_scapularis_rna-XM_029970759.4_R0
ntLink_0	GeMoMa	CDS	1778722	1778856	.	-	1	Parent=I_scapularis_rna-XM_029970759.4_R0
ntLink_0	GeMoMa	CDS	1778333	1778450	.	-	1	Parent=I_scapularis_rna-XM_029970759.4_R0
ntLink_0	GeMoMa	CDS	1773984	1774076	.	-	0	Parent=I_scapularis_rna-XM_029970759.4_R0
ntLink_0	GeMoMa	CDS	1767708	1767804	.	-	0	Parent=I_scapularis_rna-XM_029970759.4_R0
ntLink_0	GeMoMa	CDS	1766807	1766858	.	-	2	Parent=I_scapularis_rna-XM_029970759.4_R0
ntLink_0	GeMoMa	CDS	1747825	1747960	.	-	1	Parent=I_scapularis_rna-XM_029970759.4_R0
ntLink_0	GeMoMa	CDS	1741779	1741942	.	-	0	Parent=I_scapularis_rna-XM_029970759.4_R0
ntLink_0	GeMoMa	CDS	1740685	1740832	.	-	1	Parent=I_scapularis_rna-XM_029970759.4_R0
ntLink_0	GAF	gene	1871499	1922600	.	+	.	ID=gene_7704;transcripts=1;complete=1
ntLink_0	GeMoMa	mRNA	1871499	1922600	.	+	.	ID=I_scapularis_rna-XM_029991179.3_R0;ref-gene=I_scapularis_gene-LOC8034185;aa=366;raa=385;score=1120;prediction=0;bestScore=1120;ce=8;rce=9;pAA=0.7355;iAA=0.602;lpm=28;maxScore=2070;maxGap=20;nps=0;start=M;stop=*;evidence=1;Parent=gene_7704;sumWeight=1.0;
ntLink_0	GeMoMa	CDS	1871499	1871640	.	+	0	Parent=I_scapularis_rna-XM_029991179.3_R0
ntLink_0	GeMoMa	CDS	1895567	1895643	.	+	2	Parent=I_scapularis_rna-XM_029991179.3_R0
ntLink_0	GeMoMa	CDS	1896952	1897128	.	+	0	Parent=I_scapularis_rna-XM_029991179.3_R0
ntLink_0	GeMoMa	CDS	1898349	1898420	.	+	0	Parent=I_scapularis_rna-XM_029991179.3_R0
ntLink_0	GeMoMa	CDS	1902191	1902300	.	+	0	Parent=I_scapularis_rna-XM_029991179.3_R0
ntLink_0	GeMoMa	CDS	1914177	1914336	.	+	1	Parent=I_scapularis_rna-XM_029991179.3_R0
ntLink_0	GeMoMa	CDS	1921078	1921305	.	+	0	Parent=I_scapularis_rna-XM_029991179.3_R0
ntLink_0	GeMoMa	CDS	1922469	1922600	.	+	0	Parent=I_scapularis_rna-XM_029991179.3_R0
ntLink_0	GAF	gene	2128435	2129370	.	+	.	ID=gene_7705;transcripts=1;complete=1
ntLink_0	GeMoMa	mRNA	2128435	2129370	.	+	.	ID=I_scapularis_rna-XM_040208624.1_R0;ref-gene=I_scapularis_gene-LOC120838627;aa=312;raa=273;score=533;prediction=0;bestScore=533;ce=1;rce=1;pAA=0.5849;iAA=0.3711;lpm=18;maxScore=1465;maxGap=44;nps=0;start=M;stop=*;evidence=1;Parent=gene_7705;sumWeight=1.0;
ntLink_0	GeMoMa	CDS	2128435	2129370	.	+	0	Parent=I_scapularis_rna-XM_040208624.1_R0
ntLink_0	GAF	gene	2173679	2178151	.	-	.	ID=gene_7687;transcripts=1;complete=1
ntLink_0	GeMoMa	mRNA	2173679	2178151	.	-	.	ID=I_scapularis_rna-XM_042293123.1_R3;ref-gene=I_scapularis_gene-LOC115316537;aa=1491;raa=1529;score=4987;prediction=3;bestScore=4998;ce=1;rce=1;pAA=0.7591;iAA=0.6312;lpm=51;maxScore=7952;maxGap=13;nps=0;start=M;stop=*;evidence=1;Parent=gene_7687;sumWeight=1.0;
ntLink_0	GeMoMa	CDS	2173679	2178151	.	-	0	Parent=I_scapularis_rna-XM_042293123.1_R3
ntLink_0	GAF	gene	2189372	2190208	.	+	.	ID=gene_7706;transcripts=1;complete=1
ntLink_0	GeMoMa	mRNA	2189372	2190208	.	+	.	ID=I_scapularis_rna-XM_040211861.1_R0;ref-gene=I_scapularis_gene-LOC120841029;aa=279;raa=278;score=979;prediction=0;bestScore=979;ce=1;rce=1;pAA=0.8114;iAA=0.694;lpm=41;maxScore=1426;maxGap=3;nps=0;start=M;stop=*;evidence=1;Parent=gene_7706;sumWeight=1.0;alternative="I_scapularis_gene-LOC120841274";
ntLink_0	GeMoMa	CDS	2189372	2190208	.	+	0	Parent=I_scapularis_rna-XM_040211861.1_R0
##sequence-region ntLink_1 1 1514650
ntLink_1	GAF	gene	406	2543	.	+	.	ID=gene_7768;transcripts=1;complete=1
ntLink_1	GeMoMa	mRNA	406	2543	.	+	.	ID=I_scapularis_rna-XM_040212896.3_R0;ref-gene=I_scapularis_gene-LOC120841892;aa=113;raa=124;score=126;prediction=0;bestScore=126;ce=3;rce=3;pAA=0.6614;iAA=0.4016;lpm=13;maxScore=617;maxGap=7;nps=0;start=M;stop=*;evidence=1;Parent=gene_7768;sumWeight=1.0;
ntLink_1	GeMoMa	CDS	406	534	.	+	0	Parent=I_scapularis_rna-XM_040212896.3_R0
ntLink_1	GeMoMa	CDS	1316	1447	.	+	0	Parent=I_scapularis_rna-XM_040212896.3_R0
ntLink_1	GeMoMa	CDS	2466	2543	.	+	0	Parent=I_scapularis_rna-XM_040212896.3_R0
ntLink_1	GAF	gene	238805	253878	.	+	.	ID=gene_7769;transcripts=1;complete=1
ntLink_1	GeMoMa	mRNA	238805	253878	.	+	.	ID=I_scapularis_rna-XM_040209006.3_R0;ref-gene=I_scapularis_gene-LOC120838883;aa=399;raa=405;score=1999;prediction=0;bestScore=1999;ce=13;rce=13;pAA=0.9488;iAA=0.9488;lpm=143;maxScore=2127;maxGap=11;nps=0;start=M;stop=*;evidence=1;Parent=gene_7769;sumWeight=1.0;
ntLink_1	GeMoMa	CDS	238805	238903	.	+	0	Parent=I_scapularis_rna-XM_040209006.3_R0
ntLink_1	GeMoMa	CDS	241672	241743	.	+	0	Parent=I_scapularis_rna-XM_040209006.3_R0
ntLink_1	GeMoMa	CDS	241828	241858	.	+	0	Parent=I_scapularis_rna-XM_040209006.3_R0
ntLink_1	GeMoMa	CDS	242846	242940	.	+	2	Parent=I_scapularis_rna-XM_040209006.3_R0
ntLink_1	GeMoMa	CDS	243676	243852	.	+	0	Parent=I_scapularis_rna-XM_040209006.3_R0
ntLink_1	GeMoMa	CDS	244343	244389	.	+	0	Parent=I_scapularis_rna-XM_040209006.3_R0
ntLink_1	GeMoMa	CDS	246526	246678	.	+	1	Parent=I_scapularis_rna-XM_040209006.3_R0
ntLink_1	GeMoMa	CDS	247796	247859	.	+	1	Parent=I_scapularis_rna-XM_040209006.3_R0
ntLink_1	GeMoMa	CDS	247893	247961	.	+	0	Parent=I_scapularis_rna-XM_040209006.3_R0
ntLink_1	GeMoMa	CDS	248984	249082	.	+	0	Parent=I_scapularis_rna-XM_040209006.3_R0
ntLink_1	GeMoMa	CDS	252290	252437	.	+	0	Parent=I_scapularis_rna-XM_040209006.3_R0
ntLink_1	GeMoMa	CDS	253596	253716	.	+	2	Parent=I_scapularis_rna-XM_040209006.3_R0
ntLink_1	GeMoMa	CDS	253857	253878	.	+	1	Parent=I_scapularis_rna-XM_040209006.3_R0
ntLink_1	GAF	gene	266414	276581	.	+	.	ID=gene_7770;transcripts=1;complete=1
ntLink_1	GeMoMa	mRNA	266414	276581	.	+	.	ID=I_scapularis_rna-XM_029967029.3_R0;ref-gene=I_scapularis_gene-LOC8034492;aa=285;raa=281;score=1149;prediction=0;bestScore=1149;ce=8;rce=8;pAA=0.8264;iAA=0.7778;lpm=32;maxScore=1446;maxGap=6;nps=0;start=M;stop=*;evidence=1;Parent=gene_7770;sumWeight=1.0;
ntLink_1	GeMoMa	CDS	266414	266494	.	+	0	Parent=I_scapularis_rna-XM_029967029.3_R0
ntLink_1	GeMoMa	CDS	266997	267066	.	+	0	Parent=I_scapularis_rna-XM_029967029.3_R0
ntLink_1	GeMoMa	CDS	267639	267694	.	+	2	Parent=I_scapularis_rna-XM_029967029.3_R0
ntLink_1	GeMoMa	CDS	269099	269254	.	+	0	Parent=I_scapularis_rna-XM_029967029.3_R0
ntLink_1	GeMoMa	CDS	272555	272805	.	+	0	Parent=I_scapularis_rna-XM_029967029.3_R0
ntLink_1	GeMoMa	CDS	273560	273614	.	+	1	Parent=I_scapularis_rna-XM_029967029.3_R0
ntLink_1	GeMoMa	CDS	274883	274991	.	+	0	Parent=I_scapularis_rna-XM_029967029.3_R0
ntLink_1	GeMoMa	CDS	276505	276581	.	+	2	Parent=I_scapularis_rna-XM_029967029.3_R0
ntLink_1	GAF	gene	299570	317275	.	+	.	ID=gene_7771;transcripts=1;complete=1
ntLink_1	GeMoMa	mRNA	299570	317275	.	+	.	ID=I_scapularis_rna-XM_040501653.2_R4;ref-gene=I_scapularis_gene-LOC120841491;aa=677;raa=703;score=1115;prediction=4;bestScore=2556;ce=14;rce=14;pAA=0.6487;iAA=0.379;lpm=18;maxScore=3708;maxGap=14;nps=0;start=M;stop=*;evidence=1;Parent=gene_7771;sumWeight=1.0;
ntLink_1	GeMoMa	CDS	299570	299628	.	+	0	Parent=I_scapularis_rna-XM_040501653.2_R4
ntLink_1	GeMoMa	CDS	300011	300165	.	+	1	Parent=I_scapularis_rna-XM_040501653.2_R4
ntLink_1	GeMoMa	CDS	300291	300488	.	+	2	Parent=I_scapularis_rna-XM_040501653.2_R4
ntLink_1	GeMoMa	CDS	302689	302907	.	+	2	Parent=I_scapularis_rna-XM_040501653.2_R4
ntLink_1	GeMoMa	CDS	304093	304215	.	+	2	Parent=I_scapularis_rna-XM_040501653.2_R4
ntLink_1	GeMoMa	CDS	304882	304983	.	+	2	Parent=I_scapularis_rna-XM_040501653.2_R4
ntLink_1	GeMoMa	CDS	306752	306862	.	+	2	Parent=I_scapularis_rna-XM_040501653.2_R4
ntLink_1	GeMoMa	CDS	307318	307453	.	+	2	Parent=I_scapularis_rna-XM_040501653.2_R4
ntLink_1	GeMoMa	CDS	308379	308588	.	+	1	Parent=I_scapularis_rna-XM_040501653.2_R4
ntLink_1	GeMoMa	CDS	311463	311597	.	+	1	Parent=I_scapularis_rna-XM_040501653.2_R4
ntLink_1	GeMoMa	CDS	313442	313666	.	+	1	Parent=I_scapularis_rna-XM_040501653.2_R4
ntLink_1	GeMoMa	CDS	315513	315682	.	+	1	Parent=I_scapularis_rna-XM_040501653.2_R4
ntLink_1	GeMoMa	CDS	316419	316524	.	+	2	Parent=I_scapularis_rna-XM_040501653.2_R4
ntLink_1	GeMoMa	CDS	317194	317275	.	+	1	Parent=I_scapularis_rna-XM_040501653.2_R4
ntLink_1	GAF	gene	319319	322431	.	-	.	ID=gene_7761;transcripts=1;complete=1
ntLink_1	GeMoMa	mRNA	319319	322431	.	-	.	ID=I_scapularis_rna-XM_040502095.2_R0;ref-gene=I_scapularis_gene-LOC121047105;aa=568;raa=520;score=891;prediction=0;bestScore=891;ce=2;rce=1;pAA=0.5916;iAA=0.3752;lpm=10;maxScore=2694;maxGap=24;nps=0;start=M;stop=*;evidence=1;Parent=gene_7761;sumWeight=1.0;
ntLink_1	GeMoMa	CDS	322108	322431	.	-	0	Parent=I_scapularis_rna-XM_040502095.2_R0
ntLink_1	GeMoMa	CDS	319319	320698	.	-	0	Parent=I_scapularis_rna-XM_040502095.2_R0
ntLink_1	GAF	gene	337255	357784	.	+	.	ID=gene_7772;transcripts=1;complete=1
ntLink_1	GeMoMa	mRNA	337255	357784	.	+	.	ID=I_scapularis_rna-XM_040217640.3_R3;ref-gene=I_scapularis_gene-LOC120846031;aa=675;raa=694;score=1319;prediction=3;bestScore=1768;ce=14;rce=14;pAA=0.6436;iAA=0.4088;lpm=13;maxScore=3643;maxGap=12;nps=0;start=M;stop=*;evidence=1;Parent=gene_7772;sumWeight=1.0;
ntLink_1	GeMoMa	CDS	337255	337306	.	+	0	Parent=I_scapularis_rna-XM_040217640.3_R3
ntLink_1	GeMoMa	CDS	337707	337842	.	+	2	Parent=I_scapularis_rna-XM_040217640.3_R3
ntLink_1	GeMoMa	CDS	338480	338706	.	+	1	Parent=I_scapularis_rna-XM_040217640.3_R3
ntLink_1	GeMoMa	CDS	340041	340244	.	+	2	Parent=I_scapularis_rna-XM_040217640.3_R3
ntLink_1	GeMoMa	CDS	341075	341227	.	+	2	Parent=I_scapularis_rna-XM_040217640.3_R3
ntLink_1	GeMoMa	CDS	341862	341963	.	+	2	Parent=I_scapularis_rna-XM_040217640.3_R3
ntLink_1	GeMoMa	CDS	342959	343069	.	+	2	Parent=I_scapularis_rna-XM_040217640.3_R3
ntLink_1	GeMoMa	CDS	343678	343813	.	+	2	Parent=I_scapularis_rna-XM_040217640.3_R3
ntLink_1	GeMoMa	CDS	345189	345398	.	+	1	Parent=I_scapularis_rna-XM_040217640.3_R3
ntLink_1	GeMoMa	CDS	351022	351159	.	+	1	Parent=I_scapularis_rna-XM_040217640.3_R3
ntLink_1	GeMoMa	CDS	352459	352686	.	+	1	Parent=I_scapularis_rna-XM_040217640.3_R3
ntLink_1	GeMoMa	CDS	354676	354830	.	+	1	Parent=I_scapularis_rna-XM_040217640.3_R3
ntLink_1	GeMoMa	CDS	356447	356552	.	+	2	Parent=I_scapularis_rna-XM_040217640.3_R3
ntLink_1	GeMoMa	CDS	357718	357784	.	+	1	Parent=I_scapularis_rna-XM_040217640.3_R3
ntLink_1	GAF	gene	390537	410820	.	-	.	ID=gene_7762;transcripts=1;complete=1
ntLink_1	GeMoMa	mRNA	390537	410820	.	-	.	ID=I_scapularis_rna-XM_029979348.3_R0;ref-gene=I_scapularis_gene-LOC8031020;aa=505;raa=518;score=1626;prediction=0;bestScore=1626;ce=12;rce=12;pAA=0.7684;iAA=0.6365;lpm=30;maxScore=2788;maxGap=8;nps=0;start=M;stop=*;evidence=1;Parent=gene_7762;sumWeight=1.0;
ntLink_1	GeMoMa	CDS	410683	410820	.	-	0	Parent=I_scapularis_rna-XM_029979348.3_R0
ntLink_1	GeMoMa	CDS	405334	405477	.	-	0	Parent=I_scapularis_rna-XM_029979348.3_R0
ntLink_1	GeMoMa	CDS	404359	404445	.	-	0	Parent=I_scapularis_rna-XM_029979348.3_R0
ntLink_1	GeMoMa	CDS	403544	403643	.	-	0	Parent=I_scapularis_rna-XM_029979348.3_R0
ntLink_1	GeMoMa	CDS	403234	403314	.	-	2	Parent=I_scapularis_rna-XM_029979348.3_R0
ntLink_1	GeMoMa	CDS	401676	401793	.	-	2	Parent=I_scapularis_rna-XM_029979348.3_R0
ntLink_1	GeMoMa	CDS	401395	401437	.	-	1	Parent=I_scapularis_rna-XM_029979348.3_R0
ntLink_1	GeMoMa	CDS	400306	400474	.	-	0	Parent=I_scapularis_rna-XM_029979348.3_R0
ntLink_1	GeMoMa	CDS	398672	399069	.	-	2	Parent=I_scapularis_rna-XM_029979348.3_R0
ntLink_1	GeMoMa	CDS	391448	391549	.	-	0	Parent=I_scapularis_rna-XM_029979348.3_R0
ntLink_1	GeMoMa	CDS	390657	390756	.	-	0	Parent=I_scapularis_rna-XM_029979348.3_R0
ntLink_1	GeMoMa	CDS	390537	390571	.	-	2	Parent=I_scapularis_rna-XM_029979348.3_R0
ntLink_1	GAF	gene	491947	528312	.	+	.	ID=gene_7773;transcripts=1;complete=1
ntLink_1	GeMoMa	mRNA	491947	528312	.	+	.	ID=I_scapularis_rna-XM_040499898.2_R0;ref-gene=I_scapularis_gene-LOC8031022;aa=480;raa=479;score=2263;prediction=0;bestScore=2263;ce=12;rce=12;pAA=0.9375;iAA=0.9;lpm=121;maxScore=2507;maxGap=1;nps=0;start=M;stop=*;evidence=1;Parent=gene_7773;sumWeight=1.0;
ntLink_1	GeMoMa	CDS	491947	492010	.	+	0	Parent=I_scapularis_rna-XM_040499898.2_R0
ntLink_1	GeMoMa	CDS	506634	506759	.	+	2	Parent=I_scapularis_rna-XM_040499898.2_R0
ntLink_1	GeMoMa	CDS	508794	508890	.	+	2	Parent=I_scapularis_rna-XM_040499898.2_R0
ntLink_1	GeMoMa	CDS	510326	510524	.	+	1	Parent=I_scapularis_rna-XM_040499898.2_R0
ntLink_1	GeMoMa	CDS	511884	512067	.	+	0	Parent=I_scapularis_rna-XM_040499898.2_R0
ntLink_1	GeMoMa	CDS	512902	512975	.	+	2	Parent=I_scapularis_rna-XM_040499898.2_R0
ntLink_1	GeMoMa	CDS	513065	513136	.	+	0	Parent=I_scapularis_rna-XM_040499898.2_R0
ntLink_1	GeMoMa	CDS	513899	514045	.	+	0	Parent=I_scapularis_rna-XM_040499898.2_R0
ntLink_1	GeMoMa	CDS	514232	514336	.	+	0	Parent=I_scapularis_rna-XM_040499898.2_R0
ntLink_1	GeMoMa	CDS	516450	516491	.	+	0	Parent=I_scapularis_rna-XM_040499898.2_R0
ntLink_1	GeMoMa	CDS	516588	516675	.	+	0	Parent=I_scapularis_rna-XM_040499898.2_R0
ntLink_1	GeMoMa	CDS	528071	528312	.	+	2	Parent=I_scapularis_rna-XM_040499898.2_R0
ntLink_1	GAF	gene	565464	566459	.	+	.	ID=gene_7774;transcripts=1;complete=1
ntLink_1	GeMoMa	mRNA	565464	566459	.	+	.	ID=I_scapularis_rna-XM_040219254.1_R1;ref-gene=I_scapularis_gene-LOC8026394;aa=332;raa=410;score=769;prediction=1;bestScore=1033;ce=1;rce=1;pAA=0.5569;iAA=0.4165;lpm=16;maxScore=2088;maxGap=74;nps=0;start=M;stop=*;evidence=1;Parent=gene_7774;sumWeight=1.0;
ntLink_1	GeMoMa	CDS	565464	566459	.	+	0	Parent=I_scapularis_rna-XM_040219254.1_R1
ntLink_1	GAF	gene	574401	599747	.	-	.	ID=gene_7763;transcripts=1;complete=1
ntLink_1	GeMoMa	mRNA	574401	599747	.	-	.	ID=I_scapularis_rna-XM_040207517.3_R0;ref-gene=I_scapularis_gene-LOC8031023;aa=938;raa=939;score=4364;prediction=0;bestScore=4364;ce=23;rce=23;pAA=0.9105;iAA=0.8765;lpm=62;maxScore=4915;maxGap=1;nps=0;start=M;stop=*;evidence=1;Parent=gene_7763;sumWeight=1.0;
ntLink_1	GeMoMa	CDS	599658	599747	.	-	0	Parent=I_scapularis_rna-XM_040207517.3_R0
ntLink_1	GeMoMa	CDS	598541	598678	.	-	0	Parent=I_scapularis_rna-XM_040207517.3_R0
ntLink_1	GeMoMa	CDS	597557	597886	.	-	0	Parent=I_scapularis_rna-XM_040207517.3_R0
ntLink_1	GeMoMa	CDS	595202	595348	.	-	0	Parent=I_scapularis_rna-XM_040207517.3_R0
ntLink_1	GeMoMa	CDS	593974	594052	.	-	0	Parent=I_scapularis_rna-XM_040207517.3_R0
ntLink_1	GeMoMa	CDS	593320	593447	.	-	2	Parent=I_scapularis_rna-XM_040207517.3_R0
ntLink_1	GeMoMa	CDS	589642	589916	.	-	0	Parent=I_scapularis_rna-XM_040207517.3_R0
ntLink_1	GeMoMa	CDS	588375	588486	.	-	1	Parent=I_scapularis_rna-XM_040207517.3_R0
ntLink_1	GeMoMa	CDS	587605	587664	.	-	0	Parent=I_scapularis_rna-XM_040207517.3_R0
ntLink_1	GeMoMa	CDS	587455	587525	.	-	0	Parent=I_scapularis_rna-XM_040207517.3_R0
ntLink_1	GeMoMa	CDS	586386	586513	.	-	1	Parent=I_scapularis_rna-XM_040207517.3_R0
ntLink_1	GeMoMa	CDS	582324	582453	.	-	2	Parent=I_scapularis_rna-XM_040207517.3_R0
ntLink_1	GeMoMa	CDS	580319	580429	.	-	1	Parent=I_scapularis_rna-XM_040207517.3_R0
ntLink_1	GeMoMa	CDS	580101	580209	.	-	1	Parent=I_scapularis_rna-XM_040207517.3_R0
ntLink_1	GeMoMa	CDS	579671	579747	.	-	0	Parent=I_scapularis_rna-XM_040207517.3_R0
ntLink_1	GeMoMa	CDS	578905	578968	.	-	1	Parent=I_scapularis_rna-XM_040207517.3_R0
ntLink_1	GeMoMa	CDS	578355	578519	.	-	0	Parent=I_scapularis_rna-XM_040207517.3_R0
ntLink_1	GeMoMa	CDS	577828	577923	.	-	0	Parent=I_scapularis_rna-XM_040207517.3_R0
ntLink_1	GeMoMa	CDS	577549	577664	.	-	0	Parent=I_scapularis_rna-XM_040207517.3_R0
ntLink_1	GeMoMa	CDS	576970	577058	.	-	1	Parent=I_scapularis_rna-XM_040207517.3_R0
ntLink_1	GeMoMa	CDS	576807	576874	.	-	2	Parent=I_scapularis_rna-XM_040207517.3_R0
ntLink_1	GeMoMa	CDS	576249	576357	.	-	0	Parent=I_scapularis_rna-XM_040207517.3_R0
ntLink_1	GeMoMa	CDS	574401	574522	.	-	2	Parent=I_scapularis_rna-XM_040207517.3_R0
ntLink_1	GAF	gene	591639	593012	.	+	.	ID=gene_7775;transcripts=1;complete=1
ntLink_1	GeMoMa	mRNA	591639	593012	.	+	.	ID=I_scapularis_rna-XM_040219254.1_R0;ref-gene=I_scapularis_gene-LOC8026394;aa=458;raa=410;score=1033;prediction=0;bestScore=1033;ce=1;rce=1;pAA=0.6291;iAA=0.4859;lpm=16;maxScore=2088;maxGap=28;nps=0;start=M;stop=*;evidence=1;Parent=gene_7775;sumWeight=1.0;alternative="I_scapularis_gene-LOC120849464";
ntLink_1	GeMoMa	CDS	591639	593012	.	+	0	Parent=I_scapularis_rna-XM_040219254.1_R0
ntLink_1	GAF	gene	720542	721723	.	+	.	ID=gene_7776;transcripts=1;complete=1
ntLink_1	GeMoMa	mRNA	720542	721723	.	+	.	ID=I_scapularis_rna-XM_040499913.2_R0;ref-gene=I_scapularis_gene-LOC121046112;aa=394;raa=395;score=1449;prediction=0;bestScore=1449;ce=1;rce=1;pAA=0.7884;iAA=0.7028;lpm=39;maxScore=2040;maxGap=3;nps=0;start=M;stop=*;evidence=1;Parent=gene_7776;sumWeight=1.0;
ntLink_1	GeMoMa	CDS	720542	721723	.	+	0	Parent=I_scapularis_rna-XM_040499913.2_R0
ntLink_1	GAF	gene	751543	759304	.	+	.	ID=gene_7777;transcripts=1;complete=1
ntLink_1	GeMoMa	mRNA	751543	759304	.	+	.	ID=I_scapularis_rna-XM_002404079.5_R0;ref-gene=I_scapularis_gene-LOC8026535;aa=209;raa=209;score=1008;prediction=0;bestScore=1008;ce=3;rce=3;pAA=0.9378;iAA=0.9139;lpm=84;maxScore=1083;maxGap=0;nps=0;start=M;stop=*;evidence=1;Parent=gene_7777;sumWeight=1.0;alternative="I_scapularis_gene-LOC120841369";
ntLink_1	GeMoMa	CDS	751543	751722	.	+	0	Parent=I_scapularis_rna-XM_002404079.5_R0
ntLink_1	GeMoMa	CDS	752448	752631	.	+	0	Parent=I_scapularis_rna-XM_002404079.5_R0
ntLink_1	GeMoMa	CDS	759042	759304	.	+	2	Parent=I_scapularis_rna-XM_002404079.5_R0
ntLink_1	GAF	gene	779510	782964	.	-	.	ID=gene_7764;transcripts=1;complete=1
ntLink_1	GeMoMa	mRNA	779510	782964	.	-	.	ID=I_scapularis_rna-XM_040502850.1_R0;ref-gene=I_scapularis_gene-LOC121047537;aa=204;raa=181;score=312;prediction=0;bestScore=312;ce=2;rce=1;pAA=0.6298;iAA=0.4327;lpm=11;maxScore=941;maxGap=9;nps=0;start=M;stop=*;evidence=1;Parent=gene_7764;sumWeight=1.0;
ntLink_1	GeMoMa	CDS	782758	782964	.	-	0	Parent=I_scapularis_rna-XM_040502850.1_R0
ntLink_1	GeMoMa	CDS	779510	779914	.	-	0	Parent=I_scapularis_rna-XM_040502850.1_R0
ntLink_1	GAF	gene	786798	794442	.	+	.	ID=gene_7778;transcripts=1;complete=1
ntLink_1	GeMoMa	mRNA	786798	794442	.	+	.	ID=I_scapularis_rna-XM_040498925.2_R0;ref-gene=I_scapularis_gene-LOC121045747;aa=211;raa=218;score=408;prediction=0;bestScore=408;ce=3;rce=2;pAA=0.6844;iAA=0.4844;lpm=10;maxScore=1111;maxGap=7;nps=0;start=M;stop=*;evidence=1;Parent=gene_7778;sumWeight=1.0;
ntLink_1	GeMoMa	CDS	786798	787004	.	+	0	Parent=I_scapularis_rna-XM_040498925.2_R0
ntLink_1	GeMoMa	CDS	793383	793604	.	+	0	Parent=I_scapularis_rna-XM_040498925.2_R0
ntLink_1	GeMoMa	CDS	794239	794442	.	+	0	Parent=I_scapularis_rna-XM_040498925.2_R0
ntLink_1	GAF	gene	796678	842342	.	-	.	ID=gene_7765;transcripts=1;complete=1
ntLink_1	GeMoMa	mRNA	796678	842342	.	-	.	ID=I_scapularis_rna-XM_029982728.4_R0;ref-gene=I_scapularis_gene-LOC8039179;aa=877;raa=877;score=4004;prediction=0;bestScore=4004;ce=22;rce=22;pAA=0.9202;iAA=0.8905;lpm=92;maxScore=4436;maxGap=0;nps=0;start=M;stop=*;evidence=1;Parent=gene_7765;sumWeight=1.0;
ntLink_1	GeMoMa	CDS	842303	842342	.	-	0	Parent=I_scapularis_rna-XM_029982728.4_R0
ntLink_1	GeMoMa	CDS	841489	841538	.	-	2	Parent=I_scapularis_rna-XM_029982728.4_R0
ntLink_1	GeMoMa	CDS	840759	840839	.	-	0	Parent=I_scapularis_rna-XM_029982728.4_R0
ntLink_1	GeMoMa	CDS	839257	839408	.	-	0	Parent=I_scapularis_rna-XM_029982728.4_R0
ntLink_1	GeMoMa	CDS	837900	837924	.	-	1	Parent=I_scapularis_rna-XM_029982728.4_R0
ntLink_1	GeMoMa	CDS	837785	837835	.	-	0	Parent=I_scapularis_rna-XM_029982728.4_R0
ntLink_1	GeMoMa	CDS	836622	836714	.	-	0	Parent=I_scapularis_rna-XM_029982728.4_R0
ntLink_1	GeMoMa	CDS	833952	834038	.	-	0	Parent=I_scapularis_rna-XM_029982728.4_R0
ntLink_1	GeMoMa	CDS	833117	833233	.	-	0	Parent=I_scapularis_rna-XM_029982728.4_R0
ntLink_1	GeMoMa	CDS	832313	832353	.	-	0	Parent=I_scapularis_rna-XM_029982728.4_R0
ntLink_1	GeMoMa	CDS	828740	828941	.	-	1	Parent=I_scapularis_rna-XM_029982728.4_R0
ntLink_1	GeMoMa	CDS	826887	827098	.	-	0	Parent=I_scapularis_rna-XM_029982728.4_R0
ntLink_1	GeMoMa	CDS	826142	826293	.	-	1	Parent=I_scapularis_rna-XM_029982728.4_R0
ntLink_1	GeMoMa	CDS	823942	824106	.	-	2	Parent=I_scapularis_rna-XM_029982728.4_R0
ntLink_1	GeMoMa	CDS	818749	818928	.	-	2	Parent=I_scapularis_rna-XM_029982728.4_R0
ntLink_1	GeMoMa	CDS	815812	815937	.	-	2	Parent=I_scapularis_rna-XM_029982728.4_R0
ntLink_1	GeMoMa	CDS	809702	809761	.	-	2	Parent=I_scapularis_rna-XM_029982728.4_R0
ntLink_1	GeMoMa	CDS	809480	809625	.	-	2	Parent=I_scapularis_rna-XM_029982728.4_R0
ntLink_1	GeMoMa	CDS	808625	808796	.	-	0	Parent=I_scapularis_rna-XM_029982728.4_R0
ntLink_1	GeMoMa	CDS	805181	805281	.	-	2	Parent=I_scapularis_rna-XM_029982728.4_R0
ntLink_1	GeMoMa	CDS	797703	797841	.	-	0	Parent=I_scapularis_rna-XM_029982728.4_R0
ntLink_1	GeMoMa	CDS	796678	796916	.	-	2	Parent=I_scapularis_rna-XM_029982728.4_R0
ntLink_1	GAF	gene	842584	855555	.	+	.	ID=gene_7779;transcripts=1;complete=1
ntLink_1	GeMoMa	mRNA	842584	855555	.	+	.	ID=I_scapularis_rna-XM_042287072.1_R0;ref-gene=I_scapularis_gene-LOC8039180;aa=915;raa=916;score=1962;prediction=0;bestScore=1962;ce=9;rce=8;pAA=0.6344;iAA=0.4462;lpm=16;maxScore=4654;maxGap=5;nps=0;start=M;stop=*;evidence=1;Parent=gene_7779;sumWeight=1.0;
ntLink_1	GeMoMa	CDS	842584	844141	.	+	0	Parent=I_scapularis_rna-XM_042287072.1_R0
ntLink_1	GeMoMa	CDS	844754	844848	.	+	2	Parent=I_scapularis_rna-XM_042287072.1_R0
ntLink_1	GeMoMa	CDS	846606	846735	.	+	0	Parent=I_scapularis_rna-XM_042287072.1_R0
ntLink_1	GeMoMa	CDS	847429	847505	.	+	2	Parent=I_scapularis_rna-XM_042287072.1_R0
ntLink_1	GeMoMa	CDS	848391	848638	.	+	0	Parent=I_scapularis_rna-XM_042287072.1_R0
ntLink_1	GeMoMa	CDS	850137	850344	.	+	1	Parent=I_scapularis_rna-XM_042287072.1_R0
ntLink_1	GeMoMa	CDS	851181	851297	.	+	0	Parent=I_scapularis_rna-XM_042287072.1_R0
ntLink_1	GeMoMa	CDS	853034	853126	.	+	0	Parent=I_scapularis_rna-XM_042287072.1_R0
ntLink_1	GeMoMa	CDS	855337	855555	.	+	0	Parent=I_scapularis_rna-XM_042287072.1_R0
ntLink_1	GAF	gene	871069	887928	.	-	.	ID=gene_7766;transcripts=1;complete=1
ntLink_1	GeMoMa	mRNA	871069	887928	.	-	.	ID=I_scapularis_rna-XM_002413196.4_R0;ref-gene=I_scapularis_gene-LOC8039181;aa=556;raa=541;score=1094;prediction=0;bestScore=1094;ce=10;rce=10;pAA=0.642;iAA=0.4958;lpm=22;maxScore=2805;maxGap=13;nps=0;start=M;stop=*;evidence=1;Parent=gene_7766;sumWeight=1.0;
ntLink_1	GeMoMa	CDS	887797	887928	.	-	0	Parent=I_scapularis_rna-XM_002413196.4_R0
ntLink_1	GeMoMa	CDS	884006	884046	.	-	0	Parent=I_scapularis_rna-XM_002413196.4_R0
ntLink_1	GeMoMa	CDS	881701	881825	.	-	1	Parent=I_scapularis_rna-XM_002413196.4_R0
ntLink_1	GeMoMa	CDS	881254	881320	.	-	2	Parent=I_scapularis_rna-XM_002413196.4_R0
ntLink_1	GeMoMa	CDS	881010	881178	.	-	1	Parent=I_scapularis_rna-XM_002413196.4_R0
ntLink_1	GeMoMa	CDS	876941	877325	.	-	0	Parent=I_scapularis_rna-XM_002413196.4_R0
ntLink_1	GeMoMa	CDS	875993	876318	.	-	2	Parent=I_scapularis_rna-XM_002413196.4_R0
ntLink_1	GeMoMa	CDS	874406	874559	.	-	0	Parent=I_scapularis_rna-XM_002413196.4_R0
ntLink_1	GeMoMa	CDS	871613	871767	.	-	2	Parent=I_scapularis_rna-XM_002413196.4_R0
ntLink_1	GeMoMa	CDS	871069	871182	.	-	0	Parent=I_scapularis_rna-XM_002413196.4_R0
ntLink_1	GAF	gene	888562	907426	.	+	.	ID=gene_7780;transcripts=1;complete=1
ntLink_1	GeMoMa	mRNA	888562	907426	.	+	.	ID=I_scapularis_rna-XM_029982727.3_R0;ref-gene=I_scapularis_gene-LOC8039182;aa=257;raa=258;score=1259;prediction=0;bestScore=1259;ce=7;rce=7;pAA=0.9574;iAA=0.9419;lpm=130;maxScore=1351;maxGap=1;nps=0;start=M;stop=*;evidence=1;Parent=gene_7780;sumWeight=1.0;
ntLink_1	GeMoMa	CDS	888562	888710	.	+	0	Parent=I_scapularis_rna-XM_029982727.3_R0
ntLink_1	GeMoMa	CDS	889795	889852	.	+	1	Parent=I_scapularis_rna-XM_029982727.3_R0
ntLink_1	GeMoMa	CDS	898142	898340	.	+	0	Parent=I_scapularis_rna-XM_029982727.3_R0
ntLink_1	GeMoMa	CDS	901210	901291	.	+	2	Parent=I_scapularis_rna-XM_029982727.3_R0
ntLink_1	GeMoMa	CDS	904922	905001	.	+	1	Parent=I_scapularis_rna-XM_029982727.3_R0
ntLink_1	GeMoMa	CDS	905250	905332	.	+	2	Parent=I_scapularis_rna-XM_029982727.3_R0
ntLink_1	GeMoMa	CDS	907307	907426	.	+	0	Parent=I_scapularis_rna-XM_029982727.3_R0
ntLink_1	GAF	gene	988596	1084160	.	-	.	ID=gene_7767;transcripts=1;complete=1
ntLink_1	GeMoMa	mRNA	988596	1084160	.	-	.	ID=I_scapularis_rna-XM_042290719.1_R5;ref-gene=I_scapularis_gene-LOC121836064;aa=563;raa=641;score=1559;prediction=5;bestScore=2425;ce=10;rce=13;pAA=0.6393;iAA=0.5231;lpm=20;maxScore=3476;maxGap=46;nps=0;start=M;stop=*;evidence=1;Parent=gene_7767;sumWeight=1.0;alternative="I_scapularis_gene-LOC8032855";
ntLink_1	GeMoMa	CDS	1083924	1084160	.	-	0	Parent=I_scapularis_rna-XM_042290719.1_R5
ntLink_1	GeMoMa	CDS	1075505	1075663	.	-	0	Parent=I_scapularis_rna-XM_042290719.1_R5
ntLink_1	GeMoMa	CDS	1073799	1073907	.	-	0	Parent=I_scapularis_rna-XM_042290719.1_R5
ntLink_1	GeMoMa	CDS	1073523	1073666	.	-	2	Parent=I_scapularis_rna-XM_042290719.1_R5
ntLink_1	GeMoMa	CDS	1072782	1073028	.	-	2	Parent=I_scapularis_rna-XM_042290719.1_R5
ntLink_1	GeMoMa	CDS	1034018	1034142	.	-	1	Parent=I_scapularis_rna-XM_042290719.1_R5
ntLink_1	GeMoMa	CDS	1009884	1010028	.	-	2	Parent=I_scapularis_rna-XM_042290719.1_R5
ntLink_1	GeMoMa	CDS	997419	997517	.	-	1	Parent=I_scapularis_rna-XM_042290719.1_R5
ntLink_1	GeMoMa	CDS	994030	994152	.	-	1	Parent=I_scapularis_rna-XM_042290719.1_R5
ntLink_1	GeMoMa	CDS	988596	988896	.	-	1	Parent=I_scapularis_rna-XM_042290719.1_R5
ntLink_1	GAF	gene	1208232	1210771	.	+	.	ID=gene_7781;transcripts=1;complete=1
ntLink_1	GeMoMa	mRNA	1208232	1210771	.	+	.	ID=I_scapularis_rna-XM_040214761.3_R7;ref-gene=I_scapularis_gene-LOC120843392;aa=393;raa=374;score=307;prediction=7;bestScore=318;ce=2;rce=2;pAA=0.5884;iAA=0.2809;lpm=13;maxScore=1945;maxGap=23;nps=0;start=M;stop=*;evidence=1;Parent=gene_7781;sumWeight=1.0;
ntLink_1	GeMoMa	CDS	1208232	1209288	.	+	0	Parent=I_scapularis_rna-XM_040214761.3_R7
ntLink_1	GeMoMa	CDS	1210650	1210771	.	+	2	Parent=I_scapularis_rna-XM_040214761.3_R7
##sequence-region ntLink_5 1 704879
ntLink_5	GAF	gene	9807	10178	.	-	.	ID=gene_3754;transcripts=1;complete=1
ntLink_5	GeMoMa	mRNA	9807	10178	.	-	.	ID=I_scapularis_rna-XM_029975601.2_R2;ref-gene=I_scapularis_gene-LOC115316240;aa=124;raa=186;score=119;prediction=2;bestScore=217;ce=1;rce=1;pAA=0.4813;iAA=0.2727;lpm=11;maxScore=998;maxGap=30;nps=0;start=M;stop=*;evidence=1;Parent=gene_3754;sumWeight=1.0;alternative="I_scapularis_gene-LOC115323881,I_scapularis_gene-LOC115325926,I_scapularis_gene-LOC115326413,I_scapularis_gene-LOC115328592,I_scap…
ntLink_5	GeMoMa	CDS	9807	10178	.	-	0	Parent=I_scapularis_rna-XM_029975601.2_R2
ntLink_5	GAF	gene	35298	36509	.	+	.	ID=gene_3759;transcripts=1;complete=1
ntLink_5	GeMoMa	mRNA	35298	36509	.	+	.	ID=I_scapularis_rna-XM_042292997.1_R0;ref-gene=I_scapularis_gene-LOC8031623;aa=404;raa=412;score=1531;prediction=0;bestScore=1531;ce=1;rce=1;pAA=0.8571;iAA=0.7772;lpm=43;maxScore=2071;maxGap=3;nps=0;start=M;stop=*;evidence=1;Parent=gene_3759;sumWeight=1.0;alternative="I_scapularis_gene-LOC121837379";
ntLink_5	GeMoMa	CDS	35298	36509	.	+	0	Parent=I_scapularis_rna-XM_042292997.1_R0
ntLink_5	GAF	gene	83546	86734	.	-	.	ID=gene_3755;transcripts=1;complete=1
ntLink_5	GeMoMa	mRNA	83546	86734	.	-	.	ID=I_scapularis_rna-XM_042292718.1_R0;ref-gene=I_scapularis_gene-LOC115327719;aa=233;raa=282;score=463;prediction=0;bestScore=463;ce=4;rce=4;pAA=0.6078;iAA=0.3887;lpm=13;maxScore=1489;maxGap=36;nps=0;start=M;stop=*;evidence=1;Parent=gene_3755;sumWeight=1.0;
ntLink_5	GeMoMa	CDS	86643	86734	.	-	0	Parent=I_scapularis_rna-XM_042292718.1_R0
ntLink_5	GeMoMa	CDS	85896	85948	.	-	1	Parent=I_scapularis_rna-XM_042292718.1_R0
ntLink_5	GeMoMa	CDS	85142	85432	.	-	2	Parent=I_scapularis_rna-XM_042292718.1_R0
ntLink_5	GeMoMa	CDS	83546	83808	.	-	2	Parent=I_scapularis_rna-XM_042292718.1_R0
ntLink_5	GAF	gene	150286	152313	.	-	.	ID=gene_3756;transcripts=1;complete=1
ntLink_5	GeMoMa	mRNA	150286	152313	.	-	.	ID=I_scapularis_rna-XM_040213688.3_R8;ref-gene=I_scapularis_gene-LOC115313243;aa=676;raa=679;score=1476;prediction=8;bestScore=1561;ce=1;rce=1;pAA=0.7022;iAA=0.4569;lpm=21;maxScore=3519;maxGap=5;nps=0;start=M;stop=*;evidence=1;Parent=gene_3756;sumWeight=1.0;
ntLink_5	GeMoMa	CDS	150286	152313	.	-	0	Parent=I_scapularis_rna-XM_040213688.3_R8
ntLink_5	GAF	gene	288626	337931	.	+	.	ID=gene_3760;transcripts=1;complete=1
ntLink_5	GeMoMa	mRNA	288626	337931	.	+	.	ID=I_scapularis_rna-XM_029994095.3_R0;ref-gene=I_scapularis_gene-LOC8050674;aa=692;raa=699;score=3033;prediction=0;bestScore=3033;ce=18;rce=18;pAA=0.8957;iAA=0.8514;lpm=93;maxScore=3588;maxGap=4;nps=0;start=M;stop=*;evidence=1;Parent=gene_3760;sumWeight=1.0;
ntLink_5	GeMoMa	CDS	288626	288869	.	+	0	Parent=I_scapularis_rna-XM_029994095.3_R0
ntLink_5	GeMoMa	CDS	292736	292791	.	+	2	Parent=I_scapularis_rna-XM_029994095.3_R0
ntLink_5	GeMoMa	CDS	292863	292994	.	+	0	Parent=I_scapularis_rna-XM_029994095.3_R0
ntLink_5	GeMoMa	CDS	294388	294488	.	+	0	Parent=I_scapularis_rna-XM_029994095.3_R0
ntLink_5	GeMoMa	CDS	294569	294654	.	+	1	Parent=I_scapularis_rna-XM_029994095.3_R0
ntLink_5	GeMoMa	CDS	297603	297742	.	+	2	Parent=I_scapularis_rna-XM_029994095.3_R0
ntLink_5	GeMoMa	CDS	300146	300294	.	+	0	Parent=I_scapularis_rna-XM_029994095.3_R0
ntLink_5	GeMoMa	CDS	304598	304681	.	+	1	Parent=I_scapularis_rna-XM_029994095.3_R0
ntLink_5	GeMoMa	CDS	306786	306910	.	+	1	Parent=I_scapularis_rna-XM_029994095.3_R0
ntLink_5	GeMoMa	CDS	312192	312304	.	+	2	Parent=I_scapularis_rna-XM_029994095.3_R0
ntLink_5	GeMoMa	CDS	315681	315855	.	+	0	Parent=I_scapularis_rna-XM_029994095.3_R0
ntLink_5	GeMoMa	CDS	316231	316305	.	+	2	Parent=I_scapularis_rna-XM_029994095.3_R0
ntLink_5	GeMoMa	CDS	318401	318471	.	+	2	Parent=I_scapularis_rna-XM_029994095.3_R0
ntLink_5	GeMoMa	CDS	318580	318612	.	+	0	Parent=I_scapularis_rna-XM_029994095.3_R0
ntLink_5	GeMoMa	CDS	323091	323162	.	+	0	Parent=I_scapularis_rna-XM_029994095.3_R0
ntLink_5	GeMoMa	CDS	334976	335137	.	+	0	Parent=I_scapularis_rna-XM_029994095.3_R0
ntLink_5	GeMoMa	CDS	337586	337658	.	+	0	Parent=I_scapularis_rna-XM_029994095.3_R0
ntLink_5	GeMoMa	CDS	337747	337931	.	+	2	Parent=I_scapularis_rna-XM_029994095.3_R0
ntLink_5	GAF	gene	642439	642965	.	-	.	ID=gene_3757;transcripts=1;complete=1
ntLink_5	GeMoMa	mRNA	642439	642965	.	-	.	ID=I_scapularis_rna-XM_042294036.1_R8;ref-gene=I_scapularis_gene-LOC121838049;aa=90;raa=147;score=78;prediction=8;bestScore=286;ce=2;rce=2;pAA=0.3636;iAA=0.2532;lpm=8;maxScore=779;maxGap=62;nps=0;start=M;stop=*;evidence=1;Parent=gene_3757;sumWeight=1.0;
ntLink_5	GeMoMa	CDS	642777	642965	.	-	0	Parent=I_scapularis_rna-XM_042294036.1_R8
ntLink_5	GeMoMa	CDS	642439	642519	.	-	0	Parent=I_scapularis_rna-XM_042294036.1_R8
ntLink_5	GAF	gene	679265	680932	.	-	.	ID=gene_3758;transcripts=1;complete=1
ntLink_5	GeMoMa	mRNA	679265	680932	.	-	.	ID=I_scapularis_rna-XM_040498905.1_R9;ref-gene=I_scapularis_gene-LOC121045738;aa=334;raa=477;score=372;prediction=9;bestScore=881;ce=2;rce=1;pAA=0.4731;iAA=0.2851;lpm=13;maxScore=2521;maxGap=56;nps=0;start=M;stop=*;evidence=1;Parent=gene_3758;sumWeight=1.0;alternative="I_scapularis_gene-LOC121046180,I_scapularis_gene-LOC121046276,I_scapularis_gene-LOC121046330,I_scapularis_gene-LOC121046331,I_sca…
ntLink_5	GeMoMa	CDS	680502	680932	.	-	0	Parent=I_scapularis_rna-XM_040498905.1_R9
ntLink_5	GeMoMa	CDS	679265	679835	.	-	1	Parent=I_scapularis_rna-XM_040498905.1_R9
##sequence-region ntLink_6 1 764778
ntLink_6	GAF	gene	9171	10396	.	-	.	ID=gene_3731;transcripts=1;complete=1
ntLink_6	GeMoMa	mRNA	9171	10396	.	-	.	ID=I_scapularis_rna-XM_042291969.1_R4;ref-gene=I_scapularis_gene-LOC121836778;aa=228;raa=204;score=444;prediction=4;bestScore=499;ce=3;rce=2;pAA=0.5432;iAA=0.428;lpm=13;maxScore=1079;maxGap=39;nps=0;start=M;stop=*;evidence=1;Parent=gene_3731;sumWeight=1.0;
ntLink_6	GeMoMa	CDS	10061	10396	.	-	0	Parent=I_scapularis_rna-XM_042291969.1_R4
ntLink_6	GeMoMa	CDS	9472	9550	.	-	0	Parent=I_scapularis_rna-XM_042291969.1_R4
ntLink_6	GeMoMa	CDS	9171	9439	.	-	2	Parent=I_scapularis_rna-XM_042291969.1_R4
ntLink_6	GAF	gene	257157	258724	.	-	.	ID=gene_3732;transcripts=1;complete=1
ntLink_6	GeMoMa	mRNA	257157	258724	.	-	.	ID=I_scapularis_rna-XM_029979198.2_R7;ref-gene=I_scapularis_gene-LOC115319316;aa=146;raa=140;score=338;prediction=7;bestScore=366;ce=2;rce=2;pAA=0.6556;iAA=0.543;lpm=14;maxScore=718;maxGap=7;nps=0;start=M;stop=*;evidence=1;Parent=gene_3732;sumWeight=1.0;
ntLink_6	GeMoMa	CDS	258609	258724	.	-	0	Parent=I_scapularis_rna-XM_029979198.2_R7
ntLink_6	GeMoMa	CDS	257157	257478	.	-	1	Parent=I_scapularis_rna-XM_029979198.2_R7
ntLink_6	GAF	gene	320225	321466	.	+	.	ID=gene_3735;transcripts=1;complete=1
ntLink_6	GeMoMa	mRNA	320225	321466	.	+	.	ID=I_scapularis_rna-XM_029975878.4_R1;ref-gene=I_scapularis_gene-LOC115316507;aa=414;raa=418;score=411;prediction=1;bestScore=419;ce=1;rce=1;pAA=0.6032;iAA=0.288;lpm=13;maxScore=2178;maxGap=10;nps=0;start=M;stop=*;evidence=1;Parent=gene_3735;sumWeight=1.0;alternative="I_scapularis_gene-LOC115323529,I_scapularis_gene-LOC115329171,I_scapularis_gene-LOC121836004";
ntLink_6	GeMoMa	CDS	320225	321466	.	+	0	Parent=I_scapularis_rna-XM_029975878.4_R1
ntLink_6	GAF	gene	332152	333472	.	-	.	ID=gene_3733;transcripts=1;complete=1
ntLink_6	GeMoMa	mRNA	332152	333472	.	-	.	ID=I_scapularis_rna-XM_029978064.4_R8;ref-gene=I_scapularis_gene-LOC115318360;aa=381;raa=485;score=584;prediction=8;bestScore=1374;ce=4;rce=1;pAA=0.5574;iAA=0.3463;lpm=13;maxScore=2554;maxGap=26;nps=0;start=M;stop=*;evidence=1;Parent=gene_3733;sumWeight=1.0;
ntLink_6	GeMoMa	CDS	333070	333472	.	-	0	Parent=I_scapularis_rna-XM_029978064.4_R8
ntLink_6	GeMoMa	CDS	332833	333022	.	-	2	Parent=I_scapularis_rna-XM_029978064.4_R8
ntLink_6	GeMoMa	CDS	332394	332782	.	-	1	Parent=I_scapularis_rna-XM_029978064.4_R8
ntLink_6	GeMoMa	CDS	332152	332312	.	-	2	Parent=I_scapularis_rna-XM_029978064.4_R8
ntLink_6	GAF	gene	401704	410577	.	-	.	ID=gene_3734;transcripts=1;complete=1
ntLink_6	GeMoMa	mRNA	401704	410577	.	-	.	ID=I_scapularis_rna-XM_002436099.5_R4;ref-gene=I_scapularis_gene-LOC8052340;aa=324;raa=317;score=678;prediction=4;bestScore=817;ce=2;rce=1;pAA=0.6596;iAA=0.4458;lpm=14;maxScore=1694;maxGap=8;nps=0;start=M;stop=*;evidence=1;Parent=gene_3734;sumWeight=1.0;alternative="I_scapularis_gene-LOC115308352,I_scapularis_gene-LOC115313401,I_scapularis_gene-LOC115315569,I_scapularis_gene-LOC115319409,I_scapul…
ntLink_6	GeMoMa	CDS	410182	410577	.	-	0	Parent=I_scapularis_rna-XM_002436099.5_R4
ntLink_6	GeMoMa	CDS	401704	402279	.	-	0	Parent=I_scapularis_rna-XM_002436099.5_R4
ntLink_6	GAF	gene	437778	438653	.	+	.	ID=gene_3736;transcripts=1;complete=1
ntLink_6	GeMoMa	mRNA	437778	438653	.	+	.	ID=I_scapularis_rna-XM_002416105.3_R8;ref-gene=I_scapularis_gene-LOC8043205;aa=292;raa=290;score=236;prediction=8;bestScore=448;ce=1;rce=1;pAA=0.532;iAA=0.2189;lpm=9;maxScore=1474;maxGap=6;nps=0;start=M;stop=*;evidence=1;Parent=gene_3736;sumWeight=1.0;
ntLink_6	GeMoMa	CDS	437778	438653	.	+	0	Parent=I_scapularis_rna-XM_002416105.3_R8
##sequence-region contig_subseq7 1 753725
contig_subseq7	GAF	gene	93478	94032	.	+	.	ID=gene_4391;transcripts=1;complete=1
contig_subseq7	GeMoMa	mRNA	93478	94032	.	+	.	ID=I_scapularis_rna-XM_040220769.3_R5;ref-gene=I_scapularis_gene-LOC120848749;aa=185;raa=183;score=380;prediction=5;bestScore=395;ce=1;rce=1;pAA=0.6703;iAA=0.4108;lpm=11;maxScore=968;maxGap=2;nps=0;start=M;stop=*;evidence=1;Parent=gene_4391;sumWeight=1.0;
contig_subseq7	GeMoMa	CDS	93478	94032	.	+	0	Parent=I_scapularis_rna-XM_040220769.3_R5
contig_subseq7	GAF	gene	107911	108675	.	+	.	ID=gene_4392;transcripts=1;complete=1
contig_subseq7	GeMoMa	mRNA	107911	108675	.	+	.	ID=I_scapularis_rna-XM_040214103.2_R8;ref-gene=I_scapularis_gene-LOC115324188;aa=255;raa=265;score=634;prediction=8;bestScore=771;ce=1;rce=1;pAA=0.6436;iAA=0.5225;lpm=17;maxScore=1372;maxGap=34;nps=0;start=M;stop=*;evidence=1;Parent=gene_4392;sumWeight=1.0;
contig_subseq7	GeMoMa	CDS	107911	108675	.	+	0	Parent=I_scapularis_rna-XM_040214103.2_R8
contig_subseq7	GAF	gene	136780	137640	.	+	.	ID=gene_4393;transcripts=1;complete=1
contig_subseq7	GeMoMa	mRNA	136780	137640	.	+	.	ID=I_scapularis_rna-XM_029970061.3_R8;ref-gene=I_scapularis_gene-LOC115311409;aa=148;raa=188;score=149;prediction=8;bestScore=339;ce=2;rce=2;pAA=0.5052;iAA=0.3093;lpm=10;maxScore=950;maxGap=24;nps=0;start=M;stop=*;evidence=1;Parent=gene_4393;sumWeight=1.0;
contig_subseq7	GeMoMa	CDS	136780	136816	.	+	0	Parent=I_scapularis_rna-XM_029970061.3_R8
contig_subseq7	GeMoMa	CDS	137234	137640	.	+	2	Parent=I_scapularis_rna-XM_029970061.3_R8
contig_subseq7	GAF	gene	186389	187477	.	+	.	ID=gene_4394;transcripts=1;complete=1
contig_subseq7	GeMoMa	mRNA	186389	187477	.	+	.	ID=I_scapularis_rna-XM_040214761.3_R2;ref-gene=I_scapularis_gene-LOC120843392;aa=353;raa=374;score=315;prediction=2;bestScore=318;ce=2;rce=2;pAA=0.5889;iAA=0.2785;lpm=11;maxScore=1945;maxGap=9;nps=0;start=M;stop=*;evidence=1;Parent=gene_4394;sumWeight=1.0;
contig_subseq7	GeMoMa	CDS	186389	187397	.	+	0	Parent=I_scapularis_rna-XM_040214761.3_R2
contig_subseq7	GeMoMa	CDS	187428	187477	.	+	2	Parent=I_scapularis_rna-XM_040214761.3_R2
contig_subseq7	GAF	gene	448343	450244	.	-	.	ID=gene_4388;transcripts=1;complete=1
contig_subseq7	GeMoMa	mRNA	448343	450244	.	-	.	ID=I_scapularis_rna-XM_042287975.1_R0;ref-gene=I_scapularis_gene-LOC121834223;aa=442;raa=459;score=1006;prediction=0;bestScore=1006;ce=2;rce=2;pAA=0.6913;iAA=0.4863;lpm=17;maxScore=2461;maxGap=7;nps=0;start=M;stop=*;evidence=1;Parent=gene_4388;sumWeight=1.0;
contig_subseq7	GeMoMa	CDS	448932	450244	.	-	0	Parent=I_scapularis_rna-XM_042287975.1_R0
contig_subseq7	GeMoMa	CDS	448343	448355	.	-	1	Parent=I_scapularis_rna-XM_042287975.1_R0
##sequence-region ntLink_7 1 1120942
ntLink_7	GAF	gene	37603	39418	.	+	.	ID=gene_3852;transcripts=1;complete=1
ntLink_7	GeMoMa	mRNA	37603	39418	.	+	.	ID=I_scapularis_rna-XM_040222791.1_R2;ref-gene=I_scapularis_gene-LOC120850329;aa=310;raa=231;score=238;prediction=2;bestScore=244;ce=2;rce=2;pAA=0.5125;iAA=0.325;lpm=17;maxScore=1196;maxGap=27;nps=0;start=M;stop=*;evidence=1;Parent=gene_3852;sumWeight=1.0;
ntLink_7	GeMoMa	CDS	37603	37611	.	+	0	Parent=I_scapularis_rna-XM_040222791.1_R2
ntLink_7	GeMoMa	CDS	38498	39418	.	+	0	Parent=I_scapularis_rna-XM_040222791.1_R2
ntLink_7	GAF	gene	75002	76864	.	+	.	ID=gene_3853;transcripts=1;complete=1
ntLink_7	GeMoMa	mRNA	75002	76864	.	+	.	ID=I_scapularis_rna-XM_040222791.1_R3;ref-gene=I_scapularis_gene-LOC120850329;aa=259;raa=231;score=233;prediction=3;bestScore=244;ce=2;rce=2;pAA=0.521;iAA=0.3462;lpm=8;maxScore=1196;maxGap=29;nps=0;start=M;stop=*;evidence=1;Parent=gene_3853;sumWeight=1.0;
ntLink_7	GeMoMa	CDS	75002	75007	.	+	0	Parent=I_scapularis_rna-XM_040222791.1_R3
ntLink_7	GeMoMa	CDS	76094	76864	.	+	0	Parent=I_scapularis_rna-XM_040222791.1_R3
ntLink_7	GAF	gene	205376	239411	.	-	.	ID=gene_3846;transcripts=1;complete=1
ntLink_7	GeMoMa	mRNA	205376	239411	.	-	.	ID=I_scapularis_rna-XM_040222891.2_R6;ref-gene=I_scapularis_gene-LOC120850417;aa=327;raa=456;score=287;prediction=6;bestScore=410;ce=5;rce=5;pAA=0.4572;iAA=0.2839;lpm=8;maxScore=2332;maxGap=21;nps=0;start=M;stop=*;evidence=1;Parent=gene_3846;sumWeight=1.0;
ntLink_7	GeMoMa	CDS	239388	239411	.	-	0	Parent=I_scapularis_rna-XM_040222891.2_R6
ntLink_7	GeMoMa	CDS	237628	237936	.	-	0	Parent=I_scapularis_rna-XM_040222891.2_R6
ntLink_7	GeMoMa	CDS	228472	228651	.	-	0	Parent=I_scapularis_rna-XM_040222891.2_R6
ntLink_7	GeMoMa	CDS	218682	218858	.	-	0	Parent=I_scapularis_rna-XM_040222891.2_R6
ntLink_7	GeMoMa	CDS	205376	205666	.	-	0	Parent=I_scapularis_rna-XM_040222891.2_R6
ntLink_7	GAF	gene	411322	413224	.	+	.	ID=gene_3854;transcripts=1;complete=1
ntLink_7	GeMoMa	mRNA	411322	413224	.	+	.	ID=I_scapularis_rna-XM_029972951.2_R0;ref-gene=I_scapularis_gene-LOC115313960;aa=404;raa=322;score=797;prediction=0;bestScore=797;ce=2;rce=2;pAA=0.6442;iAA=0.5649;lpm=17;maxScore=1650;maxGap=31;nps=0;start=M;stop=*;evidence=1;Parent=gene_3854;sumWeight=1.0;
ntLink_7	GeMoMa	CDS	411322	411420	.	+	0	Parent=I_scapularis_rna-XM_029972951.2_R0
ntLink_7	GeMoMa	CDS	412112	413224	.	+	0	Parent=I_scapularis_rna-XM_029972951.2_R0
ntLink_7	GAF	gene	434249	435894	.	-	.	ID=gene_3847;transcripts=1;complete=1
ntLink_7	GeMoMa	mRNA	434249	435894	.	-	.	ID=I_scapularis_rna-XM_040222901.1_R4;ref-gene=I_scapularis_gene-LOC120850422;aa=173;raa=150;score=204;prediction=4;bestScore=207;ce=2;rce=2;pAA=0.5474;iAA=0.4053;lpm=10;maxScore=783;maxGap=25;nps=0;start=M;stop=*;evidence=1;Parent=gene_3847;sumWeight=1.0;alternative="I_scapularis_gene-LOC115330802,I_scapularis_gene-LOC115330805";
ntLink_7	GeMoMa	CDS	435885	435894	.	-	0	Parent=I_scapularis_rna-XM_040222901.1_R4
ntLink_7	GeMoMa	CDS	434249	434757	.	-	2	Parent=I_scapularis_rna-XM_040222901.1_R4
ntLink_7	GAF	gene	462925	464726	.	-	.	ID=gene_3848;transcripts=1;complete=1
ntLink_7	GeMoMa	mRNA	462925	464726	.	-	.	ID=I_scapularis_rna-XM_040222747.1_R9;ref-gene=I_scapularis_gene-LOC115330798;aa=285;raa=247;score=251;prediction=9;bestScore=316;ce=2;rce=3;pAA=0.5338;iAA=0.3794;lpm=11;maxScore=1290;maxGap=25;nps=0;start=M;stop=*;evidence=1;Parent=gene_3848;sumWeight=1.0;
ntLink_7	GeMoMa	CDS	464721	464726	.	-	0	Parent=I_scapularis_rna-XM_040222747.1_R9
ntLink_7	GeMoMa	CDS	462925	463773	.	-	0	Parent=I_scapularis_rna-XM_040222747.1_R9
ntLink_7	GAF	gene	550583	551834	.	+	.	ID=gene_3855;transcripts=1;complete=1
ntLink_7	GeMoMa	mRNA	550583	551834	.	+	.	ID=I_scapularis_rna-XM_040222791.1_R6;ref-gene=I_scapularis_gene-LOC120850329;aa=246;raa=231;score=231;prediction=6;bestScore=244;ce=2;rce=2;pAA=0.5401;iAA=0.3467;lpm=10;maxScore=1196;maxGap=20;nps=0;start=M;stop=*;evidence=1;Parent=gene_3855;sumWeight=1.0;
ntLink_7	GeMoMa	CDS	550583	550591	.	+	0	Parent=I_scapularis_rna-XM_040222791.1_R6
ntLink_7	GeMoMa	CDS	551106	551834	.	+	0	Parent=I_scapularis_rna-XM_040222791.1_R6
ntLink_7	GAF	gene	566869	568728	.	+	.	ID=gene_3856;transcripts=1;complete=1
ntLink_7	GeMoMa	mRNA	566869	568728	.	+	.	ID=I_scapularis_rna-XM_040222791.1_R9;ref-gene=I_scapularis_gene-LOC120850329;aa=250;raa=231;score=228;prediction=9;bestScore=244;ce=2;rce=2;pAA=0.5216;iAA=0.3381;lpm=10;maxScore=1196;maxGap=24;nps=0;start=M;stop=*;evidence=1;Parent=gene_3856;sumWeight=1.0;
ntLink_7	GeMoMa	CDS	566869	566877	.	+	0	Parent=I_scapularis_rna-XM_040222791.1_R9
ntLink_7	GeMoMa	CDS	567988	568728	.	+	0	Parent=I_scapularis_rna-XM_040222791.1_R9
ntLink_7	GAF	gene	591213	592478	.	+	.	ID=gene_3857;transcripts=1;complete=1
ntLink_7	GeMoMa	mRNA	591213	592478	.	+	.	ID=I_scapularis_rna-XM_040498585.1_R5;ref-gene=I_scapularis_gene-LOC121045610;aa=186;raa=151;score=197;prediction=5;bestScore=202;ce=2;rce=2;pAA=0.5657;iAA=0.4343;lpm=10;maxScore=788;maxGap=23;nps=0;start=M;stop=*;evidence=1;Parent=gene_3857;sumWeight=1.0;
ntLink_7	GeMoMa	CDS	591213	591231	.	+	0	Parent=I_scapularis_rna-XM_040498585.1_R5
ntLink_7	GeMoMa	CDS	591940	592478	.	+	2	Parent=I_scapularis_rna-XM_040498585.1_R5
ntLink_7	GAF	gene	614755	615572	.	+	.	ID=gene_3858;transcripts=1;complete=1
ntLink_7	GeMoMa	mRNA	614755	615572	.	+	.	ID=I_scapularis_rna-XM_029992834.2_R0;ref-gene=I_scapularis_gene-LOC115330799;aa=152;raa=150;score=213;prediction=0;bestScore=213;ce=2;rce=2;pAA=0.5581;iAA=0.407;lpm=8;maxScore=784;maxGap=15;nps=0;start=M;stop=*;evidence=1;Parent=gene_3858;sumWeight=1.0;alternative="I_scapularis_gene-LOC115330808";
ntLink_7	GeMoMa	CDS	614755	614778	.	+	0	Parent=I_scapularis_rna-XM_029992834.2_R0
ntLink_7	GeMoMa	CDS	615141	615572	.	+	0	Parent=I_scapularis_rna-XM_029992834.2_R0
ntLink_7	GAF	gene	671188	671952	.	-	.	ID=gene_3849;transcripts=1;complete=1
ntLink_7	GeMoMa	mRNA	671188	671952	.	-	.	ID=I_scapularis_rna-XM_042291647.1_R4;ref-gene=I_scapularis_gene-LOC121836686;aa=203;raa=192;score=340;prediction=4;bestScore=390;ce=2;rce=2;pAA=0.559;iAA=0.4367;lpm=13;maxScore=1020;maxGap=12;nps=0;start=M;stop=*;evidence=1;Parent=gene_3849;sumWeight=1.0;
ntLink_7	GeMoMa	CDS	671944	671952	.	-	0	Parent=I_scapularis_rna-XM_042291647.1_R4
ntLink_7	GeMoMa	CDS	671188	671787	.	-	0	Parent=I_scapularis_rna-XM_042291647.1_R4
ntLink_7	GAF	gene	683776	685312	.	-	.	ID=gene_3850;transcripts=1;complete=1
ntLink_7	GeMoMa	mRNA	683776	685312	.	-	.	ID=I_scapularis_rna-XM_040498585.1_R2;ref-gene=I_scapularis_gene-LOC121045610;aa=205;raa=151;score=199;prediction=2;bestScore=202;ce=2;rce=2;pAA=0.5286;iAA=0.3762;lpm=11;maxScore=788;maxGap=19;nps=0;start=M;stop=*;evidence=1;Parent=gene_3850;sumWeight=1.0;
ntLink_7	GeMoMa	CDS	685298	685312	.	-	0	Parent=I_scapularis_rna-XM_040498585.1_R2
ntLink_7	GeMoMa	CDS	683776	684375	.	-	0	Parent=I_scapularis_rna-XM_040498585.1_R2
ntLink_7	GAF	gene	703396	704711	.	-	.	ID=gene_3851;transcripts=1;complete=1
ntLink_7	GeMoMa	mRNA	703396	704711	.	-	.	ID=I_scapularis_rna-XM_042291647.1_R6;ref-gene=I_scapularis_gene-LOC121836686;aa=224;raa=192;score=337;prediction=6;bestScore=390;ce=2;rce=2;pAA=0.6087;iAA=0.4435;lpm=13;maxScore=1020;maxGap=10;nps=0;start=M;stop=*;evidence=1;Parent=gene_3851;sumWeight=1.0;
ntLink_7	GeMoMa	CDS	704679	704711	.	-	0	Parent=I_scapularis_rna-XM_042291647.1_R6
ntLink_7	GeMoMa	CDS	703396	704034	.	-	0	Parent=I_scapularis_rna-XM_042291647.1_R6
ntLink_7	GAF	gene	733198	735060	.	+	.	ID=gene_3859;transcripts=1;complete=1
ntLink_7	GeMoMa	mRNA	733198	735060	.	+	.	ID=I_scapularis_rna-XM_042287375.1_R2;ref-gene=I_scapularis_gene-LOC121833768;aa=621;raa=595;score=1175;prediction=2;bestScore=1188;ce=1;rce=1;pAA=0.6779;iAA=0.4026;lpm=13;maxScore=3052;maxGap=25;nps=0;start=M;stop=*;evidence=1;Parent=gene_3859;sumWeight=1.0;alternative="I_scapularis_gene-LOC121837049";
ntLink_7	GeMoMa	CDS	733198	735060	.	+	0	Parent=I_scapularis_rna-XM_042287375.1_R2
ntLink_7	GAF	gene	808126	810237	.	+	.	ID=gene_3860;transcripts=1;complete=1
ntLink_7	GeMoMa	mRNA	808126	810237	.	+	.	ID=I_scapularis_rna-XM_042291647.1_R1;ref-gene=I_scapularis_gene-LOC121836686;aa=247;raa=192;score=354;prediction=1;bestScore=390;ce=2;rce=2;pAA=0.5269;iAA=0.4269;lpm=10;maxScore=1020;maxGap=17;nps=0;start=M;stop=*;evidence=1;Parent=gene_3860;sumWeight=1.0;
ntLink_7	GeMoMa	CDS	808126	808164	.	+	0	Parent=I_scapularis_rna-XM_042291647.1_R1
ntLink_7	GeMoMa	CDS	809536	810237	.	+	0	Parent=I_scapularis_rna-XM_042291647.1_R1
ntLink_7	GAF	gene	828913	830887	.	+	.	ID=gene_3861;transcripts=1;complete=1
ntLink_7	GeMoMa	mRNA	828913	830887	.	+	.	ID=I_scapularis_rna-XM_042291647.1_R2;ref-gene=I_scapularis_gene-LOC121836686;aa=251;raa=192;score=353;prediction=2;bestScore=390;ce=2;rce=2;pAA=0.5341;iAA=0.4129;lpm=10;maxScore=1020;maxGap=24;nps=0;start=M;stop=*;evidence=1;Parent=gene_3861;sumWeight=1.0;
ntLink_7	GeMoMa	CDS	828913	829014	.	+	0	Parent=I_scapularis_rna-XM_042291647.1_R2
ntLink_7	GeMoMa	CDS	830237	830887	.	+	0	Parent=I_scapularis_rna-XM_042291647.1_R2
ntLink_7	GAF	gene	845144	847320	.	+	.	ID=gene_3862;transcripts=1;complete=1
ntLink_7	GeMoMa	mRNA	845144	847320	.	+	.	ID=I_scapularis_rna-XM_029972951.2_R6;ref-gene=I_scapularis_gene-LOC115313960;aa=291;raa=322;score=671;prediction=6;bestScore=797;ce=2;rce=2;pAA=0.6023;iAA=0.5341;lpm=12;maxScore=1650;maxGap=13;nps=0;start=M;stop=*;evidence=1;Parent=gene_3862;sumWeight=1.0;
ntLink_7	GeMoMa	CDS	845144	845218	.	+	0	Parent=I_scapularis_rna-XM_029972951.2_R6
ntLink_7	GeMoMa	CDS	846523	847320	.	+	0	Parent=I_scapularis_rna-XM_029972951.2_R6
ntLink_7	GAF	gene	878634	893981	.	+	.	ID=gene_3863;transcripts=1;complete=1
ntLink_7	GeMoMa	mRNA	878634	893981	.	+	.	ID=I_scapularis_rna-XM_040208353.1_R3;ref-gene=I_scapularis_gene-LOC8037984;aa=341;raa=487;score=334;prediction=3;bestScore=733;ce=3;rce=3;pAA=0.4825;iAA=0.3541;lpm=14;maxScore=2591;maxGap=63;nps=0;start=M;stop=*;evidence=1;Parent=gene_3863;sumWeight=1.0;
ntLink_7	GeMoMa	CDS	878634	878675	.	+	0	Parent=I_scapularis_rna-XM_040208353.1_R3
ntLink_7	GeMoMa	CDS	880082	880387	.	+	0	Parent=I_scapularis_rna-XM_040208353.1_R3
ntLink_7	GeMoMa	CDS	893307	893981	.	+	0	Parent=I_scapularis_rna-XM_040208353.1_R3
ntLink_7	GAF	gene	921119	922442	.	+	.	ID=gene_3864;transcripts=1;complete=1
ntLink_7	GeMoMa	mRNA	921119	922442	.	+	.	ID=I_scapularis_rna-XM_042291647.1_R9;ref-gene=I_scapularis_gene-LOC121836686;aa=235;raa=192;score=331;prediction=9;bestScore=390;ce=2;rce=2;pAA=0.4731;iAA=0.3846;lpm=13;maxScore=1020;maxGap=21;nps=0;start=M;stop=*;evidence=1;Parent=gene_3864;sumWeight=1.0;
ntLink_7	GeMoMa	CDS	921119	921133	.	+	0	Parent=I_scapularis_rna-XM_042291647.1_R9
ntLink_7	GeMoMa	CDS	921753	922442	.	+	0	Parent=I_scapularis_rna-XM_042291647.1_R9
ntLink_7	GAF	gene	957833	958795	.	+	.	ID=gene_3865;transcripts=1;complete=1
ntLink_7	GeMoMa	mRNA	957833	958795	.	+	.	ID=I_scapularis_rna-XM_040222912.1_R9;ref-gene=I_scapularis_gene-LOC115330802;aa=221;raa=150;score=191;prediction=9;bestScore=208;ce=2;rce=2;pAA=0.4652;iAA=0.3609;lpm=7;maxScore=782;maxGap=40;nps=0;start=M;stop=*;evidence=1;Parent=gene_3865;sumWeight=1.0;
ntLink_7	GeMoMa	CDS	957833	957847	.	+	0	Parent=I_scapularis_rna-XM_040222912.1_R9
ntLink_7	GeMoMa	CDS	958148	958795	.	+	0	Parent=I_scapularis_rna-XM_040222912.1_R9
ntLink_7	GAF	gene	1015305	1017528	.	+	.	ID=gene_3866;transcripts=1;complete=1
ntLink_7	GeMoMa	mRNA	1015305	1017528	.	+	.	ID=I_scapularis_rna-XM_042293592.1_R0;ref-gene=I_scapularis_gene-LOC121837784;aa=297;raa=310;score=293;prediction=0;bestScore=293;ce=2;rce=2;pAA=0.6481;iAA=0.3179;lpm=13;maxScore=1685;maxGap=11;nps=0;start=M;stop=*;evidence=1;Parent=gene_3866;sumWeight=1.0;
ntLink_7	GeMoMa	CDS	1015305	1015469	.	+	0	Parent=I_scapularis_rna-XM_042293592.1_R0
ntLink_7	GeMoMa	CDS	1016803	1017528	.	+	0	Parent=I_scapularis_rna-XM_042293592.1_R0
ntLink_7	GAF	gene	1021919	1023233	.	+	.	ID=gene_3867;transcripts=1;complete=1
ntLink_7	GeMoMa	mRNA	1021919	1023233	.	+	.	ID=I_scapularis_rna-XM_029973385.2_R9;ref-gene=I_scapularis_gene-LOC8042457;aa=254;raa=296;score=666;prediction=9;bestScore=787;ce=2;rce=2;pAA=0.6338;iAA=0.5637;lpm=14;maxScore=1551;maxGap=14;nps=0;start=M;stop=*;evidence=1;Parent=gene_3867;sumWeight=1.0;
ntLink_7	GeMoMa	CDS	1021919	1021921	.	+	0	Parent=I_scapularis_rna-XM_029973385.2_R9
ntLink_7	GeMoMa	CDS	1022475	1023233	.	+	0	Parent=I_scapularis_rna-XM_029973385.2_R9
ntLink_7	GAF	gene	1074118	1074984	.	+	.	ID=gene_3868;transcripts=1;complete=1
ntLink_7	GeMoMa	mRNA	1074118	1074984	.	+	.	ID=I_scapularis_rna-XM_040218591.1_R4;ref-gene=I_scapularis_gene-LOC120846728;aa=289;raa=298;score=459;prediction=4;bestScore=466;ce=1;rce=1;pAA=0.5644;iAA=0.3267;lpm=12;maxScore=1493;maxGap=14;nps=0;start=M;stop=*;evidence=1;Parent=gene_3868;sumWeight=1.0;alternative="I_scapularis_gene-LOC115318038,I_scapularis_gene-LOC121833606";
ntLink_7	GeMoMa	CDS	1074118	1074984	.	+	0	Parent=I_scapularis_rna-XM_040218591.1_R4
ntLink_7	GAF	gene	1110836	1112289	.	+	.	ID=gene_3869;transcripts=1;complete=1
ntLink_7	GeMoMa	mRNA	1110836	1112289	.	+	.	ID=I_scapularis_rna-XM_042291647.1_R3;ref-gene=I_scapularis_gene-LOC121836686;aa=252;raa=192;score=349;prediction=3;bestScore=390;ce=2;rce=2;pAA=0.5285;iAA=0.4183;lpm=14;maxScore=1020;maxGap=14;nps=0;start=M;stop=*;evidence=1;Parent=gene_3869;sumWeight=1.0;
ntLink_7	GeMoMa	CDS	1110836	1110880	.	+	0	Parent=I_scapularis_rna-XM_042291647.1_R3
ntLink_7	GeMoMa	CDS	1111579	1112289	.	+	0	Parent=I_scapularis_rna-XM_042291647.1_R3
##sequence-region ntLink_12 1 1778187
ntLink_12	GAF	gene	26093	26880	.	+	.	ID=gene_8248;transcripts=1;complete=1
ntLink_12	GeMoMa	mRNA	26093	26880	.	+	.	ID=I_scapularis_rna-XM_042294107.1_R0;ref-gene=I_scapularis_gene-LOC121047400;aa=167;raa=199;score=193;prediction=0;bestScore=193;ce=3;rce=3;pAA=0.5534;iAA=0.3398;lpm=13;maxScore=1062;maxGap=13;nps=0;start=M;stop=*;evidence=1;Parent=gene_8248;sumWeight=1.0;
ntLink_12	GeMoMa	CDS	26093	26193	.	+	0	Parent=I_scapularis_rna-XM_042294107.1_R0
ntLink_12	GeMoMa	CDS	26233	26571	.	+	1	Parent=I_scapularis_rna-XM_042294107.1_R0
ntLink_12	GeMoMa	CDS	26820	26880	.	+	1	Parent=I_scapularis_rna-XM_042294107.1_R0
ntLink_12	GAF	gene	77893	92281	.	+	.	ID=gene_8249;transcripts=1;complete=1
ntLink_12	GeMoMa	mRNA	77893	92281	.	+	.	ID=I_scapularis_rna-XM_029982450.4_R0;ref-gene=I_scapularis_gene-LOC8053104;aa=401;raa=409;score=1824;prediction=0;bestScore=1824;ce=7;rce=7;pAA=0.8744;iAA=0.8261;lpm=46;maxScore=2217;maxGap=13;nps=0;start=M;stop=*;evidence=1;Parent=gene_8249;sumWeight=1.0;
ntLink_12	GeMoMa	CDS	77893	78163	.	+	0	Parent=I_scapularis_rna-XM_029982450.4_R0
ntLink_12	GeMoMa	CDS	79816	79986	.	+	2	Parent=I_scapularis_rna-XM_029982450.4_R0
ntLink_12	GeMoMa	CDS	81297	81373	.	+	2	Parent=I_scapularis_rna-XM_029982450.4_R0
ntLink_12	GeMoMa	CDS	82630	82730	.	+	0	Parent=I_scapularis_rna-XM_029982450.4_R0
ntLink_12	GeMoMa	CDS	88029	88297	.	+	1	Parent=I_scapularis_rna-XM_029982450.4_R0
ntLink_12	GeMoMa	CDS	90084	90241	.	+	2	Parent=I_scapularis_rna-XM_029982450.4_R0
ntLink_12	GeMoMa	CDS	92126	92281	.	+	0	Parent=I_scapularis_rna-XM_029982450.4_R0
ntLink_12	GAF	gene	84961	86337	.	-	.	ID=gene_8235;transcripts=1;complete=1
ntLink_12	GeMoMa	mRNA	84961	86337	.	-	.	ID=I_scapularis_rna-XM_040213899.1_R3;ref-gene=I_scapularis_gene-LOC120842727;aa=459;raa=416;score=1019;prediction=3;bestScore=1040;ce=1;rce=1;pAA=0.6681;iAA=0.4915;lpm=15;maxScore=2198;maxGap=15;nps=0;start=M;stop=*;evidence=1;Parent=gene_8235;sumWeight=1.0;
ntLink_12	GeMoMa	CDS	84961	86337	.	-	0	Parent=I_scapularis_rna-XM_040213899.1_R3
ntLink_12	GAF	gene	96992	97699	.	-	.	ID=gene_8236;transcripts=1;complete=1
ntLink_12	GeMoMa	mRNA	96992	97699	.	-	.	ID=I_scapularis_rna-XM_040215102.3_R0;ref-gene=I_scapularis_gene-LOC115330374;aa=236;raa=204;score=223;prediction=0;bestScore=223;ce=1;rce=1;pAA=0.5436;iAA=0.2822;lpm=11;maxScore=1049;maxGap=24;nps=0;start=M;stop=*;evidence=1;Parent=gene_8236;sumWeight=1.0;
ntLink_12	GeMoMa	CDS	96992	97699	.	-	0	Parent=I_scapularis_rna-XM_040215102.3_R0
ntLink_12	GAF	gene	105867	126432	.	+	.	ID=gene_8250;transcripts=1;complete=1
ntLink_12	GeMoMa	mRNA	105867	126432	.	+	.	ID=I_scapularis_rna-XM_029982452.3_R0;ref-gene=I_scapularis_gene-LOC8038271;aa=301;raa=307;score=1109;prediction=0;bestScore=1109;ce=8;rce=8;pAA=0.822;iAA=0.7508;lpm=41;maxScore=1571;maxGap=3;nps=0;start=M;stop=*;evidence=1;Parent=gene_8250;sumWeight=1.0;
ntLink_12	GeMoMa	CDS	105867	105927	.	+	0	Parent=I_scapularis_rna-XM_029982452.3_R0
ntLink_12	GeMoMa	CDS	106058	106107	.	+	2	Parent=I_scapularis_rna-XM_029982452.3_R0
ntLink_12	GeMoMa	CDS	106882	107088	.	+	0	Parent=I_scapularis_rna-XM_029982452.3_R0
ntLink_12	GeMoMa	CDS	112230	112347	.	+	0	Parent=I_scapularis_rna-XM_029982452.3_R0
ntLink_12	GeMoMa	CDS	115640	115662	.	+	2	Parent=I_scapularis_rna-XM_029982452.3_R0
ntLink_12	GeMoMa	CDS	119029	119113	.	+	0	Parent=I_scapularis_rna-XM_029982452.3_R0
ntLink_12	GeMoMa	CDS	123715	123930	.	+	2	Parent=I_scapularis_rna-XM_029982452.3_R0
ntLink_12	GeMoMa	CDS	126290	126432	.	+	2	Parent=I_scapularis_rna-XM_029982452.3_R0
ntLink_12	GAF	gene	140339	149752	.	+	.	ID=gene_8251;transcripts=1;complete=1
ntLink_12	GeMoMa	mRNA	140339	149752	.	+	.	ID=I_scapularis_rna-XM_042290209.1_R2;ref-gene=I_scapularis_gene-LOC8027136;aa=282;raa=287;score=520;prediction=2;bestScore=908;ce=7;rce=7;pAA=0.6983;iAA=0.4475;lpm=13;maxScore=1501;maxGap=5;nps=0;start=M;stop=*;evidence=1;Parent=gene_8251;sumWeight=1.0;
ntLink_12	GeMoMa	CDS	140339	140430	.	+	0	Parent=I_scapularis_rna-XM_042290209.1_R2
ntLink_12	GeMoMa	CDS	141777	141873	.	+	1	Parent=I_scapularis_rna-XM_042290209.1_R2
ntLink_12	GeMoMa	CDS	143435	143529	.	+	0	Parent=I_scapularis_rna-XM_042290209.1_R2
ntLink_12	GeMoMa	CDS	145227	145305	.	+	1	Parent=I_scapularis_rna-XM_042290209.1_R2
ntLink_12	GeMoMa	CDS	147105	147288	.	+	0	Parent=I_scapularis_rna-XM_042290209.1_R2
ntLink_12	GeMoMa	CDS	148241	148377	.	+	2	Parent=I_scapularis_rna-XM_042290209.1_R2
ntLink_12	GeMoMa	CDS	149591	149752	.	+	0	Parent=I_scapularis_rna-XM_042290209.1_R2
ntLink_12	GAF	gene	176221	183120	.	+	.	ID=gene_8254;transcripts=1;complete=1
ntLink_12	GeMoMa	mRNA	176221	183120	.	+	.	ID=I_scapularis_rna-XM_029968162.3_R0;ref-gene=I_scapularis_gene-LOC115309908;aa=232;raa=225;score=430;prediction=0;bestScore=430;ce=5;rce=5;pAA=0.6293;iAA=0.3793;lpm=10;maxScore=1189;maxGap=3;nps=0;start=M;stop=*;evidence=1;Parent=gene_8254;sumWeight=1.0;
ntLink_12	GeMoMa	CDS	176221	176297	.	+	0	Parent=I_scapularis_rna-XM_029968162.3_R0
ntLink_12	GeMoMa	CDS	177190	177271	.	+	1	Parent=I_scapularis_rna-XM_029968162.3_R0
ntLink_12	GeMoMa	CDS	179888	180080	.	+	0	Parent=I_scapularis_rna-XM_029968162.3_R0
ntLink_12	GeMoMa	CDS	182134	182303	.	+	2	Parent=I_scapularis_rna-XM_029968162.3_R0
ntLink_12	GeMoMa	CDS	182947	183120	.	+	0	Parent=I_scapularis_rna-XM_029968162.3_R0
ntLink_12	GAF	gene	190786	197632	.	+	.	ID=gene_8253;transcripts=1;complete=1
ntLink_12	GeMoMa	mRNA	190786	197632	.	+	.	ID=I_scapularis_rna-XM_042290209.1_R1;ref-gene=I_scapularis_gene-LOC8027136;aa=251;raa=287;score=644;prediction=1;bestScore=908;ce=7;rce=7;pAA=0.6655;iAA=0.4983;lpm=21;maxScore=1501;maxGap=12;nps=0;start=M;stop=*;evidence=1;Parent=gene_8253;sumWeight=1.0;
ntLink_12	GeMoMa	CDS	190786	190837	.	+	0	Parent=I_scapularis_rna-XM_042290209.1_R1
ntLink_12	GeMoMa	CDS	191240	191319	.	+	2	Parent=I_scapularis_rna-XM_042290209.1_R1
ntLink_12	GeMoMa	CDS	192010	192094	.	+	0	Parent=I_scapularis_rna-XM_042290209.1_R1
ntLink_12	GeMoMa	CDS	193237	193295	.	+	2	Parent=I_scapularis_rna-XM_042290209.1_R1
ntLink_12	GeMoMa	CDS	193332	193485	.	+	0	Parent=I_scapularis_rna-XM_042290209.1_R1
ntLink_12	GeMoMa	CDS	194952	195112	.	+	2	Parent=I_scapularis_rna-XM_042290209.1_R1
ntLink_12	GeMoMa	CDS	197471	197632	.	+	0	Parent=I_scapularis_rna-XM_042290209.1_R1
ntLink_12	GAF	gene	201337	206571	.	+	.	ID=gene_8252;transcripts=1;complete=1
ntLink_12	GeMoMa	mRNA	201337	206571	.	+	.	ID=I_scapularis_rna-XM_042290221.1_R0;ref-gene=I_scapularis_gene-LOC8027135;aa=211;raa=208;score=675;prediction=0;bestScore=675;ce=5;rce=5;pAA=0.7962;iAA=0.6161;lpm=20;maxScore=1125;maxGap=2;nps=0;start=M;stop=*;evidence=1;Parent=gene_8252;sumWeight=1.0;
ntLink_12	GeMoMa	CDS	201337	201377	.	+	0	Parent=I_scapularis_rna-XM_042290221.1_R0
ntLink_12	GeMoMa	CDS	202692	202779	.	+	1	Parent=I_scapularis_rna-XM_042290221.1_R0
ntLink_12	GeMoMa	CDS	203846	204041	.	+	0	Parent=I_scapularis_rna-XM_042290221.1_R0
ntLink_12	GeMoMa	CDS	205378	205523	.	+	2	Parent=I_scapularis_rna-XM_042290221.1_R0
ntLink_12	GeMoMa	CDS	206410	206571	.	+	0	Parent=I_scapularis_rna-XM_042290221.1_R0
ntLink_12	GAF	gene	211396	220327	.	+	.	ID=gene_8255;transcripts=1;complete=1
ntLink_12	GeMoMa	mRNA	211396	220327	.	+	.	ID=I_scapularis_rna-XM_040218135.1_R1;ref-gene=I_scapularis_gene-LOC8026017;aa=344;raa=362;score=390;prediction=1;bestScore=489;ce=10;rce=10;pAA=0.6332;iAA=0.3747;lpm=13;maxScore=1900;maxGap=13;nps=0;start=M;stop=*;evidence=1;Parent=gene_8255;sumWeight=1.0;
ntLink_12	GeMoMa	CDS	211396	211435	.	+	0	Parent=I_scapularis_rna-XM_040218135.1_R1
ntLink_12	GeMoMa	CDS	211574	211606	.	+	2	Parent=I_scapularis_rna-XM_040218135.1_R1
ntLink_12	GeMoMa	CDS	212803	212836	.	+	2	Parent=I_scapularis_rna-XM_040218135.1_R1
ntLink_12	GeMoMa	CDS	213657	213817	.	+	1	Parent=I_scapularis_rna-XM_040218135.1_R1
ntLink_12	GeMoMa	CDS	214776	214855	.	+	2	Parent=I_scapularis_rna-XM_040218135.1_R1
ntLink_12	GeMoMa	CDS	215893	215981	.	+	0	Parent=I_scapularis_rna-XM_040218135.1_R1
ntLink_12	GeMoMa	CDS	216557	216632	.	+	1	Parent=I_scapularis_rna-XM_040218135.1_R1
ntLink_12	GeMoMa	CDS	217884	218039	.	+	0	Parent=I_scapularis_rna-XM_040218135.1_R1
ntLink_12	GeMoMa	CDS	219150	219344	.	+	0	Parent=I_scapularis_rna-XM_040218135.1_R1
ntLink_12	GeMoMa	CDS	220160	220327	.	+	0	Parent=I_scapularis_rna-XM_040218135.1_R1
ntLink_12	GAF	gene	233097	238110	.	+	.	ID=gene_8256;transcripts=1;complete=1
ntLink_12	GeMoMa	mRNA	233097	238110	.	+	.	ID=I_scapularis_rna-XM_042290196.1_R0;ref-gene=I_scapularis_gene-LOC120842436;aa=231;raa=218;score=775;prediction=0;bestScore=775;ce=5;rce=5;pAA=0.7532;iAA=0.632;lpm=34;maxScore=1173;maxGap=6;nps=0;start=M;stop=*;evidence=1;Parent=gene_8256;sumWeight=1.0;
ntLink_12	GeMoMa	CDS	233097	233116	.	+	0	Parent=I_scapularis_rna-XM_042290196.1_R0
ntLink_12	GeMoMa	CDS	234443	234485	.	+	1	Parent=I_scapularis_rna-XM_042290196.1_R0
ntLink_12	GeMoMa	CDS	235110	235299	.	+	0	Parent=I_scapularis_rna-XM_042290196.1_R0
ntLink_12	GeMoMa	CDS	236446	236612	.	+	2	Parent=I_scapularis_rna-XM_042290196.1_R0
ntLink_12	GeMoMa	CDS	237838	238110	.	+	0	Parent=I_scapularis_rna-XM_042290196.1_R0
ntLink_12	GAF	gene	284293	303134	.	-	.	ID=gene_8237;transcripts=1;complete=1
ntLink_12	GeMoMa	mRNA	284293	303134	.	-	.	ID=I_scapularis_rna-XM_029968133.4_R0;ref-gene=I_scapularis_gene-LOC8023590;aa=468;raa=456;score=1579;prediction=0;bestScore=1579;ce=8;rce=8;pAA=0.7735;iAA=0.6368;lpm=40;maxScore=2458;maxGap=7;nps=0;start=M;stop=*;evidence=1;Parent=gene_8237;sumWeight=1.0;
ntLink_12	GeMoMa	CDS	302837	303134	.	-	0	Parent=I_scapularis_rna-XM_029968133.4_R0
ntLink_12	GeMoMa	CDS	294484	294671	.	-	2	Parent=I_scapularis_rna-XM_029968133.4_R0
ntLink_12	GeMoMa	CDS	291718	291886	.	-	0	Parent=I_scapularis_rna-XM_029968133.4_R0
ntLink_12	GeMoMa	CDS	289373	289482	.	-	2	Parent=I_scapularis_rna-XM_029968133.4_R0
ntLink_12	GeMoMa	CDS	288163	288324	.	-	0	Parent=I_scapularis_rna-XM_029968133.4_R0
ntLink_12	GeMoMa	CDS	285551	285694	.	-	0	Parent=I_scapularis_rna-XM_029968133.4_R0
ntLink_12	GeMoMa	CDS	284625	284739	.	-	0	Parent=I_scapularis_rna-XM_029968133.4_R0
ntLink_12	GeMoMa	CDS	284293	284510	.	-	2	Parent=I_scapularis_rna-XM_029968133.4_R0
ntLink_12	GAF	gene	369644	381052	.	+	.	ID=gene_8257;transcripts=1;complete=1
ntLink_12	GeMoMa	mRNA	369644	381052	.	+	.	ID=I_scapularis_rna-XM_029968169.4_R0;ref-gene=I_scapularis_gene-LOC8035522;aa=348;raa=344;score=1501;prediction=0;bestScore=1501;ce=5;rce=5;pAA=0.8391;iAA=0.7931;lpm=29;maxScore=1810;maxGap=4;nps=0;start=M;stop=*;evidence=1;Parent=gene_8257;sumWeight=1.0;alternative="I_scapularis_gene-LOC115309911";
ntLink_12	GeMoMa	CDS	369644	369839	.	+	0	Parent=I_scapularis_rna-XM_029968169.4_R0
ntLink_12	GeMoMa	CDS	373276	373407	.	+	2	Parent=I_scapularis_rna-XM_029968169.4_R0
ntLink_12	GeMoMa	CDS	378972	379094	.	+	2	Parent=I_scapularis_rna-XM_029968169.4_R0
ntLink_12	GeMoMa	CDS	379803	380040	.	+	2	Parent=I_scapularis_rna-XM_029968169.4_R0
ntLink_12	GeMoMa	CDS	380698	381052	.	+	1	Parent=I_scapularis_rna-XM_029968169.4_R0
ntLink_12	GAF	gene	396918	415506	.	+	.	ID=gene_8258;transcripts=1;complete=1
ntLink_12	GeMoMa	mRNA	396918	415506	.	+	.	ID=I_scapularis_rna-XM_029968168.2_R1;ref-gene=I_scapularis_gene-LOC115309911;aa=310;raa=291;score=736;prediction=1;bestScore=803;ce=5;rce=5;pAA=0.6677;iAA=0.4742;lpm=14;maxScore=1531;maxGap=19;nps=0;start=M;stop=*;evidence=1;Parent=gene_8258;sumWeight=1.0;alternative="I_scapularis_gene-LOC8035522";
ntLink_12	GeMoMa	CDS	396918	397113	.	+	0	Parent=I_scapularis_rna-XM_029968168.2_R1
ntLink_12	GeMoMa	CDS	399511	399642	.	+	2	Parent=I_scapularis_rna-XM_029968168.2_R1
ntLink_12	GeMoMa	CDS	403296	403418	.	+	2	Parent=I_scapularis_rna-XM_029968168.2_R1
ntLink_12	GeMoMa	CDS	411173	411404	.	+	2	Parent=I_scapularis_rna-XM_029968168.2_R1
ntLink_12	GeMoMa	CDS	415260	415506	.	+	1	Parent=I_scapularis_rna-XM_029968168.2_R1
ntLink_12	GAF	gene	405215	408130	.	-	.	ID=gene_8238;transcripts=1;complete=1
ntLink_12	GeMoMa	mRNA	405215	408130	.	-	.	ID=I_scapularis_rna-XM_040216063.1_R0;ref-gene=I_scapularis_gene-LOC120844329;aa=972;raa=953;score=3013;prediction=0;bestScore=3013;ce=1;rce=1;pAA=0.771;iAA=0.6099;lpm=42;maxScore=5021;maxGap=11;nps=0;start=M;stop=*;evidence=1;Parent=gene_8238;sumWeight=1.0;
ntLink_12	GeMoMa	CDS	405215	408130	.	-	0	Parent=I_scapularis_rna-XM_040216063.1_R0
ntLink_12	GAF	gene	541963	568938	.	+	.	ID=gene_8259;transcripts=1;complete=1
ntLink_12	GeMoMa	mRNA	541963	568938	.	+	.	ID=I_scapularis_rna-XM_002436108.5_R0;ref-gene=I_scapularis_gene-LOC8052348;aa=335;raa=297;score=1076;prediction=0;bestScore=1076;ce=7;rce=7;pAA=0.727;iAA=0.6231;lpm=54;maxScore=1618;maxGap=31;nps=0;start=M;stop=*;evidence=1;Parent=gene_8259;sumWeight=1.0;
ntLink_12	GeMoMa	CDS	541963	542131	.	+	0	Parent=I_scapularis_rna-XM_002436108.5_R0
ntLink_12	GeMoMa	CDS	548606	548727	.	+	2	Parent=I_scapularis_rna-XM_002436108.5_R0
ntLink_12	GeMoMa	CDS	561282	561363	.	+	0	Parent=I_scapularis_rna-XM_002436108.5_R0
ntLink_12	GeMoMa	CDS	562396	562580	.	+	2	Parent=I_scapularis_rna-XM_002436108.5_R0
ntLink_12	GeMoMa	CDS	563025	563125	.	+	0	Parent=I_scapularis_rna-XM_002436108.5_R0
ntLink_12	GeMoMa	CDS	567465	567562	.	+	1	Parent=I_scapularis_rna-XM_002436108.5_R0
ntLink_12	GeMoMa	CDS	568691	568938	.	+	2	Parent=I_scapularis_rna-XM_002436108.5_R0
ntLink_12	GAF	gene	604362	691331	.	-	.	ID=gene_8239;transcripts=1;complete=1
ntLink_12	GeMoMa	mRNA	604362	691331	.	-	.	ID=I_scapularis_rna-XM_040503007.2_R0;ref-gene=I_scapularis_gene-LOC115323227;aa=1665;raa=1839;score=4846;prediction=0;bestScore=4846;ce=19;rce=20;pAA=0.6988;iAA=0.5966;lpm=80;maxScore=9603;maxGap=77;nps=0;start=M;stop=*;evidence=1;Parent=gene_8239;sumWeight=1.0;
ntLink_12	GeMoMa	CDS	689327	691331	.	-	0	Parent=I_scapularis_rna-XM_040503007.2_R0
ntLink_12	GeMoMa	CDS	667677	667813	.	-	2	Parent=I_scapularis_rna-XM_040503007.2_R0
ntLink_12	GeMoMa	CDS	665744	665929	.	-	0	Parent=I_scapularis_rna-XM_040503007.2_R0
ntLink_12	GeMoMa	CDS	663967	664138	.	-	0	Parent=I_scapularis_rna-XM_040503007.2_R0
ntLink_12	GeMoMa	CDS	656538	656587	.	-	2	Parent=I_scapularis_rna-XM_040503007.2_R0
ntLink_12	GeMoMa	CDS	654528	654660	.	-	0	Parent=I_scapularis_rna-XM_040503007.2_R0
ntLink_12	GeMoMa	CDS	649115	649422	.	-	2	Parent=I_scapularis_rna-XM_040503007.2_R0
ntLink_12	GeMoMa	CDS	644205	644508	.	-	0	Parent=I_scapularis_rna-XM_040503007.2_R0
ntLink_12	GeMoMa	CDS	641429	641519	.	-	2	Parent=I_scapularis_rna-XM_040503007.2_R0
ntLink_12	GeMoMa	CDS	639624	639779	.	-	1	Parent=I_scapularis_rna-XM_040503007.2_R0
ntLink_12	GeMoMa	CDS	637954	638018	.	-	1	Parent=I_scapularis_rna-XM_040503007.2_R0
ntLink_12	GeMoMa	CDS	631316	631474	.	-	2	Parent=I_scapularis_rna-XM_040503007.2_R0
ntLink_12	GeMoMa	CDS	624653	624787	.	-	2	Parent=I_scapularis_rna-XM_040503007.2_R0
ntLink_12	GeMoMa	CDS	618333	618452	.	-	2	Parent=I_scapularis_rna-XM_040503007.2_R0
ntLink_12	GeMoMa	CDS	617960	618263	.	-	2	Parent=I_scapularis_rna-XM_040503007.2_R0
ntLink_12	GeMoMa	CDS	615657	615793	.	-	1	Parent=I_scapularis_rna-XM_040503007.2_R0
ntLink_12	GeMoMa	CDS	613883	614044	.	-	2	Parent=I_scapularis_rna-XM_040503007.2_R0
ntLink_12	GeMoMa	CDS	607609	607755	.	-	2	Parent=I_scapularis_rna-XM_040503007.2_R0
ntLink_12	GeMoMa	CDS	604362	604585	.	-	2	Parent=I_scapularis_rna-XM_040503007.2_R0
ntLink_12	GAF	gene	726362	728294	.	-	.	ID=gene_8240;transcripts=1;complete=1
ntLink_12	GeMoMa	mRNA	726362	728294	.	-	.	ID=I_scapularis_rna-XM_029983620.3_R1;ref-gene=I_scapularis_gene-LOC115323233;aa=89;raa=79;score=188;prediction=1;bestScore=230;ce=3;rce=3;pAA=0.5143;iAA=0.4667;lpm=35;maxScore=428;maxGap=16;nps=0;start=M;stop=*;evidence=1;Parent=gene_8240;sumWeight=1.0;
ntLink_12	GeMoMa	CDS	728236	728294	.	-	0	Parent=I_scapularis_rna-XM_029983620.3_R1
ntLink_12	GeMoMa	CDS	727551	727678	.	-	1	Parent=I_scapularis_rna-XM_029983620.3_R1
ntLink_12	GeMoMa	CDS	726362	726441	.	-	2	Parent=I_scapularis_rna-XM_029983620.3_R1
ntLink_12	GAF	gene	742841	745645	.	+	.	ID=gene_8260;transcripts=1;complete=1
ntLink_12	GeMoMa	mRNA	742841	745645	.	+	.	ID=I_scapularis_rna-XM_040221932.1_R0;ref-gene=I_scapularis_gene-LOC115318729;aa=435;raa=424;score=355;prediction=0;bestScore=355;ce=5;rce=5;pAA=0.5783;iAA=0.2913;lpm=12;maxScore=2227;maxGap=12;nps=0;start=M;stop=*;evidence=1;Parent=gene_8260;sumWeight=1.0;
ntLink_12	GeMoMa	CDS	742841	742984	.	+	0	Parent=I_scapularis_rna-XM_040221932.1_R0
ntLink_12	GeMoMa	CDS	743864	744207	.	+	0	Parent=I_scapularis_rna-XM_040221932.1_R0
ntLink_12	GeMoMa	CDS	744712	744853	.	+	1	Parent=I_scapularis_rna-XM_040221932.1_R0
ntLink_12	GeMoMa	CDS	744935	745206	.	+	0	Parent=I_scapularis_rna-XM_040221932.1_R0
ntLink_12	GeMoMa	CDS	745243	745645	.	+	1	Parent=I_scapularis_rna-XM_040221932.1_R0
ntLink_12	GAF	gene	749483	769774	.	+	.	ID=gene_8261;transcripts=1;complete=1
ntLink_12	GeMoMa	mRNA	749483	769774	.	+	.	ID=I_scapularis_rna-XM_040206056.2_R6;ref-gene=I_scapularis_gene-LOC115317158;aa=524;raa=523;score=1673;prediction=6;bestScore=1892;ce=14;rce=14;pAA=0.7395;iAA=0.6027;lpm=25;maxScore=2692;maxGap=3;nps=0;start=M;stop=*;evidence=1;Parent=gene_8261;sumWeight=1.0;alternative="I_scapularis_gene-LOC115316526,I_scapularis_gene-LOC115317152,I_scapularis_gene-LOC115327181,I_scapularis_gene-LOC120836257,I_…
ntLink_12	GeMoMa	CDS	749483	749547	.	+	0	Parent=I_scapularis_rna-XM_040206056.2_R6
ntLink_12	GeMoMa	CDS	750804	750900	.	+	1	Parent=I_scapularis_rna-XM_040206056.2_R6
ntLink_12	GeMoMa	CDS	751353	751405	.	+	0	Parent=I_scapularis_rna-XM_040206056.2_R6
ntLink_12	GeMoMa	CDS	754184	754280	.	+	1	Parent=I_scapularis_rna-XM_040206056.2_R6
ntLink_12	GeMoMa	CDS	754796	754912	.	+	0	Parent=I_scapularis_rna-XM_040206056.2_R6
ntLink_12	GeMoMa	CDS	756203	756291	.	+	0	Parent=I_scapularis_rna-XM_040206056.2_R6
ntLink_12	GeMoMa	CDS	758460	758605	.	+	1	Parent=I_scapularis_rna-XM_040206056.2_R6
ntLink_12	GeMoMa	CDS	759664	759779	.	+	2	Parent=I_scapularis_rna-XM_040206056.2_R6
ntLink_12	GeMoMa	CDS	760322	760463	.	+	0	Parent=I_scapularis_rna-XM_040206056.2_R6
ntLink_12	GeMoMa	CDS	761917	762077	.	+	2	Parent=I_scapularis_rna-XM_040206056.2_R6
ntLink_12	GeMoMa	CDS	764573	764664	.	+	0	Parent=I_scapularis_rna-XM_040206056.2_R6
ntLink_12	GeMoMa	CDS	767609	767752	.	+	1	Parent=I_scapularis_rna-XM_040206056.2_R6
ntLink_12	GeMoMa	CDS	768697	768859	.	+	1	Parent=I_scapularis_rna-XM_040206056.2_R6
ntLink_12	GeMoMa	CDS	769685	769774	.	+	0	Parent=I_scapularis_rna-XM_040206056.2_R6
ntLink_12	GAF	gene	775374	803474	.	-	.	ID=gene_8242;transcripts=1;complete=1
ntLink_12	GeMoMa	mRNA	775374	803474	.	-	.	ID=I_scapularis_rna-XM_002403081.5_R1;ref-gene=I_scapularis_gene-LOC8036657;aa=412;raa=420;score=815;prediction=1;bestScore=1516;ce=8;rce=8;pAA=0.6457;iAA=0.4126;lpm=15;maxScore=2314;maxGap=10;nps=0;start=M;stop=*;evidence=1;Parent=gene_8242;sumWeight=1.0;
ntLink_12	GeMoMa	CDS	803199	803474	.	-	0	Parent=I_scapularis_rna-XM_002403081.5_R1
ntLink_12	GeMoMa	CDS	800544	800631	.	-	0	Parent=I_scapularis_rna-XM_002403081.5_R1
ntLink_12	GeMoMa	CDS	798493	798665	.	-	2	Parent=I_scapularis_rna-XM_002403081.5_R1
ntLink_12	GeMoMa	CDS	796303	796403	.	-	0	Parent=I_scapularis_rna-XM_002403081.5_R1
ntLink_12	GeMoMa	CDS	783012	783109	.	-	1	Parent=I_scapularis_rna-XM_002403081.5_R1
ntLink_12	GeMoMa	CDS	779969	780109	.	-	2	Parent=I_scapularis_rna-XM_002403081.5_R1
ntLink_12	GeMoMa	CDS	777479	777744	.	-	2	Parent=I_scapularis_rna-XM_002403081.5_R1
ntLink_12	GeMoMa	CDS	775374	775466	.	-	0	Parent=I_scapularis_rna-XM_002403081.5_R1
ntLink_12	GAF	gene	785279	787618	.	+	.	ID=gene_8262;transcripts=1;complete=1
ntLink_12	GeMoMa	mRNA	785279	787618	.	+	.	ID=I_scapularis_rna-XM_042287994.1_R6;ref-gene=I_scapularis_gene-LOC121834245;aa=422;raa=444;score=811;prediction=6;bestScore=1139;ce=4;rce=4;pAA=0.6244;iAA=0.42;lpm=16;maxScore=2300;maxGap=18;nps=0;start=M;stop=*;evidence=1;Parent=gene_8262;sumWeight=1.0;
ntLink_12	GeMoMa	CDS	785279	785333	.	+	0	Parent=I_scapularis_rna-XM_042287994.1_R6
ntLink_12	GeMoMa	CDS	785415	785563	.	+	2	Parent=I_scapularis_rna-XM_042287994.1_R6
ntLink_12	GeMoMa	CDS	785917	786001	.	+	0	Parent=I_scapularis_rna-XM_042287994.1_R6
ntLink_12	GeMoMa	CDS	786642	787618	.	+	2	Parent=I_scapularis_rna-XM_042287994.1_R6
ntLink_12	GAF	gene	790059	792653	.	-	.	ID=gene_8241;transcripts=1;complete=1
ntLink_12	GeMoMa	mRNA	790059	792653	.	-	.	ID=I_scapularis_rna-XM_042291377.1_R4;ref-gene=I_scapularis_gene-LOC121047463;aa=482;raa=481;score=910;prediction=4;bestScore=970;ce=3;rce=3;pAA=0.6906;iAA=0.4078;lpm=14;maxScore=2505;maxGap=4;nps=0;start=M;stop=*;evidence=1;Parent=gene_8241;sumWeight=1.0;alternative="I_scapularis_gene-LOC121834246";
ntLink_12	GeMoMa	CDS	792378	792653	.	-	0	Parent=I_scapularis_rna-XM_042291377.1_R4
ntLink_12	GeMoMa	CDS	791764	791837	.	-	0	Parent=I_scapularis_rna-XM_042291377.1_R4
ntLink_12	GeMoMa	CDS	790059	791154	.	-	1	Parent=I_scapularis_rna-XM_042291377.1_R4
ntLink_12	GAF	gene	809493	824538	.	-	.	ID=gene_8243;transcripts=1;complete=1
ntLink_12	GeMoMa	mRNA	809493	824538	.	-	.	ID=I_scapularis_rna-XM_029992545.4_R8;ref-gene=I_scapularis_gene-LOC8031476;aa=422;raa=447;score=1075;prediction=8;bestScore=1337;ce=9;rce=9;pAA=0.6935;iAA=0.4787;lpm=19;maxScore=2348;maxGap=20;nps=0;start=M;stop=*;evidence=1;Parent=gene_8243;sumWeight=1.0;alternative="I_scapularis_gene-LOC115330664";
ntLink_12	GeMoMa	CDS	824476	824538	.	-	0	Parent=I_scapularis_rna-XM_029992545.4_R8
ntLink_12	GeMoMa	CDS	823502	823598	.	-	0	Parent=I_scapularis_rna-XM_029992545.4_R8
ntLink_12	GeMoMa	CDS	822970	823046	.	-	2	Parent=I_scapularis_rna-XM_029992545.4_R8
ntLink_12	GeMoMa	CDS	821887	822053	.	-	0	Parent=I_scapularis_rna-XM_029992545.4_R8
ntLink_12	GeMoMa	CDS	820881	821015	.	-	1	Parent=I_scapularis_rna-XM_029992545.4_R8
ntLink_12	GeMoMa	CDS	813938	814103	.	-	1	Parent=I_scapularis_rna-XM_029992545.4_R8
ntLink_12	GeMoMa	CDS	812585	812738	.	-	0	Parent=I_scapularis_rna-XM_029992545.4_R8
ntLink_12	GeMoMa	CDS	811699	811802	.	-	2	Parent=I_scapularis_rna-XM_029992545.4_R8
ntLink_12	GeMoMa	CDS	809493	809795	.	-	0	Parent=I_scapularis_rna-XM_029992545.4_R8
ntLink_12	GAF	gene	818086	819787	.	-	.	ID=gene_8244;transcripts=1;complete=1
ntLink_12	GeMoMa	mRNA	818086	819787	.	-	.	ID=I_scapularis_rna-XM_042289055.1_R7;ref-gene=I_scapularis_gene-LOC121835111;aa=460;raa=425;score=587;prediction=7;bestScore=716;ce=2;rce=2;pAA=0.572;iAA=0.3369;lpm=11;maxScore=2222;maxGap=15;nps=0;start=M;stop=*;evidence=1;Parent=gene_8244;sumWeight=1.0;
ntLink_12	GeMoMa	CDS	819576	819787	.	-	0	Parent=I_scapularis_rna-XM_042289055.1_R7
ntLink_12	GeMoMa	CDS	818086	819253	.	-	1	Parent=I_scapularis_rna-XM_042289055.1_R7
ntLink_12	GAF	gene	1056845	1089184	.	-	.	ID=gene_8245;transcripts=1;complete=1
ntLink_12	GeMoMa	mRNA	1056845	1089184	.	-	.	ID=I_scapularis_rna-XM_040214566.2_R0;ref-gene=I_scapularis_gene-LOC8032552;aa=663;raa=666;score=3125;prediction=0;bestScore=3125;ce=16;rce=16;pAA=0.9249;iAA=0.8964;lpm=88;maxScore=3463;maxGap=3;nps=0;start=M;stop=*;evidence=1;Parent=gene_8245;sumWeight=1.0;
ntLink_12	GeMoMa	CDS	1089159	1089184	.	-	0	Parent=I_scapularis_rna-XM_040214566.2_R0
ntLink_12	GeMoMa	CDS	1088851	1088959	.	-	1	Parent=I_scapularis_rna-XM_040214566.2_R0
ntLink_12	GeMoMa	CDS	1086074	1086173	.	-	0	Parent=I_scapularis_rna-XM_040214566.2_R0
ntLink_12	GeMoMa	CDS	1084777	1084981	.	-	2	Parent=I_scapularis_rna-XM_040214566.2_R0
ntLink_12	GeMoMa	CDS	1082159	1082282	.	-	1	Parent=I_scapularis_rna-XM_040214566.2_R0
ntLink_12	GeMoMa	CDS	1080768	1080892	.	-	0	Parent=I_scapularis_rna-XM_040214566.2_R0
ntLink_12	GeMoMa	CDS	1080619	1080665	.	-	1	Parent=I_scapularis_rna-XM_040214566.2_R0
ntLink_12	GeMoMa	CDS	1080080	1080183	.	-	2	Parent=I_scapularis_rna-XM_040214566.2_R0
ntLink_12	GeMoMa	CDS	1078916	1079029	.	-	0	Parent=I_scapularis_rna-XM_040214566.2_R0
ntLink_12	GeMoMa	CDS	1078286	1078381	.	-	0	Parent=I_scapularis_rna-XM_040214566.2_R0
ntLink_12	GeMoMa	CDS	1076241	1076454	.	-	0	Parent=I_scapularis_rna-XM_040214566.2_R0
ntLink_12	GeMoMa	CDS	1065292	1065428	.	-	2	Parent=I_scapularis_rna-XM_040214566.2_R0
ntLink_12	GeMoMa	CDS	1063377	1063465	.	-	0	Parent=I_scapularis_rna-XM_040214566.2_R0
ntLink_12	GeMoMa	CDS	1059454	1059533	.	-	1	Parent=I_scapularis_rna-XM_040214566.2_R0
ntLink_12	GeMoMa	CDS	1058956	1059088	.	-	2	Parent=I_scapularis_rna-XM_040214566.2_R0
ntLink_12	GeMoMa	CDS	1056845	1057130	.	-	1	Parent=I_scapularis_rna-XM_040214566.2_R0
ntLink_12	GAF	gene	1092030	1155386	.	+	.	ID=gene_8263;transcripts=1;complete=1
ntLink_12	GeMoMa	mRNA	1092030	1155386	.	+	.	ID=I_scapularis_rna-XM_002410233.5_R0;ref-gene=I_scapularis_gene-LOC8032556;aa=777;raa=774;score=3716;prediction=0;bestScore=3716;ce=12;rce=12;pAA=0.9384;iAA=0.9101;lpm=126;maxScore=4097;maxGap=2;nps=0;start=M;stop=*;evidence=1;Parent=gene_8263;sumWeight=1.0;
ntLink_12	GeMoMa	CDS	1092030	1092577	.	+	0	Parent=I_scapularis_rna-XM_002410233.5_R0
ntLink_12	GeMoMa	CDS	1104037	1104183	.	+	1	Parent=I_scapularis_rna-XM_002410233.5_R0
ntLink_12	GeMoMa	CDS	1116475	1116606	.	+	1	Parent=I_scapularis_rna-XM_002410233.5_R0
ntLink_12	GeMoMa	CDS	1117452	1117589	.	+	1	Parent=I_scapularis_rna-XM_002410233.5_R0
ntLink_12	GeMoMa	CDS	1129596	1129815	.	+	1	Parent=I_scapularis_rna-XM_002410233.5_R0
ntLink_12	GeMoMa	CDS	1130354	1130521	.	+	0	Parent=I_scapularis_rna-XM_002410233.5_R0
ntLink_12	GeMoMa	CDS	1145306	1145380	.	+	0	Parent=I_scapularis_rna-XM_002410233.5_R0
ntLink_12	GeMoMa	CDS	1147532	1147674	.	+	0	Parent=I_scapularis_rna-XM_002410233.5_R0
ntLink_12	GeMoMa	CDS	1148837	1148934	.	+	1	Parent=I_scapularis_rna-XM_002410233.5_R0
ntLink_12	GeMoMa	CDS	1149990	1150325	.	+	2	Parent=I_scapularis_rna-XM_002410233.5_R0
ntLink_12	GeMoMa	CDS	1154116	1154230	.	+	2	Parent=I_scapularis_rna-XM_002410233.5_R0
ntLink_12	GeMoMa	CDS	1155176	1155386	.	+	1	Parent=I_scapularis_rna-XM_002410233.5_R0
ntLink_12	GAF	gene	1169676	1206866	.	+	.	ID=gene_8264;transcripts=1;complete=1
ntLink_12	GeMoMa	mRNA	1169676	1206866	.	+	.	ID=I_scapularis_rna-XM_029972094.3_R0;ref-gene=I_scapularis_gene-LOC8032554;aa=537;raa=515;score=2425;prediction=0;bestScore=2425;ce=15;rce=15;pAA=0.8994;iAA=0.8715;lpm=116;maxScore=2712;maxGap=13;nps=0;start=M;stop=*;evidence=1;Parent=gene_8264;sumWeight=1.0;
ntLink_12	GeMoMa	CDS	1169676	1169694	.	+	0	Parent=I_scapularis_rna-XM_029972094.3_R0
ntLink_12	GeMoMa	CDS	1169990	1170015	.	+	2	Parent=I_scapularis_rna-XM_029972094.3_R0
ntLink_12	GeMoMa	CDS	1171219	1171391	.	+	0	Parent=I_scapularis_rna-XM_029972094.3_R0
ntLink_12	GeMoMa	CDS	1173092	1173232	.	+	1	Parent=I_scapularis_rna-XM_029972094.3_R0
ntLink_12	GeMoMa	CDS	1173989	1174076	.	+	1	Parent=I_scapularis_rna-XM_029972094.3_R0
ntLink_12	GeMoMa	CDS	1174169	1174240	.	+	0	Parent=I_scapularis_rna-XM_029972094.3_R0
ntLink_12	GeMoMa	CDS	1176864	1176973	.	+	0	Parent=I_scapularis_rna-XM_029972094.3_R0
ntLink_12	GeMoMa	CDS	1177085	1177204	.	+	1	Parent=I_scapularis_rna-XM_029972094.3_R0
ntLink_12	GeMoMa	CDS	1177574	1177727	.	+	1	Parent=I_scapularis_rna-XM_029972094.3_R0
ntLink_12	GeMoMa	CDS	1181282	1181353	.	+	0	Parent=I_scapularis_rna-XM_029972094.3_R0
ntLink_12	GeMoMa	CDS	1181760	1181944	.	+	0	Parent=I_scapularis_rna-XM_029972094.3_R0
ntLink_12	GeMoMa	CDS	1187252	1187348	.	+	1	Parent=I_scapularis_rna-XM_029972094.3_R0
ntLink_12	GeMoMa	CDS	1200799	1200904	.	+	0	Parent=I_scapularis_rna-XM_029972094.3_R0
ntLink_12	GeMoMa	CDS	1205365	1205514	.	+	2	Parent=I_scapularis_rna-XM_029972094.3_R0
ntLink_12	GeMoMa	CDS	1206769	1206866	.	+	2	Parent=I_scapularis_rna-XM_029972094.3_R0
ntLink_12	GAF	gene	1509220	1509717	.	+	.	ID=gene_8265;transcripts=1;complete=1
ntLink_12	GeMoMa	mRNA	1509220	1509717	.	+	.	ID=I_scapularis_rna-XM_029972125.4_R0;ref-gene=I_scapularis_gene-LOC8041745;aa=100;raa=92;score=133;prediction=0;bestScore=133;ce=2;rce=2;pAA=0.581;iAA=0.3714;lpm=13;maxScore=474;maxGap=12;nps=0;start=M;stop=*;evidence=1;Parent=gene_8265;sumWeight=1.0;
ntLink_12	GeMoMa	CDS	1509220	1509275	.	+	0	Parent=I_scapularis_rna-XM_029972125.4_R0
ntLink_12	GeMoMa	CDS	1509474	1509717	.	+	1	Parent=I_scapularis_rna-XM_029972125.4_R0
ntLink_12	GAF	gene	1523941	1524522	.	-	.	ID=gene_8246;transcripts=1;complete=1
ntLink_12	GeMoMa	mRNA	1523941	1524522	.	-	.	ID=I_scapularis_rna-XM_002435507.5_R2;ref-gene=I_scapularis_gene-LOC8051897;aa=194;raa=454;score=231;prediction=2;bestScore=1303;ce=1;rce=1;pAA=0.2885;iAA=0.2115;lpm=10;maxScore=2385;maxGap=139;nps=0;start=M;stop=*;evidence=1;Parent=gene_8246;sumWeight=1.0;
ntLink_12	GeMoMa	CDS	1523941	1524522	.	-	0	Parent=I_scapularis_rna-XM_002435507.5_R2
ntLink_12	GAF	gene	1618377	1634710	.	+	.	ID=gene_8266;transcripts=1;complete=1
ntLink_12	GeMoMa	mRNA	1618377	1634710	.	+	.	ID=I_scapularis_rna-XM_029972157.2_R0;ref-gene=I_scapularis_gene-LOC8024019;aa=624;raa=625;score=2486;prediction=0;bestScore=2486;ce=7;rce=5;pAA=0.8512;iAA=0.7872;lpm=34;maxScore=3145;maxGap=1;nps=0;start=M;stop=*;evidence=1;Parent=gene_8266;sumWeight=1.0;
ntLink_12	GeMoMa	CDS	1618377	1618581	.	+	0	Parent=I_scapularis_rna-XM_029972157.2_R0
ntLink_12	GeMoMa	CDS	1619180	1619535	.	+	2	Parent=I_scapularis_rna-XM_029972157.2_R0
ntLink_12	GeMoMa	CDS	1619853	1620133	.	+	0	Parent=I_scapularis_rna-XM_029972157.2_R0
ntLink_12	GeMoMa	CDS	1627220	1627700	.	+	1	Parent=I_scapularis_rna-XM_029972157.2_R0
ntLink_12	GeMoMa	CDS	1628540	1628860	.	+	0	Parent=I_scapularis_rna-XM_029972157.2_R0
ntLink_12	GeMoMa	CDS	1629809	1629922	.	+	0	Parent=I_scapularis_rna-XM_029972157.2_R0
ntLink_12	GeMoMa	CDS	1634597	1634710	.	+	0	Parent=I_scapularis_rna-XM_029972157.2_R0
##sequence-region ntLink_13 1 634836
ntLink_13	GAF	gene	104643	109554	.	-	.	ID=gene_8345;transcripts=1;complete=1
ntLink_13	GeMoMa	mRNA	104643	109554	.	-	.	ID=I_scapularis_rna-XM_042290215.1_R9;ref-gene=I_scapularis_gene-LOC121835743;aa=1121;raa=1078;score=2141;prediction=9;bestScore=2367;ce=4;rce=3;pAA=0.6629;iAA=0.4237;lpm=33;maxScore=5670;maxGap=29;nps=0;start=M;stop=*;evidence=1;Parent=gene_8345;sumWeight=1.0;
ntLink_13	GeMoMa	CDS	109216	109554	.	-	0	Parent=I_scapularis_rna-XM_042290215.1_R9
ntLink_13	GeMoMa	CDS	106029	107835	.	-	0	Parent=I_scapularis_rna-XM_042290215.1_R9
ntLink_13	GeMoMa	CDS	105628	105920	.	-	2	Parent=I_scapularis_rna-XM_042290215.1_R9
ntLink_13	GeMoMa	CDS	104643	105566	.	-	0	Parent=I_scapularis_rna-XM_042290215.1_R9
ntLink_13	GAF	gene	311527	313215	.	+	.	ID=gene_8350;transcripts=1;complete=1
ntLink_13	GeMoMa	mRNA	311527	313215	.	+	.	ID=I_scapularis_rna-XM_040217097.1_R4;ref-gene=I_scapularis_gene-LOC115331804;aa=563;raa=594;score=1381;prediction=4;bestScore=1409;ce=1;rce=1;pAA=0.6975;iAA=0.5058;lpm=22;maxScore=3075;maxGap=15;nps=0;start=M;stop=*;evidence=1;Parent=gene_8350;sumWeight=1.0;alternative="I_scapularis_gene-LOC121833187";
ntLink_13	GeMoMa	CDS	311527	313215	.	+	0	Parent=I_scapularis_rna-XM_040217097.1_R4
ntLink_13	GAF	gene	372892	374965	.	-	.	ID=gene_8346;transcripts=1;complete=1
ntLink_13	GeMoMa	mRNA	372892	374965	.	-	.	ID=I_scapularis_rna-XM_040219896.1_R9;ref-gene=I_scapularis_gene-LOC120847949;aa=403;raa=412;score=639;prediction=9;bestScore=773;ce=4;rce=4;pAA=0.5822;iAA=0.3813;lpm=13;maxScore=2137;maxGap=15;nps=0;start=M;stop=*;evidence=1;Parent=gene_8346;sumWeight=1.0;
ntLink_13	GeMoMa	CDS	374915	374965	.	-	0	Parent=I_scapularis_rna-XM_040219896.1_R9
ntLink_13	GeMoMa	CDS	373973	374193	.	-	0	Parent=I_scapularis_rna-XM_040219896.1_R9
ntLink_13	GeMoMa	CDS	373785	373915	.	-	1	Parent=I_scapularis_rna-XM_040219896.1_R9
ntLink_13	GeMoMa	CDS	372892	373697	.	-	2	Parent=I_scapularis_rna-XM_040219896.1_R9
ntLink_13	GAF	gene	541389	541943	.	-	.	ID=gene_8347;transcripts=1;complete=1
ntLink_13	GeMoMa	mRNA	541389	541943	.	-	.	ID=I_scapularis_rna-XM_042294105.1_R6;ref-gene=I_scapularis_gene-LOC121838077;aa=142;raa=159;score=371;prediction=6;bestScore=410;ce=2;rce=2;pAA=0.717;iAA=0.4906;lpm=12;maxScore=841;maxGap=17;nps=0;start=M;stop=*;evidence=1;Parent=gene_8347;sumWeight=1.0;
ntLink_13	GeMoMa	CDS	541791	541943	.	-	0	Parent=I_scapularis_rna-XM_042294105.1_R6
ntLink_13	GeMoMa	CDS	541389	541661	.	-	0	Parent=I_scapularis_rna-XM_042294105.1_R6
##sequence-region ntLink_15 1 1754379
ntLink_15	GAF	gene	352636	354789	.	-	.	ID=gene_8089;transcripts=1;complete=1
ntLink_15	GeMoMa	mRNA	352636	354789	.	-	.	ID=I_scapularis_rna-XM_040216869.3_R4;ref-gene=I_scapularis_gene-LOC115317871;aa=718;raa=718;score=3259;prediction=4;bestScore=3416;ce=1;rce=1;pAA=0.9401;iAA=0.8955;lpm=65;maxScore=3644;maxGap=0;nps=0;start=M;stop=*;evidence=1;Parent=gene_8089;sumWeight=1.0;alternative="I_scapularis_gene-LOC115310249,I_scapularis_gene-LOC115329142,I_scapularis_gene-LOC120850337";
ntLink_15	GeMoMa	CDS	352636	354789	.	-	0	Parent=I_scapularis_rna-XM_040216869.3_R4
ntLink_15	GAF	gene	606843	662729	.	-	.	ID=gene_8090;transcripts=1;complete=1
ntLink_15	GeMoMa	mRNA	606843	662729	.	-	.	ID=I_scapularis_rna-XM_040223215.3_R0;ref-gene=I_scapularis_gene-LOC8026095;aa=355;raa=352;score=1709;prediction=0;bestScore=1709;ce=10;rce=10;pAA=0.9324;iAA=0.907;lpm=102;maxScore=1861;maxGap=3;nps=0;start=M;stop=*;evidence=1;Parent=gene_8090;sumWeight=1.0;
ntLink_15	GeMoMa	CDS	662675	662729	.	-	0	Parent=I_scapularis_rna-XM_040223215.3_R0
ntLink_15	GeMoMa	CDS	661807	661868	.	-	2	Parent=I_scapularis_rna-XM_040223215.3_R0
ntLink_15	GeMoMa	CDS	658388	658516	.	-	0	Parent=I_scapularis_rna-XM_040223215.3_R0
ntLink_15	GeMoMa	CDS	656560	656658	.	-	0	Parent=I_scapularis_rna-XM_040223215.3_R0
ntLink_15	GeMoMa	CDS	652190	652272	.	-	0	Parent=I_scapularis_rna-XM_040223215.3_R0
ntLink_15	GeMoMa	CDS	643085	643211	.	-	1	Parent=I_scapularis_rna-XM_040223215.3_R0
ntLink_15	GeMoMa	CDS	638277	638372	.	-	0	Parent=I_scapularis_rna-XM_040223215.3_R0
ntLink_15	GeMoMa	CDS	623519	623641	.	-	0	Parent=I_scapularis_rna-XM_040223215.3_R0
ntLink_15	GeMoMa	CDS	617588	617752	.	-	0	Parent=I_scapularis_rna-XM_040223215.3_R0
ntLink_15	GeMoMa	CDS	606843	606968	.	-	0	Parent=I_scapularis_rna-XM_040223215.3_R0
ntLink_15	GAF	gene	1085922	1087939	.	+	.	ID=gene_8080;transcripts=1;complete=1
ntLink_15	GeMoMa	mRNA	1085922	1087939	.	+	.	ID=I_scapularis_rna-XM_042288775.1_R3;ref-gene=I_scapularis_gene-LOC121046796;aa=388;raa=378;score=1313;prediction=3;bestScore=1387;ce=2;rce=2;pAA=0.7712;iAA=0.653;lpm=16;maxScore=1978;maxGap=7;nps=0;start=M;stop=*;evidence=1;Parent=gene_8080;sumWeight=1.0;
ntLink_15	GeMoMa	CDS	1085922	1087000	.	+	0	Parent=I_scapularis_rna-XM_042288775.1_R3
ntLink_15	GeMoMa	CDS	1087855	1087939	.	+	1	Parent=I_scapularis_rna-XM_042288775.1_R3
ntLink_15	GAF	gene	1088494	1090756	.	+	.	ID=gene_8079;transcripts=1;complete=1
ntLink_15	GeMoMa	mRNA	1088494	1090756	.	+	.	ID=I_scapularis_rna-XM_042287570.1_R7;ref-gene=I_scapularis_gene-LOC121833858;aa=471;raa=600;score=1439;prediction=7;bestScore=1858;ce=4;rce=3;pAA=0.6429;iAA=0.5406;lpm=63;maxScore=3168;maxGap=46;nps=0;start=M;stop=*;evidence=1;Parent=gene_8079;sumWeight=1.0;
ntLink_15	GeMoMa	CDS	1088494	1088976	.	+	0	Parent=I_scapularis_rna-XM_042287570.1_R7
ntLink_15	GeMoMa	CDS	1089007	1089768	.	+	0	Parent=I_scapularis_rna-XM_042287570.1_R7
ntLink_15	GeMoMa	CDS	1090553	1090624	.	+	0	Parent=I_scapularis_rna-XM_042287570.1_R7
ntLink_15	GeMoMa	CDS	1090661	1090756	.	+	0	Parent=I_scapularis_rna-XM_042287570.1_R7
ntLink_15	GAF	gene	1104390	1136998	.	-	.	ID=gene_8091;transcripts=1;complete=1
ntLink_15	GeMoMa	mRNA	1104390	1136998	.	-	.	ID=I_scapularis_rna-XM_040206365.3_R0;ref-gene=I_scapularis_gene-LOC115321098;aa=361;raa=450;score=928;prediction=0;bestScore=928;ce=10;rce=12;pAA=0.6475;iAA=0.5144;lpm=20;maxScore=2406;maxGap=31;nps=0;start=M;stop=*;evidence=1;Parent=gene_8091;sumWeight=1.0;
ntLink_15	GeMoMa	CDS	1136993	1136998	.	-	0	Parent=I_scapularis_rna-XM_040206365.3_R0
ntLink_15	GeMoMa	CDS	1136828	1136929	.	-	0	Parent=I_scapularis_rna-XM_040206365.3_R0
ntLink_15	GeMoMa	CDS	1136600	1136730	.	-	0	Parent=I_scapularis_rna-XM_040206365.3_R0
ntLink_15	GeMoMa	CDS	1118089	1118179	.	-	1	Parent=I_scapularis_rna-XM_040206365.3_R0
ntLink_15	GeMoMa	CDS	1117395	1117580	.	-	0	Parent=I_scapularis_rna-XM_040206365.3_R0
ntLink_15	GeMoMa	CDS	1114460	1114567	.	-	0	Parent=I_scapularis_rna-XM_040206365.3_R0
ntLink_15	GeMoMa	CDS	1113155	1113249	.	-	0	Parent=I_scapularis_rna-XM_040206365.3_R0
ntLink_15	GeMoMa	CDS	1106712	1106861	.	-	1	Parent=I_scapularis_rna-XM_040206365.3_R0
ntLink_15	GeMoMa	CDS	1105613	1105664	.	-	1	Parent=I_scapularis_rna-XM_040206365.3_R0
ntLink_15	GeMoMa	CDS	1104390	1104551	.	-	0	Parent=I_scapularis_rna-XM_040206365.3_R0
ntLink_15	GAF	gene	1137630	1169557	.	+	.	ID=gene_8081;transcripts=1;complete=1
ntLink_15	GeMoMa	mRNA	1137630	1169557	.	+	.	ID=I_scapularis_rna-XM_042289541.1_R0;ref-gene=I_scapularis_gene-LOC8023657;aa=1184;raa=1277;score=2857;prediction=0;bestScore=2857;ce=11;rce=10;pAA=0.6684;iAA=0.5215;lpm=27;maxScore=6993;maxGap=19;nps=0;start=M;stop=*;evidence=1;Parent=gene_8081;sumWeight=1.0;
ntLink_15	GeMoMa	CDS	1137630	1137712	.	+	0	Parent=I_scapularis_rna-XM_042289541.1_R0
ntLink_15	GeMoMa	CDS	1142726	1142827	.	+	1	Parent=I_scapularis_rna-XM_042289541.1_R0
ntLink_15	GeMoMa	CDS	1145204	1145402	.	+	1	Parent=I_scapularis_rna-XM_042289541.1_R0
ntLink_15	GeMoMa	CDS	1147862	1148037	.	+	0	Parent=I_scapularis_rna-XM_042289541.1_R0
ntLink_15	GeMoMa	CDS	1151659	1151953	.	+	1	Parent=I_scapularis_rna-XM_042289541.1_R0
ntLink_15	GeMoMa	CDS	1154329	1154550	.	+	0	Parent=I_scapularis_rna-XM_042289541.1_R0
ntLink_15	GeMoMa	CDS	1160988	1161337	.	+	0	Parent=I_scapularis_rna-XM_042289541.1_R0
ntLink_15	GeMoMa	CDS	1162102	1162334	.	+	1	Parent=I_scapularis_rna-XM_042289541.1_R0
ntLink_15	GeMoMa	CDS	1163135	1163295	.	+	2	Parent=I_scapularis_rna-XM_042289541.1_R0
ntLink_15	GeMoMa	CDS	1164312	1164698	.	+	0	Parent=I_scapularis_rna-XM_042289541.1_R0
ntLink_15	GeMoMa	CDS	1168214	1169557	.	+	0	Parent=I_scapularis_rna-XM_042289541.1_R0
ntLink_15	GAF	gene	1195466	1210799	.	-	.	ID=gene_8092;transcripts=1;complete=1
ntLink_15	GeMoMa	mRNA	1195466	1210799	.	-	.	ID=I_scapularis_rna-XM_029981364.4_R0;ref-gene=I_scapularis_gene-LOC8023656;aa=264;raa=260;score=1227;prediction=0;bestScore=1227;ce=6;rce=6;pAA=0.9358;iAA=0.917;lpm=72;maxScore=1338;maxGap=5;nps=0;start=M;stop=*;evidence=1;Parent=gene_8092;sumWeight=1.0;
ntLink_15	GeMoMa	CDS	1210767	1210799	.	-	0	Parent=I_scapularis_rna-XM_029981364.4_R0
ntLink_15	GeMoMa	CDS	1209980	1210210	.	-	0	Parent=I_scapularis_rna-XM_029981364.4_R0
ntLink_15	GeMoMa	CDS	1207433	1207571	.	-	0	Parent=I_scapularis_rna-XM_029981364.4_R0
ntLink_15	GeMoMa	CDS	1203159	1203277	.	-	2	Parent=I_scapularis_rna-XM_029981364.4_R0
ntLink_15	GeMoMa	CDS	1197164	1197245	.	-	0	Parent=I_scapularis_rna-XM_029981364.4_R0
ntLink_15	GeMoMa	CDS	1195466	1195653	.	-	2	Parent=I_scapularis_rna-XM_029981364.4_R0
ntLink_15	GAF	gene	1246929	1289619	.	+	.	ID=gene_8082;transcripts=1;complete=1
ntLink_15	GeMoMa	mRNA	1246929	1289619	.	+	.	ID=I_scapularis_rna-XM_029981359.4_R0;ref-gene=I_scapularis_gene-LOC8023655;aa=565;raa=565;score=2578;prediction=0;bestScore=2578;ce=16;rce=16;pAA=0.9009;iAA=0.869;lpm=61;maxScore=2905;maxGap=0;nps=0;start=M;stop=*;evidence=1;Parent=gene_8082;sumWeight=1.0;
ntLink_15	GeMoMa	CDS	1246929	1247050	.	+	0	Parent=I_scapularis_rna-XM_029981359.4_R0
ntLink_15	GeMoMa	CDS	1249534	1249678	.	+	1	Parent=I_scapularis_rna-XM_029981359.4_R0
ntLink_15	GeMoMa	CDS	1251443	1251532	.	+	0	Parent=I_scapularis_rna-XM_029981359.4_R0
ntLink_15	GeMoMa	CDS	1251629	1251736	.	+	0	Parent=I_scapularis_rna-XM_029981359.4_R0
ntLink_15	GeMoMa	CDS	1253973	1254125	.	+	0	Parent=I_scapularis_rna-XM_029981359.4_R0
ntLink_15	GeMoMa	CDS	1262017	1262107	.	+	0	Parent=I_scapularis_rna-XM_029981359.4_R0
ntLink_15	GeMoMa	CDS	1262208	1262263	.	+	2	Parent=I_scapularis_rna-XM_029981359.4_R0
ntLink_15	GeMoMa	CDS	1262639	1262731	.	+	0	Parent=I_scapularis_rna-XM_029981359.4_R0
ntLink_15	GeMoMa	CDS	1277714	1277844	.	+	0	Parent=I_scapularis_rna-XM_029981359.4_R0
ntLink_15	GeMoMa	CDS	1280645	1280750	.	+	1	Parent=I_scapularis_rna-XM_029981359.4_R0
ntLink_15	GeMoMa	CDS	1281471	1281566	.	+	0	Parent=I_scapularis_rna-XM_029981359.4_R0
ntLink_15	GeMoMa	CDS	1284134	1284244	.	+	0	Parent=I_scapularis_rna-XM_029981359.4_R0
ntLink_15	GeMoMa	CDS	1284333	1284425	.	+	0	Parent=I_scapularis_rna-XM_029981359.4_R0
ntLink_15	GeMoMa	CDS	1288701	1288798	.	+	0	Parent=I_scapularis_rna-XM_029981359.4_R0
ntLink_15	GeMoMa	CDS	1288940	1289034	.	+	1	Parent=I_scapularis_rna-XM_029981359.4_R0
ntLink_15	GeMoMa	CDS	1289513	1289619	.	+	2	Parent=I_scapularis_rna-XM_029981359.4_R0
ntLink_15	GAF	gene	1339451	1340467	.	-	.	ID=gene_8093;transcripts=1;complete=1
ntLink_15	GeMoMa	mRNA	1339451	1340467	.	-	.	ID=I_scapularis_rna-XM_040211565.3_R2;ref-gene=I_scapularis_gene-LOC8035575;aa=339;raa=390;score=606;prediction=2;bestScore=653;ce=1;rce=1;pAA=0.5736;iAA=0.3832;lpm=15;maxScore=2028;maxGap=26;nps=0;start=M;stop=*;evidence=1;Parent=gene_8093;sumWeight=1.0;alternative="I_scapularis_gene-LOC115323152,I_scapularis_gene-LOC121046771";
ntLink_15	GeMoMa	CDS	1339451	1340467	.	-	0	Parent=I_scapularis_rna-XM_040211565.3_R2
ntLink_15	GAF	gene	1347593	1348786	.	-	.	ID=gene_8094;transcripts=1;complete=1
ntLink_15	GeMoMa	mRNA	1347593	1348786	.	-	.	ID=I_scapularis_rna-XM_040211565.3_R1;ref-gene=I_scapularis_gene-LOC8035575;aa=398;raa=390;score=649;prediction=1;bestScore=653;ce=1;rce=1;pAA=0.6268;iAA=0.3805;lpm=14;maxScore=2028;maxGap=13;nps=0;start=M;stop=*;evidence=1;Parent=gene_8094;sumWeight=1.0;alternative="I_scapularis_gene-LOC115323152,I_scapularis_gene-LOC121046771";
ntLink_15	GeMoMa	CDS	1347593	1348786	.	-	0	Parent=I_scapularis_rna-XM_040211565.3_R1
ntLink_15	GAF	gene	1352608	1353828	.	-	.	ID=gene_8095;transcripts=1;complete=1
ntLink_15	GeMoMa	mRNA	1352608	1353828	.	-	.	ID=I_scapularis_rna-XM_040501367.2_R0;ref-gene=I_scapularis_gene-LOC121046771;aa=407;raa=368;score=675;prediction=0;bestScore=675;ce=1;rce=1;pAA=0.5646;iAA=0.3684;lpm=13;maxScore=1941;maxGap=32;nps=0;start=M;stop=*;evidence=1;Parent=gene_8095;sumWeight=1.0;alternative="I_scapularis_gene-LOC115323152,I_scapularis_gene-LOC8035575";
ntLink_15	GeMoMa	CDS	1352608	1353828	.	-	0	Parent=I_scapularis_rna-XM_040501367.2_R0
ntLink_15	GAF	gene	1375152	1376280	.	-	.	ID=gene_8096;transcripts=1;complete=1
ntLink_15	GeMoMa	mRNA	1375152	1376280	.	-	.	ID=I_scapularis_rna-XM_029993176.3_R0;ref-gene=I_scapularis_gene-LOC8052164;aa=264;raa=273;score=760;prediction=0;bestScore=760;ce=2;rce=6;pAA=0.7091;iAA=0.5891;lpm=17;maxScore=1478;maxGap=7;nps=0;start=M;stop=*;evidence=1;Parent=gene_8096;sumWeight=1.0;
ntLink_15	GeMoMa	CDS	1376252	1376280	.	-	0	Parent=I_scapularis_rna-XM_029993176.3_R0
ntLink_15	GeMoMa	CDS	1375152	1375914	.	-	1	Parent=I_scapularis_rna-XM_029993176.3_R0
ntLink_15	GAF	gene	1383856	1389788	.	+	.	ID=gene_8083;transcripts=1;complete=1
ntLink_15	GeMoMa	mRNA	1383856	1389788	.	+	.	ID=I_scapularis_rna-XM_002435000.5_R0;ref-gene=I_scapularis_gene-LOC8051414;aa=163;raa=168;score=520;prediction=0;bestScore=520;ce=3;rce=3;pAA=0.7458;iAA=0.6836;lpm=37;maxScore=854;maxGap=9;nps=0;start=M;stop=*;evidence=1;Parent=gene_8083;sumWeight=1.0;
ntLink_15	GeMoMa	CDS	1383856	1384170	.	+	0	Parent=I_scapularis_rna-XM_002435000.5_R0
ntLink_15	GeMoMa	CDS	1384769	1384837	.	+	0	Parent=I_scapularis_rna-XM_002435000.5_R0
ntLink_15	GeMoMa	CDS	1389684	1389788	.	+	0	Parent=I_scapularis_rna-XM_002435000.5_R0
ntLink_15	GAF	gene	1471551	1475263	.	-	.	ID=gene_8097;transcripts=1;complete=1
ntLink_15	GeMoMa	mRNA	1471551	1475263	.	-	.	ID=I_scapularis_rna-XM_029971297.3_R0;ref-gene=I_scapularis_gene-LOC8051410;aa=177;raa=211;score=590;prediction=0;bestScore=590;ce=6;rce=6;pAA=0.7109;iAA=0.6209;lpm=86;maxScore=1053;maxGap=22;nps=0;start=M;stop=*;evidence=1;Parent=gene_8097;sumWeight=1.0;
ntLink_15	GeMoMa	CDS	1475197	1475263	.	-	0	Parent=I_scapularis_rna-XM_029971297.3_R0
ntLink_15	GeMoMa	CDS	1474924	1474972	.	-	2	Parent=I_scapularis_rna-XM_029971297.3_R0
ntLink_15	GeMoMa	CDS	1474430	1474513	.	-	1	Parent=I_scapularis_rna-XM_029971297.3_R0
ntLink_15	GeMoMa	CDS	1473688	1473890	.	-	1	Parent=I_scapularis_rna-XM_029971297.3_R0
ntLink_15	GeMoMa	CDS	1473475	1473524	.	-	2	Parent=I_scapularis_rna-XM_029971297.3_R0
ntLink_15	GeMoMa	CDS	1471551	1471628	.	-	0	Parent=I_scapularis_rna-XM_029971297.3_R0
ntLink_15	GAF	gene	1475818	1477917	.	+	.	ID=gene_8084;transcripts=1;complete=1
ntLink_15	GeMoMa	mRNA	1475818	1477917	.	+	.	ID=I_scapularis_rna-XM_029971299.3_R0;ref-gene=I_scapularis_gene-LOC8051411;aa=700;raa=697;score=2762;prediction=0;bestScore=2762;ce=1;rce=1;pAA=0.8731;iAA=0.8195;lpm=75;maxScore=3507;maxGap=2;nps=0;start=M;stop=*;evidence=1;Parent=gene_8084;sumWeight=1.0;
ntLink_15	GeMoMa	CDS	1475818	1477917	.	+	0	Parent=I_scapularis_rna-XM_029971299.3_R0
##sequence-region ntLink_20 1 1885693
ntLink_20	GAF	gene	23200	48473	.	+	.	ID=gene_8405;transcripts=1;complete=1
ntLink_20	GeMoMa	mRNA	23200	48473	.	+	.	ID=I_scapularis_rna-XM_029983246.4_R1;ref-gene=I_scapularis_gene-LOC8050822;aa=488;raa=475;score=1401;prediction=1;bestScore=1725;ce=12;rce=12;pAA=0.7049;iAA=0.541;lpm=15;maxScore=2503;maxGap=11;nps=0;start=M;stop=*;evidence=1;Parent=gene_8405;sumWeight=1.0;
ntLink_20	GeMoMa	CDS	23200	23395	.	+	0	Parent=I_scapularis_rna-XM_029983246.4_R1
ntLink_20	GeMoMa	CDS	31237	31360	.	+	2	Parent=I_scapularis_rna-XM_029983246.4_R1
ntLink_20	GeMoMa	CDS	31597	31679	.	+	1	Parent=I_scapularis_rna-XM_029983246.4_R1
ntLink_20	GeMoMa	CDS	32299	32360	.	+	2	Parent=I_scapularis_rna-XM_029983246.4_R1
ntLink_20	GeMoMa	CDS	33563	33634	.	+	0	Parent=I_scapularis_rna-XM_029983246.4_R1
ntLink_20	GeMoMa	CDS	33956	34030	.	+	0	Parent=I_scapularis_rna-XM_029983246.4_R1
ntLink_20	GeMoMa	CDS	34593	34739	.	+	0	Parent=I_scapularis_rna-XM_029983246.4_R1
ntLink_20	GeMoMa	CDS	38124	38222	.	+	0	Parent=I_scapularis_rna-XM_029983246.4_R1
ntLink_20	GeMoMa	CDS	42786	42918	.	+	0	Parent=I_scapularis_rna-XM_029983246.4_R1
ntLink_20	GeMoMa	CDS	43915	44000	.	+	2	Parent=I_scapularis_rna-XM_029983246.4_R1
ntLink_20	GeMoMa	CDS	46181	46420	.	+	0	Parent=I_scapularis_rna-XM_029983246.4_R1
ntLink_20	GeMoMa	CDS	48327	48473	.	+	0	Parent=I_scapularis_rna-XM_029983246.4_R1
ntLink_20	GAF	gene	89146	97830	.	+	.	ID=gene_8406;transcripts=1;complete=1
ntLink_20	GeMoMa	mRNA	89146	97830	.	+	.	ID=I_scapularis_rna-XM_040209318.3_R0;ref-gene=I_scapularis_gene-LOC8034475;aa=366;raa=364;score=1537;prediction=0;bestScore=1537;ce=6;rce=6;pAA=0.8388;iAA=0.7732;lpm=31;maxScore=1916;maxGap=2;nps=0;start=M;stop=*;evidence=1;Parent=gene_8406;sumWeight=1.0;
ntLink_20	GeMoMa	CDS	89146	89283	.	+	0	Parent=I_scapularis_rna-XM_040209318.3_R0
ntLink_20	GeMoMa	CDS	89882	89976	.	+	0	Parent=I_scapularis_rna-XM_040209318.3_R0
ntLink_20	GeMoMa	CDS	90191	90388	.	+	1	Parent=I_scapularis_rna-XM_040209318.3_R0
ntLink_20	GeMoMa	CDS	92927	93137	.	+	1	Parent=I_scapularis_rna-XM_040209318.3_R0
ntLink_20	GeMoMa	CDS	93558	93728	.	+	0	Parent=I_scapularis_rna-XM_040209318.3_R0
ntLink_20	GeMoMa	CDS	97546	97830	.	+	0	Parent=I_scapularis_rna-XM_040209318.3_R0
ntLink_20	GAF	gene	99882	128672	.	-	.	ID=gene_8387;transcripts=1;complete=1
ntLink_20	GeMoMa	mRNA	99882	128672	.	-	.	ID=I_scapularis_rna-XM_029991894.4_R0;ref-gene=I_scapularis_gene-LOC8023451;aa=592;raa=590;score=2549;prediction=0;bestScore=2549;ce=12;rce=12;pAA=0.9039;iAA=0.8583;lpm=81;maxScore=3002;maxGap=2;nps=0;start=M;stop=*;evidence=1;Parent=gene_8387;sumWeight=1.0;
ntLink_20	GeMoMa	CDS	128570	128672	.	-	0	Parent=I_scapularis_rna-XM_029991894.4_R0
ntLink_20	GeMoMa	CDS	127450	127545	.	-	2	Parent=I_scapularis_rna-XM_029991894.4_R0
ntLink_20	GeMoMa	CDS	124261	124311	.	-	2	Parent=I_scapularis_rna-XM_029991894.4_R0
ntLink_20	GeMoMa	CDS	122663	122816	.	-	2	Parent=I_scapularis_rna-XM_029991894.4_R0
ntLink_20	GeMoMa	CDS	117945	118245	.	-	1	Parent=I_scapularis_rna-XM_029991894.4_R0
ntLink_20	GeMoMa	CDS	115525	115639	.	-	0	Parent=I_scapularis_rna-XM_029991894.4_R0
ntLink_20	GeMoMa	CDS	113587	113726	.	-	2	Parent=I_scapularis_rna-XM_029991894.4_R0
ntLink_20	GeMoMa	CDS	111269	111430	.	-	0	Parent=I_scapularis_rna-XM_029991894.4_R0
ntLink_20	GeMoMa	CDS	109455	109607	.	-	0	Parent=I_scapularis_rna-XM_029991894.4_R0
ntLink_20	GeMoMa	CDS	108731	108901	.	-	0	Parent=I_scapularis_rna-XM_029991894.4_R0
ntLink_20	GeMoMa	CDS	101057	101234	.	-	0	Parent=I_scapularis_rna-XM_029991894.4_R0
ntLink_20	GeMoMa	CDS	99882	100033	.	-	2	Parent=I_scapularis_rna-XM_029991894.4_R0
ntLink_20	GAF	gene	129086	131269	.	+	.	ID=gene_8407;transcripts=1;complete=1
ntLink_20	GeMoMa	mRNA	129086	131269	.	+	.	ID=I_scapularis_rna-XM_002401296.5_R0;ref-gene=I_scapularis_gene-LOC8023452;aa=728;raa=738;score=1696;prediction=0;bestScore=1696;ce=1;rce=1;pAA=0.6644;iAA=0.4687;lpm=28;maxScore=3792;maxGap=11;nps=0;start=M;stop=*;evidence=1;Parent=gene_8407;sumWeight=1.0;
ntLink_20	GeMoMa	CDS	129086	131269	.	+	0	Parent=I_scapularis_rna-XM_002401296.5_R0
ntLink_20	GAF	gene	135898	144414	.	-	.	ID=gene_8388;transcripts=1;complete=1
ntLink_20	GeMoMa	mRNA	135898	144414	.	-	.	ID=I_scapularis_rna-XM_029991895.4_R0;ref-gene=I_scapularis_gene-LOC8023453;aa=136;raa=135;score=567;prediction=0;bestScore=567;ce=4;rce=4;pAA=0.8603;iAA=0.8162;lpm=36;maxScore=682;maxGap=1;nps=0;start=M;stop=*;evidence=1;Parent=gene_8388;sumWeight=1.0;
ntLink_20	GeMoMa	CDS	144340	144414	.	-	0	Parent=I_scapularis_rna-XM_029991895.4_R0
ntLink_20	GeMoMa	CDS	143637	143781	.	-	0	Parent=I_scapularis_rna-XM_029991895.4_R0
ntLink_20	GeMoMa	CDS	136754	136809	.	-	2	Parent=I_scapularis_rna-XM_029991895.4_R0
ntLink_20	GeMoMa	CDS	135898	136029	.	-	0	Parent=I_scapularis_rna-XM_029991895.4_R0
ntLink_20	GAF	gene	165231	166448	.	-	.	ID=gene_8389;transcripts=1;complete=1
ntLink_20	GeMoMa	mRNA	165231	166448	.	-	.	ID=I_scapularis_rna-XM_040206052.2_R0;ref-gene=I_scapularis_gene-LOC115324702;aa=406;raa=385;score=1012;prediction=0;bestScore=1012;ce=1;rce=1;pAA=0.683;iAA=0.5111;lpm=12;maxScore=1974;maxGap=16;nps=0;start=M;stop=*;evidence=1;Parent=gene_8389;sumWeight=1.0;alternative="I_scapularis_gene-LOC115308226,I_scapularis_gene-LOC115312357,I_scapularis_gene-LOC115320519,I_scapularis_gene-LOC115320975,I_sc…
ntLink_20	GeMoMa	CDS	165231	166448	.	-	0	Parent=I_scapularis_rna-XM_040206052.2_R0
ntLink_20	GAF	gene	248782	255167	.	+	.	ID=gene_8408;transcripts=1;complete=1
ntLink_20	GeMoMa	mRNA	248782	255167	.	+	.	ID=I_scapularis_rna-XM_040206214.3_R0;ref-gene=I_scapularis_gene-LOC120837050;aa=1058;raa=999;score=1754;prediction=0;bestScore=1754;ce=4;rce=4;pAA=0.5604;iAA=0.4124;lpm=41;maxScore=5265;maxGap=91;nps=0;start=M;stop=*;evidence=1;Parent=gene_8408;sumWeight=1.0;
ntLink_20	GeMoMa	CDS	248782	248797	.	+	0	Parent=I_scapularis_rna-XM_040206214.3_R0
ntLink_20	GeMoMa	CDS	249905	249957	.	+	2	Parent=I_scapularis_rna-XM_040206214.3_R0
ntLink_20	GeMoMa	CDS	251184	254051	.	+	0	Parent=I_scapularis_rna-XM_040206214.3_R0
ntLink_20	GeMoMa	CDS	254931	255167	.	+	0	Parent=I_scapularis_rna-XM_040206214.3_R0
ntLink_20	GAF	gene	267636	274703	.	+	.	ID=gene_8409;transcripts=1;complete=1
ntLink_20	GeMoMa	mRNA	267636	274703	.	+	.	ID=I_scapularis_rna-XM_029991897.3_R0;ref-gene=I_scapularis_gene-LOC115330185;aa=138;raa=107;score=247;prediction=0;bestScore=247;ce=5;rce=5;pAA=0.5942;iAA=0.4493;lpm=18;maxScore=538;maxGap=15;nps=0;start=M;stop=*;evidence=1;Parent=gene_8409;sumWeight=1.0;
ntLink_20	GeMoMa	CDS	267636	267650	.	+	0	Parent=I_scapularis_rna-XM_029991897.3_R0
ntLink_20	GeMoMa	CDS	267981	268083	.	+	0	Parent=I_scapularis_rna-XM_029991897.3_R0
ntLink_20	GeMoMa	CDS	269365	269413	.	+	2	Parent=I_scapularis_rna-XM_029991897.3_R0
ntLink_20	GeMoMa	CDS	273215	273341	.	+	1	Parent=I_scapularis_rna-XM_029991897.3_R0
ntLink_20	GeMoMa	CDS	274584	274703	.	+	0	Parent=I_scapularis_rna-XM_029991897.3_R0
ntLink_20	GAF	gene	295584	305764	.	-	.	ID=gene_8390;transcripts=1;complete=1
ntLink_20	GeMoMa	mRNA	295584	305764	.	-	.	ID=I_scapularis_rna-XM_002401300.5_R0;ref-gene=I_scapularis_gene-LOC8023456;aa=193;raa=193;score=860;prediction=0;bestScore=860;ce=6;rce=6;pAA=0.8912;iAA=0.8601;lpm=39;maxScore=973;maxGap=0;nps=0;start=M;stop=*;evidence=1;Parent=gene_8390;sumWeight=1.0;
ntLink_20	GeMoMa	CDS	305690	305764	.	-	0	Parent=I_scapularis_rna-XM_002401300.5_R0
ntLink_20	GeMoMa	CDS	305480	305604	.	-	0	Parent=I_scapularis_rna-XM_002401300.5_R0
ntLink_20	GeMoMa	CDS	305240	305306	.	-	1	Parent=I_scapularis_rna-XM_002401300.5_R0
ntLink_20	GeMoMa	CDS	304340	304438	.	-	0	Parent=I_scapularis_rna-XM_002401300.5_R0
ntLink_20	GeMoMa	CDS	299732	299870	.	-	0	Parent=I_scapularis_rna-XM_002401300.5_R0
ntLink_20	GeMoMa	CDS	295584	295657	.	-	2	Parent=I_scapularis_rna-XM_002401300.5_R0
ntLink_20	GAF	gene	306481	309177	.	-	.	ID=gene_8391;transcripts=1;complete=1
ntLink_20	GeMoMa	mRNA	306481	309177	.	-	.	ID=I_scapularis_rna-XM_042291214.1_R0;ref-gene=I_scapularis_gene-LOC121836335;aa=611;raa=553;score=690;prediction=0;bestScore=690;ce=2;rce=2;pAA=0.5062;iAA=0.3154;lpm=11;maxScore=2885;maxGap=29;nps=0;start=M;stop=*;evidence=1;Parent=gene_8391;sumWeight=1.0;
ntLink_20	GeMoMa	CDS	309082	309177	.	-	0	Parent=I_scapularis_rna-XM_042291214.1_R0
ntLink_20	GeMoMa	CDS	306481	308217	.	-	0	Parent=I_scapularis_rna-XM_042291214.1_R0
ntLink_20	GAF	gene	397447	398970	.	-	.	ID=gene_8392;transcripts=1;complete=1
ntLink_20	GeMoMa	mRNA	397447	398970	.	-	.	ID=I_scapularis_rna-XM_029980696.3_R0;ref-gene=I_scapularis_gene-LOC8024594;aa=338;raa=398;score=745;prediction=0;bestScore=745;ce=2;rce=2;pAA=0.5388;iAA=0.4545;lpm=20;maxScore=2150;maxGap=44;nps=0;start=M;stop=*;evidence=1;Parent=gene_8392;sumWeight=1.0;
ntLink_20	GeMoMa	CDS	398953	398970	.	-	0	Parent=I_scapularis_rna-XM_029980696.3_R0
ntLink_20	GeMoMa	CDS	397447	398442	.	-	0	Parent=I_scapularis_rna-XM_029980696.3_R0
ntLink_20	GAF	gene	494940	529171	.	-	.	ID=gene_8393;transcripts=1;complete=1
ntLink_20	GeMoMa	mRNA	494940	529171	.	-	.	ID=I_scapularis_rna-XM_029979631.4_R0;ref-gene=I_scapularis_gene-LOC8034476;aa=858;raa=890;score=3635;prediction=0;bestScore=3635;ce=5;rce=4;pAA=0.8402;iAA=0.8098;lpm=88;maxScore=4629;maxGap=61;nps=0;start=M;stop=*;evidence=1;Parent=gene_8393;sumWeight=1.0;
ntLink_20	GeMoMa	CDS	528695	529171	.	-	0	Parent=I_scapularis_rna-XM_029979631.4_R0
ntLink_20	GeMoMa	CDS	523913	524828	.	-	0	Parent=I_scapularis_rna-XM_029979631.4_R0
ntLink_20	GeMoMa	CDS	519794	520530	.	-	2	Parent=I_scapularis_rna-XM_029979631.4_R0
ntLink_20	GeMoMa	CDS	518651	518996	.	-	0	Parent=I_scapularis_rna-XM_029979631.4_R0
ntLink_20	GeMoMa	CDS	494940	495037	.	-	2	Parent=I_scapularis_rna-XM_029979631.4_R0
ntLink_20	GAF	gene	1115964	1116900	.	-	.	ID=gene_8394;transcripts=1;complete=1
ntLink_20	GeMoMa	mRNA	1115964	1116900	.	-	.	ID=I_scapularis_rna-XM_040214958.2_R6;ref-gene=I_scapularis_gene-LOC120843562;aa=300;raa=404;score=725;prediction=6;bestScore=1178;ce=2;rce=1;pAA=0.5358;iAA=0.4074;lpm=14;maxScore=2182;maxGap=69;nps=0;start=M;stop=*;evidence=1;Parent=gene_8394;sumWeight=1.0;
ntLink_20	GeMoMa	CDS	1116639	1116900	.	-	0	Parent=I_scapularis_rna-XM_040214958.2_R6
ntLink_20	GeMoMa	CDS	1115964	1116601	.	-	2	Parent=I_scapularis_rna-XM_040214958.2_R6
ntLink_20	GAF	gene	1192926	1194692	.	+	.	ID=gene_8410;transcripts=1;complete=1
ntLink_20	GeMoMa	mRNA	1192926	1194692	.	+	.	ID=I_scapularis_rna-XM_002416226.5_R0;ref-gene=I_scapularis_gene-LOC8043341;aa=484;raa=482;score=2428;prediction=0;bestScore=2428;ce=2;rce=2;pAA=0.969;iAA=0.9587;lpm=160;maxScore=2535;maxGap=2;nps=0;start=M;stop=*;evidence=1;Parent=gene_8410;sumWeight=1.0;
ntLink_20	GeMoMa	CDS	1192926	1193237	.	+	0	Parent=I_scapularis_rna-XM_002416226.5_R0
ntLink_20	GeMoMa	CDS	1193553	1194692	.	+	0	Parent=I_scapularis_rna-XM_002416226.5_R0
ntLink_20	GAF	gene	1478441	1488978	.	+	.	ID=gene_8411;transcripts=1;complete=1
ntLink_20	GeMoMa	mRNA	1478441	1488978	.	+	.	ID=I_scapularis_rna-XM_042291709.1_R0;ref-gene=I_scapularis_gene-LOC8050618;aa=573;raa=592;score=2389;prediction=0;bestScore=2389;ce=6;rce=6;pAA=0.8855;iAA=0.8182;lpm=172;maxScore=3072;maxGap=9;nps=0;start=M;stop=*;evidence=1;Parent=gene_8411;sumWeight=1.0;
ntLink_20	GeMoMa	CDS	1478441	1478725	.	+	0	Parent=I_scapularis_rna-XM_042291709.1_R0
ntLink_20	GeMoMa	CDS	1482974	1484063	.	+	0	Parent=I_scapularis_rna-XM_042291709.1_R0
ntLink_20	GeMoMa	CDS	1485693	1485758	.	+	2	Parent=I_scapularis_rna-XM_042291709.1_R0
ntLink_20	GeMoMa	CDS	1486419	1486527	.	+	2	Parent=I_scapularis_rna-XM_042291709.1_R0
ntLink_20	GeMoMa	CDS	1487093	1487178	.	+	1	Parent=I_scapularis_rna-XM_042291709.1_R0
ntLink_20	GeMoMa	CDS	1488896	1488978	.	+	2	Parent=I_scapularis_rna-XM_042291709.1_R0
ntLink_20	GAF	gene	1583750	1611057	.	-	.	ID=gene_8395;transcripts=1;complete=1
ntLink_20	GeMoMa	mRNA	1583750	1611057	.	-	.	ID=I_scapularis_rna-XM_029967781.4_R0;ref-gene=I_scapularis_gene-LOC8027820;aa=1099;raa=1073;score=4797;prediction=0;bestScore=4797;ce=15;rce=15;pAA=0.8835;iAA=0.8508;lpm=109;maxScore=5433;maxGap=23;nps=0;start=M;stop=*;evidence=1;Parent=gene_8395;sumWeight=1.0;
ntLink_20	GeMoMa	CDS	1610770	1611057	.	-	0	Parent=I_scapularis_rna-XM_029967781.4_R0
ntLink_20	GeMoMa	CDS	1609691	1610027	.	-	0	Parent=I_scapularis_rna-XM_029967781.4_R0
ntLink_20	GeMoMa	CDS	1606768	1607024	.	-	2	Parent=I_scapularis_rna-XM_029967781.4_R0
ntLink_20	GeMoMa	CDS	1605249	1605404	.	-	0	Parent=I_scapularis_rna-XM_029967781.4_R0
ntLink_20	GeMoMa	CDS	1600862	1601066	.	-	0	Parent=I_scapularis_rna-XM_029967781.4_R0
ntLink_20	GeMoMa	CDS	1598808	1599041	.	-	2	Parent=I_scapularis_rna-XM_029967781.4_R0
ntLink_20	GeMoMa	CDS	1598458	1598547	.	-	2	Parent=I_scapularis_rna-XM_029967781.4_R0
ntLink_20	GeMoMa	CDS	1597177	1597446	.	-	2	Parent=I_scapularis_rna-XM_029967781.4_R0
ntLink_20	GeMoMa	CDS	1595220	1595465	.	-	2	Parent=I_scapularis_rna-XM_029967781.4_R0
ntLink_20	GeMoMa	CDS	1591405	1591650	.	-	2	Parent=I_scapularis_rna-XM_029967781.4_R0
ntLink_20	GeMoMa	CDS	1590479	1590667	.	-	2	Parent=I_scapularis_rna-XM_029967781.4_R0
ntLink_20	GeMoMa	CDS	1589173	1589324	.	-	2	Parent=I_scapularis_rna-XM_029967781.4_R0
ntLink_20	GeMoMa	CDS	1587487	1587751	.	-	0	Parent=I_scapularis_rna-XM_029967781.4_R0
ntLink_20	GeMoMa	CDS	1585321	1585532	.	-	2	Parent=I_scapularis_rna-XM_029967781.4_R0
ntLink_20	GeMoMa	CDS	1583750	1583899	.	-	0	Parent=I_scapularis_rna-XM_029967781.4_R0
ntLink_20	GAF	gene	1615393	1650880	.	+	.	ID=gene_8412;transcripts=1;complete=1
ntLink_20	GeMoMa	mRNA	1615393	1650880	.	+	.	ID=I_scapularis_rna-XM_002409629.5_R0;ref-gene=I_scapularis_gene-LOC8027821;aa=446;raa=446;score=2182;prediction=0;bestScore=2182;ce=10;rce=10;pAA=0.9193;iAA=0.9058;lpm=85;maxScore=2362;maxGap=0;nps=0;start=M;stop=*;evidence=1;Parent=gene_8412;sumWeight=1.0;
ntLink_20	GeMoMa	CDS	1615393	1615486	.	+	0	Parent=I_scapularis_rna-XM_002409629.5_R0
ntLink_20	GeMoMa	CDS	1629805	1629899	.	+	2	Parent=I_scapularis_rna-XM_002409629.5_R0
ntLink_20	GeMoMa	CDS	1632529	1632694	.	+	0	Parent=I_scapularis_rna-XM_002409629.5_R0
ntLink_20	GeMoMa	CDS	1634060	1634220	.	+	2	Parent=I_scapularis_rna-XM_002409629.5_R0
ntLink_20	GeMoMa	CDS	1637427	1637710	.	+	0	Parent=I_scapularis_rna-XM_002409629.5_R0
ntLink_20	GeMoMa	CDS	1639402	1639553	.	+	1	Parent=I_scapularis_rna-XM_002409629.5_R0
ntLink_20	GeMoMa	CDS	1641474	1641586	.	+	2	Parent=I_scapularis_rna-XM_002409629.5_R0
ntLink_20	GeMoMa	CDS	1643522	1643619	.	+	0	Parent=I_scapularis_rna-XM_002409629.5_R0
ntLink_20	GeMoMa	CDS	1650508	1650600	.	+	1	Parent=I_scapularis_rna-XM_002409629.5_R0
ntLink_20	GeMoMa	CDS	1650799	1650880	.	+	1	Parent=I_scapularis_rna-XM_002409629.5_R0
ntLink_20	GAF	gene	1651033	1651674	.	-	.	ID=gene_8396;transcripts=1;complete=1
ntLink_20	GeMoMa	mRNA	1651033	1651674	.	-	.	ID=I_scapularis_rna-XM_029967785.2_R0;ref-gene=I_scapularis_gene-LOC115309530;aa=214;raa=214;score=918;prediction=0;bestScore=918;ce=1;rce=1;pAA=0.8505;iAA=0.8224;lpm=31;maxScore=1086;maxGap=0;nps=0;start=M;stop=*;evidence=1;Parent=gene_8396;sumWeight=1.0;
ntLink_20	GeMoMa	CDS	1651033	1651674	.	-	0	Parent=I_scapularis_rna-XM_029967785.2_R0
ntLink_20	GAF	gene	1652574	1679157	.	+	.	ID=gene_8413;transcripts=1;complete=1
ntLink_20	GeMoMa	mRNA	1652574	1679157	.	+	.	ID=I_scapularis_rna-XM_029967780.4_R0;ref-gene=I_scapularis_gene-LOC115309528;aa=891;raa=871;score=2640;prediction=0;bestScore=2640;ce=8;rce=8;pAA=0.7601;iAA=0.6325;lpm=38;maxScore=4519;maxGap=11;nps=0;start=M;stop=*;evidence=1;Parent=gene_8413;sumWeight=1.0;
ntLink_20	GeMoMa	CDS	1652574	1652683	.	+	0	Parent=I_scapularis_rna-XM_029967780.4_R0
ntLink_20	GeMoMa	CDS	1655539	1655608	.	+	1	Parent=I_scapularis_rna-XM_029967780.4_R0
ntLink_20	GeMoMa	CDS	1656326	1656396	.	+	0	Parent=I_scapularis_rna-XM_029967780.4_R0
ntLink_20	GeMoMa	CDS	1658348	1658784	.	+	1	Parent=I_scapularis_rna-XM_029967780.4_R0
ntLink_20	GeMoMa	CDS	1660934	1661047	.	+	2	Parent=I_scapularis_rna-XM_029967780.4_R0
ntLink_20	GeMoMa	CDS	1662814	1662902	.	+	2	Parent=I_scapularis_rna-XM_029967780.4_R0
ntLink_20	GeMoMa	CDS	1665403	1665604	.	+	0	Parent=I_scapularis_rna-XM_029967780.4_R0
ntLink_20	GeMoMa	CDS	1677578	1679157	.	+	2	Parent=I_scapularis_rna-XM_029967780.4_R0
ntLink_20	GAF	gene	1824432	1845913	.	+	.	ID=gene_8414;transcripts=1;complete=1
ntLink_20	GeMoMa	mRNA	1824432	1845913	.	+	.	ID=I_scapularis_rna-XM_029985965.4_R0;ref-gene=I_scapularis_gene-LOC8037104;aa=1701;raa=2127;score=1289;prediction=0;bestScore=1289;ce=13;rce=13;pAA=0.5363;iAA=0.2887;lpm=44;maxScore=11422;maxGap=56;nps=0;start=M;stop=*;evidence=1;Parent=gene_8414;sumWeight=1.0;
ntLink_20	GeMoMa	CDS	1824432	1824584	.	+	0	Parent=I_scapularis_rna-XM_029985965.4_R0
ntLink_20	GeMoMa	CDS	1826460	1826762	.	+	0	Parent=I_scapularis_rna-XM_029985965.4_R0
ntLink_20	GeMoMa	CDS	1828720	1829474	.	+	0	Parent=I_scapularis_rna-XM_029985965.4_R0
ntLink_20	GeMoMa	CDS	1831241	1831322	.	+	1	Parent=I_scapularis_rna-XM_029985965.4_R0
ntLink_20	GeMoMa	CDS	1833965	1834294	.	+	0	Parent=I_scapularis_rna-XM_029985965.4_R0
ntLink_20	GeMoMa	CDS	1838323	1841050	.	+	0	Parent=I_scapularis_rna-XM_029985965.4_R0
ntLink_20	GeMoMa	CDS	1842061	1842144	.	+	2	Parent=I_scapularis_rna-XM_029985965.4_R0
ntLink_20	GeMoMa	CDS	1842636	1842776	.	+	2	Parent=I_scapularis_rna-XM_029985965.4_R0
ntLink_20	GeMoMa	CDS	1842928	1843054	.	+	2	Parent=I_scapularis_rna-XM_029985965.4_R0
ntLink_20	GeMoMa	CDS	1844248	1844317	.	+	1	Parent=I_scapularis_rna-XM_029985965.4_R0
ntLink_20	GeMoMa	CDS	1845011	1845096	.	+	0	Parent=I_scapularis_rna-XM_029985965.4_R0
ntLink_20	GeMoMa	CDS	1845509	1845673	.	+	1	Parent=I_scapularis_rna-XM_029985965.4_R0
ntLink_20	GeMoMa	CDS	1845835	1845913	.	+	1	Parent=I_scapularis_rna-XM_029985965.4_R0
##sequence-region ntLink_23 1 1140491
ntLink_23	GAF	gene	8818	39175	.	-	.	ID=gene_3154;transcripts=1;complete=1
ntLink_23	GeMoMa	mRNA	8818	39175	.	-	.	ID=I_scapularis_rna-XM_040211263.2_R0;ref-gene=I_scapularis_gene-LOC120840654;aa=2092;raa=2092;score=8494;prediction=0;bestScore=8494;ce=17;rce=7;pAA=0.8398;iAA=0.7871;lpm=86;maxScore=10819;maxGap=10;nps=0;start=M;stop=*;evidence=1;Parent=gene_3154;sumWeight=1.0;
ntLink_23	GeMoMa	CDS	39080	39175	.	-	0	Parent=I_scapularis_rna-XM_040211263.2_R0
ntLink_23	GeMoMa	CDS	36414	36596	.	-	0	Parent=I_scapularis_rna-XM_040211263.2_R0
ntLink_23	GeMoMa	CDS	36186	36383	.	-	0	Parent=I_scapularis_rna-XM_040211263.2_R0
ntLink_23	GeMoMa	CDS	33188	33610	.	-	0	Parent=I_scapularis_rna-XM_040211263.2_R0
ntLink_23	GeMoMa	CDS	30638	30925	.	-	0	Parent=I_scapularis_rna-XM_040211263.2_R0
ntLink_23	GeMoMa	CDS	29811	30012	.	-	0	Parent=I_scapularis_rna-XM_040211263.2_R0
ntLink_23	GeMoMa	CDS	28137	28345	.	-	2	Parent=I_scapularis_rna-XM_040211263.2_R0
ntLink_23	GeMoMa	CDS	26876	26986	.	-	0	Parent=I_scapularis_rna-XM_040211263.2_R0
ntLink_23	GeMoMa	CDS	23614	23909	.	-	0	Parent=I_scapularis_rna-XM_040211263.2_R0
ntLink_23	GeMoMa	CDS	21804	22707	.	-	1	Parent=I_scapularis_rna-XM_040211263.2_R0
ntLink_23	GeMoMa	CDS	19516	20391	.	-	0	Parent=I_scapularis_rna-XM_040211263.2_R0
ntLink_23	GeMoMa	CDS	17571	18040	.	-	0	Parent=I_scapularis_rna-XM_040211263.2_R0
ntLink_23	GeMoMa	CDS	15308	15706	.	-	1	Parent=I_scapularis_rna-XM_040211263.2_R0
ntLink_23	GeMoMa	CDS	13936	14506	.	-	1	Parent=I_scapularis_rna-XM_040211263.2_R0
ntLink_23	GeMoMa	CDS	11647	11937	.	-	0	Parent=I_scapularis_rna-XM_040211263.2_R0
ntLink_23	GeMoMa	CDS	10599	10910	.	-	0	Parent=I_scapularis_rna-XM_040211263.2_R0
ntLink_23	GeMoMa	CDS	8818	9264	.	-	0	Parent=I_scapularis_rna-XM_040211263.2_R0
ntLink_23	GAF	gene	42348	72132	.	+	.	ID=gene_3156;transcripts=1;complete=1
ntLink_23	GeMoMa	mRNA	42348	72132	.	+	.	ID=I_scapularis_rna-XM_002400317.5_R0;ref-gene=I_scapularis_gene-LOC8032769;aa=357;raa=344;score=1197;prediction=0;bestScore=1197;ce=6;rce=6;pAA=0.8122;iAA=0.7044;lpm=45;maxScore=1780;maxGap=7;nps=0;start=M;stop=*;evidence=1;Parent=gene_3156;sumWeight=1.0;
ntLink_23	GeMoMa	CDS	42348	42373	.	+	0	Parent=I_scapularis_rna-XM_002400317.5_R0
ntLink_23	GeMoMa	CDS	43086	43123	.	+	1	Parent=I_scapularis_rna-XM_002400317.5_R0
ntLink_23	GeMoMa	CDS	49425	49543	.	+	2	Parent=I_scapularis_rna-XM_002400317.5_R0
ntLink_23	GeMoMa	CDS	61088	61162	.	+	0	Parent=I_scapularis_rna-XM_002400317.5_R0
ntLink_23	GeMoMa	CDS	70334	70444	.	+	0	Parent=I_scapularis_rna-XM_002400317.5_R0
ntLink_23	GeMoMa	CDS	71431	72132	.	+	0	Parent=I_scapularis_rna-XM_002400317.5_R0
ntLink_23	GAF	gene	88864	95925	.	+	.	ID=gene_3157;transcripts=1;complete=1
ntLink_23	GeMoMa	mRNA	88864	95925	.	+	.	ID=I_scapularis_rna-XM_042293556.1_R0;ref-gene=I_scapularis_gene-LOC8032766;aa=206;raa=200;score=496;prediction=0;bestScore=496;ce=5;rce=5;pAA=0.6857;iAA=0.4905;lpm=13;maxScore=1052;maxGap=10;nps=0;start=M;stop=*;evidence=1;Parent=gene_3157;sumWeight=1.0;
ntLink_23	GeMoMa	CDS	88864	88913	.	+	0	Parent=I_scapularis_rna-XM_042293556.1_R0
ntLink_23	GeMoMa	CDS	89050	89202	.	+	1	Parent=I_scapularis_rna-XM_042293556.1_R0
ntLink_23	GeMoMa	CDS	91164	91281	.	+	1	Parent=I_scapularis_rna-XM_042293556.1_R0
ntLink_23	GeMoMa	CDS	93389	93465	.	+	0	Parent=I_scapularis_rna-XM_042293556.1_R0
ntLink_23	GeMoMa	CDS	95706	95925	.	+	1	Parent=I_scapularis_rna-XM_042293556.1_R0
ntLink_23	GAF	gene	230324	244137	.	-	.	ID=gene_3155;transcripts=1;complete=1
ntLink_23	GeMoMa	mRNA	230324	244137	.	-	.	ID=I_scapularis_rna-XM_029981096.2_R3;ref-gene=I_scapularis_gene-LOC8032302;aa=685;raa=681;score=1011;prediction=3;bestScore=1078;ce=3;rce=1;pAA=0.6624;iAA=0.3578;lpm=20;maxScore=3542;maxGap=5;nps=0;start=M;stop=*;evidence=1;Parent=gene_3155;sumWeight=1.0;alternative="I_scapularis_gene-LOC120841354,I_scapularis_gene-LOC120846576";
ntLink_23	GeMoMa	CDS	243748	244137	.	-	0	Parent=I_scapularis_rna-XM_029981096.2_R3
ntLink_23	GeMoMa	CDS	238448	239137	.	-	0	Parent=I_scapularis_rna-XM_029981096.2_R3
ntLink_23	GeMoMa	CDS	230324	231298	.	-	0	Parent=I_scapularis_rna-XM_029981096.2_R3
ntLink_23	GAF	gene	264605	275967	.	+	.	ID=gene_3158;transcripts=1;complete=1
ntLink_23	GeMoMa	mRNA	264605	275967	.	+	.	ID=I_scapularis_rna-XM_029981096.2_R2;ref-gene=I_scapularis_gene-LOC8032302;aa=686;raa=681;score=1050;prediction=2;bestScore=1078;ce=3;rce=1;pAA=0.6633;iAA=0.3584;lpm=16;maxScore=3542;maxGap=4;nps=0;start=M;stop=*;evidence=1;Parent=gene_3158;sumWeight=1.0;alternative="I_scapularis_gene-LOC120840819,I_scapularis_gene-LOC120841354,I_scapularis_gene-LOC120846576,I_scapularis_gene-LOC120850746,I_scap…
ntLink_23	GeMoMa	CDS	264605	264994	.	+	0	Parent=I_scapularis_rna-XM_029981096.2_R2
ntLink_23	GeMoMa	CDS	273127	273825	.	+	0	Parent=I_scapularis_rna-XM_029981096.2_R2
ntLink_23	GeMoMa	CDS	274999	275967	.	+	0	Parent=I_scapularis_rna-XM_029981096.2_R2
ntLink_23	GAF	gene	282999	309095	.	+	.	ID=gene_3159;transcripts=1;complete=1
ntLink_23	GeMoMa	mRNA	282999	309095	.	+	.	ID=I_scapularis_rna-XM_029981096.2_R4;ref-gene=I_scapularis_gene-LOC8032302;aa=671;raa=681;score=1011;prediction=4;bestScore=1078;ce=4;rce=1;pAA=0.6323;iAA=0.3548;lpm=13;maxScore=3542;maxGap=20;nps=0;start=M;stop=*;evidence=1;Parent=gene_3159;sumWeight=1.0;alternative="I_scapularis_gene-LOC120840819,I_scapularis_gene-LOC120846576";
ntLink_23	GeMoMa	CDS	282999	283388	.	+	0	Parent=I_scapularis_rna-XM_029981096.2_R4
ntLink_23	GeMoMa	CDS	295855	296100	.	+	0	Parent=I_scapularis_rna-XM_029981096.2_R4
ntLink_23	GeMoMa	CDS	296150	296557	.	+	0	Parent=I_scapularis_rna-XM_029981096.2_R4
ntLink_23	GeMoMa	CDS	308127	309095	.	+	0	Parent=I_scapularis_rna-XM_029981096.2_R4
ntLink_23	GAF	gene	331978	339144	.	+	.	ID=gene_3160;transcripts=1;complete=1
ntLink_23	GeMoMa	mRNA	331978	339144	.	+	.	ID=I_scapularis_rna-XM_042293283.1_R0;ref-gene=I_scapularis_gene-LOC115315736;aa=232;raa=203;score=363;prediction=0;bestScore=363;ce=5;rce=5;pAA=0.5745;iAA=0.3787;lpm=14;maxScore=1057;maxGap=21;nps=0;start=M;stop=*;evidence=1;Parent=gene_3160;sumWeight=1.0;
ntLink_23	GeMoMa	CDS	331978	332150	.	+	0	Parent=I_scapularis_rna-XM_042293283.1_R0
ntLink_23	GeMoMa	CDS	334217	334495	.	+	1	Parent=I_scapularis_rna-XM_042293283.1_R0
ntLink_23	GeMoMa	CDS	337336	337408	.	+	1	Parent=I_scapularis_rna-XM_042293283.1_R0
ntLink_23	GeMoMa	CDS	338901	338990	.	+	0	Parent=I_scapularis_rna-XM_042293283.1_R0
ntLink_23	GeMoMa	CDS	339064	339144	.	+	0	Parent=I_scapularis_rna-XM_042293283.1_R0
ntLink_23	GAF	gene	786170	790827	.	+	.	ID=gene_3161;transcripts=1;complete=1
ntLink_23	GeMoMa	mRNA	786170	790827	.	+	.	ID=I_scapularis_rna-XM_029985217.4_R2;ref-gene=I_scapularis_gene-LOC115324594;aa=315;raa=360;score=606;prediction=2;bestScore=1521;ce=3;rce=2;pAA=0.6399;iAA=0.4211;lpm=17;maxScore=1906;maxGap=15;nps=0;start=M;stop=*;evidence=1;Parent=gene_3161;sumWeight=1.0;
ntLink_23	GeMoMa	CDS	786170	786601	.	+	0	Parent=I_scapularis_rna-XM_029985217.4_R2
ntLink_23	GeMoMa	CDS	790270	790580	.	+	0	Parent=I_scapularis_rna-XM_029985217.4_R2
ntLink_23	GeMoMa	CDS	790626	790827	.	+	1	Parent=I_scapularis_rna-XM_029985217.4_R2
##sequence-region contig_subseq24 1 139402
contig_subseq24	GAF	gene	18301	42823	.	-	.	ID=gene_15716;transcripts=1;complete=1
contig_subseq24	GeMoMa	mRNA	18301	42823	.	-	.	ID=I_scapularis_rna-XM_042287066.1_R9;ref-gene=I_scapularis_gene-LOC115310094;aa=331;raa=419;score=274;prediction=9;bestScore=469;ce=7;rce=7;pAA=0.5059;iAA=0.2646;lpm=12;maxScore=2161;maxGap=56;nps=0;start=M;stop=*;evidence=1;Parent=gene_15716;sumWeight=1.0;
contig_subseq24	GeMoMa	CDS	42800	42823	.	-	0	Parent=I_scapularis_rna-XM_042287066.1_R9
contig_subseq24	GeMoMa	CDS	41528	41701	.	-	0	Parent=I_scapularis_rna-XM_042287066.1_R9
contig_subseq24	GeMoMa	CDS	31549	31676	.	-	0	Parent=I_scapularis_rna-XM_042287066.1_R9
contig_subseq24	GeMoMa	CDS	27279	27393	.	-	1	Parent=I_scapularis_rna-XM_042287066.1_R9
contig_subseq24	GeMoMa	CDS	22058	22285	.	-	0	Parent=I_scapularis_rna-XM_042287066.1_R9
contig_subseq24	GeMoMa	CDS	18824	19111	.	-	0	Parent=I_scapularis_rna-XM_042287066.1_R9
contig_subseq24	GeMoMa	CDS	18301	18336	.	-	0	Parent=I_scapularis_rna-XM_042287066.1_R9
contig_subseq24	GAF	gene	98121	109422	.	-	.	ID=gene_15717;transcripts=1;complete=1
contig_subseq24	GeMoMa	mRNA	98121	109422	.	-	.	ID=I_scapularis_rna-XM_029976352.2_R6;ref-gene=I_scapularis_gene-LOC115316837;aa=155;raa=154;score=156;prediction=6;bestScore=224;ce=2;rce=2;pAA=0.6835;iAA=0.3354;lpm=11;maxScore=793;maxGap=2;nps=0;start=M;stop=*;evidence=1;Parent=gene_15717;sumWeight=1.0;alternative="I_scapularis_gene-LOC115316832";
contig_subseq24	GeMoMa	CDS	109267	109422	.	-	0	Parent=I_scapularis_rna-XM_029976352.2_R6
contig_subseq24	GeMoMa	CDS	98121	98429	.	-	0	Parent=I_scapularis_rna-XM_029976352.2_R6
##sequence-region ntLink_26 1 445352
ntLink_26	GAF	gene	175783	176319	.	+	.	ID=gene_2995;transcripts=1;complete=1
ntLink_26	GeMoMa	mRNA	175783	176319	.	+	.	ID=I_scapularis_rna-XM_002416230.4_R5;ref-gene=I_scapularis_gene-LOC8043348;aa=179;raa=184;score=524;prediction=5;bestScore=598;ce=1;rce=1;pAA=0.7031;iAA=0.5625;lpm=16;maxScore=971;maxGap=10;nps=0;start=M;stop=*;evidence=1;Parent=gene_2995;sumWeight=1.0;alternative="I_scapularis_gene-LOC115312538,I_scapularis_gene-LOC115312540,I_scapularis_gene-LOC115312542,I_scapularis_gene-LOC115312544,I_scapul…
ntLink_26	GeMoMa	CDS	175783	176319	.	+	0	Parent=I_scapularis_rna-XM_002416230.4_R5
ntLink_26	GAF	gene	304584	305419	.	+	.	ID=gene_2996;transcripts=1;complete=1
ntLink_26	GeMoMa	mRNA	304584	305419	.	+	.	ID=I_scapularis_rna-XM_040210785.1_R8;ref-gene=I_scapularis_gene-LOC120840318;aa=248;raa=363;score=620;prediction=8;bestScore=972;ce=3;rce=1;pAA=0.5317;iAA=0.4463;lpm=17;maxScore=1826;maxGap=73;nps=0;start=M;stop=*;evidence=1;Parent=gene_2996;sumWeight=1.0;
ntLink_26	GeMoMa	CDS	304584	304707	.	+	0	Parent=I_scapularis_rna-XM_040210785.1_R8
ntLink_26	GeMoMa	CDS	304768	304892	.	+	2	Parent=I_scapularis_rna-XM_040210785.1_R8
ntLink_26	GeMoMa	CDS	304925	305419	.	+	0	Parent=I_scapularis_rna-XM_040210785.1_R8
ntLink_26	GAF	gene	322457	329250	.	+	.	ID=gene_2997;transcripts=1;complete=1
ntLink_26	GeMoMa	mRNA	322457	329250	.	+	.	ID=I_scapularis_rna-XM_029986452.3_R0;ref-gene=I_scapularis_gene-LOC8042528;aa=205;raa=201;score=828;prediction=0;bestScore=828;ce=6;rce=6;pAA=0.8981;iAA=0.8689;lpm=38;maxScore=990;maxGap=5;nps=0;start=M;stop=*;evidence=1;Parent=gene_2997;sumWeight=1.0;
ntLink_26	GeMoMa	CDS	322457	322477	.	+	0	Parent=I_scapularis_rna-XM_029986452.3_R0
ntLink_26	GeMoMa	CDS	322522	322617	.	+	0	Parent=I_scapularis_rna-XM_029986452.3_R0
ntLink_26	GeMoMa	CDS	324395	324610	.	+	0	Parent=I_scapularis_rna-XM_029986452.3_R0
ntLink_26	GeMoMa	CDS	326691	326842	.	+	0	Parent=I_scapularis_rna-XM_029986452.3_R0
ntLink_26	GeMoMa	CDS	328440	328515	.	+	1	Parent=I_scapularis_rna-XM_029986452.3_R0
ntLink_26	GeMoMa	CDS	329197	329250	.	+	0	Parent=I_scapularis_rna-XM_029986452.3_R0
##sequence-region ntLink_31 1 1169242
ntLink_31	GAF	gene	127598	128284	.	-	.	ID=gene_3252;transcripts=1;complete=1
ntLink_31	GeMoMa	mRNA	127598	128284	.	-	.	ID=I_scapularis_rna-XM_002401483.3_R0;ref-gene=I_scapularis_gene-LOC8023505;aa=229;raa=256;score=332;prediction=0;bestScore=332;ce=1;rce=1;pAA=0.4337;iAA=0.3107;lpm=14;maxScore=1405;maxGap=76;nps=0;start=M;stop=*;evidence=1;Parent=gene_3252;sumWeight=1.0;
ntLink_31	GeMoMa	CDS	127598	128284	.	-	0	Parent=I_scapularis_rna-XM_002401483.3_R0
ntLink_31	GAF	gene	377545	380609	.	-	.	ID=gene_3253;transcripts=1;complete=1
ntLink_31	GeMoMa	mRNA	377545	380609	.	-	.	ID=I_scapularis_rna-XM_040221626.3_R0;ref-gene=I_scapularis_gene-LOC8037417;aa=576;raa=543;score=784;prediction=0;bestScore=784;ce=3;rce=3;pAA=0.6303;iAA=0.4344;lpm=47;maxScore=2821;maxGap=24;nps=0;start=M;stop=*;evidence=1;Parent=gene_3253;sumWeight=1.0;
ntLink_31	GeMoMa	CDS	380221	380609	.	-	0	Parent=I_scapularis_rna-XM_040221626.3_R0
ntLink_31	GeMoMa	CDS	378954	379839	.	-	1	Parent=I_scapularis_rna-XM_040221626.3_R0
ntLink_31	GeMoMa	CDS	377545	377997	.	-	0	Parent=I_scapularis_rna-XM_040221626.3_R0
ntLink_31	GAF	gene	428651	431034	.	-	.	ID=gene_3254;transcripts=1;complete=1
ntLink_31	GeMoMa	mRNA	428651	431034	.	-	.	ID=I_scapularis_rna-XM_040221626.3_R1;ref-gene=I_scapularis_gene-LOC8037417;aa=247;raa=543;score=289;prediction=1;bestScore=784;ce=2;rce=3;pAA=0.3508;iAA=0.3056;lpm=72;maxScore=2821;maxGap=65;nps=0;start=M;stop=*;evidence=1;Parent=gene_3254;sumWeight=1.0;
ntLink_31	GeMoMa	CDS	430556	431034	.	-	0	Parent=I_scapularis_rna-XM_040221626.3_R1
ntLink_31	GeMoMa	CDS	428651	428912	.	-	1	Parent=I_scapularis_rna-XM_040221626.3_R1
ntLink_31	GAF	gene	936328	971515	.	-	.	ID=gene_3255;transcripts=1;complete=1
ntLink_31	GeMoMa	mRNA	936328	971515	.	-	.	ID=I_scapularis_rna-XM_040211938.3_R0;ref-gene=I_scapularis_gene-LOC8051751;aa=1098;raa=1096;score=5024;prediction=0;bestScore=5024;ce=18;rce=18;pAA=0.9015;iAA=0.8726;lpm=88;maxScore=5767;maxGap=6;nps=0;start=M;stop=*;evidence=1;Parent=gene_3255;sumWeight=1.0;
ntLink_31	GeMoMa	CDS	971480	971515	.	-	0	Parent=I_scapularis_rna-XM_040211938.3_R0
ntLink_31	GeMoMa	CDS	970244	970342	.	-	0	Parent=I_scapularis_rna-XM_040211938.3_R0
ntLink_31	GeMoMa	CDS	968137	968334	.	-	0	Parent=I_scapularis_rna-XM_040211938.3_R0
ntLink_31	GeMoMa	CDS	965882	965980	.	-	0	Parent=I_scapularis_rna-XM_040211938.3_R0
ntLink_31	GeMoMa	CDS	964389	964487	.	-	0	Parent=I_scapularis_rna-XM_040211938.3_R0
ntLink_31	GeMoMa	CDS	962925	963023	.	-	0	Parent=I_scapularis_rna-XM_040211938.3_R0
ntLink_31	GeMoMa	CDS	960620	960718	.	-	0	Parent=I_scapularis_rna-XM_040211938.3_R0
ntLink_31	GeMoMa	CDS	958728	958826	.	-	0	Parent=I_scapularis_rna-XM_040211938.3_R0
ntLink_31	GeMoMa	CDS	957776	957853	.	-	0	Parent=I_scapularis_rna-XM_040211938.3_R0
ntLink_31	GeMoMa	CDS	956689	956878	.	-	0	Parent=I_scapularis_rna-XM_040211938.3_R0
ntLink_31	GeMoMa	CDS	953257	953501	.	-	2	Parent=I_scapularis_rna-XM_040211938.3_R0
ntLink_31	GeMoMa	CDS	951528	951735	.	-	0	Parent=I_scapularis_rna-XM_040211938.3_R0
ntLink_31	GeMoMa	CDS	949837	950120	.	-	2	Parent=I_scapularis_rna-XM_040211938.3_R0
ntLink_31	GeMoMa	CDS	947497	947685	.	-	0	Parent=I_scapularis_rna-XM_040211938.3_R0
ntLink_31	GeMoMa	CDS	945171	945353	.	-	0	Parent=I_scapularis_rna-XM_040211938.3_R0
ntLink_31	GeMoMa	CDS	943717	943923	.	-	0	Parent=I_scapularis_rna-XM_040211938.3_R0
ntLink_31	GeMoMa	CDS	941970	942142	.	-	0	Parent=I_scapularis_rna-XM_040211938.3_R0
ntLink_31	GeMoMa	CDS	936328	937036	.	-	1	Parent=I_scapularis_rna-XM_040211938.3_R0
ntLink_31	GAF	gene	1118571	1120385	.	-	.	ID=gene_3256;transcripts=1;complete=1
ntLink_31	GeMoMa	mRNA	1118571	1120385	.	-	.	ID=I_scapularis_rna-XM_029972933.4_R0;ref-gene=I_scapularis_gene-LOC8051752;aa=131;raa=152;score=210;prediction=0;bestScore=210;ce=4;rce=4;pAA=0.5962;iAA=0.3974;lpm=13;maxScore=829;maxGap=13;nps=0;start=M;stop=*;evidence=1;Parent=gene_3256;sumWeight=1.0;
ntLink_31	GeMoMa	CDS	1120354	1120385	.	-	0	Parent=I_scapularis_rna-XM_029972933.4_R0
ntLink_31	GeMoMa	CDS	1119466	1119528	.	-	1	Parent=I_scapularis_rna-XM_029972933.4_R0
ntLink_31	GeMoMa	CDS	1119168	1119254	.	-	1	Parent=I_scapularis_rna-XM_029972933.4_R0
ntLink_31	GeMoMa	CDS	1118571	1118781	.	-	1	Parent=I_scapularis_rna-XM_029972933.4_R0
ntLink_31	GAF	gene	1140244	1144193	.	-	.	ID=gene_3257;transcripts=1;complete=1
ntLink_31	GeMoMa	mRNA	1140244	1144193	.	-	.	ID=I_scapularis_rna-XM_042293889.1_R5;ref-gene=I_scapularis_gene-LOC121837957;aa=1111;raa=1334;score=3537;prediction=5;bestScore=5101;ce=6;rce=1;pAA=0.6597;iAA=0.5678;lpm=27;maxScore=7020;maxGap=76;nps=0;start=M;stop=*;evidence=1;Parent=gene_3257;sumWeight=1.0;
ntLink_31	GeMoMa	CDS	1143637	1144193	.	-	0	Parent=I_scapularis_rna-XM_042293889.1_R5
ntLink_31	GeMoMa	CDS	1142561	1143588	.	-	1	Parent=I_scapularis_rna-XM_042293889.1_R5
ntLink_31	GeMoMa	CDS	1141691	1142268	.	-	2	Parent=I_scapularis_rna-XM_042293889.1_R5
ntLink_31	GeMoMa	CDS	1141329	1141603	.	-	0	Parent=I_scapularis_rna-XM_042293889.1_R5
ntLink_31	GeMoMa	CDS	1140984	1141296	.	-	1	Parent=I_scapularis_rna-XM_042293889.1_R5
ntLink_31	GeMoMa	CDS	1140244	1140825	.	-	0	Parent=I_scapularis_rna-XM_042293889.1_R5
##sequence-region ntLink_34 1 3368295
ntLink_34	GAF	gene	475629	478540	.	-	.	ID=gene_3812;transcripts=1;complete=1
ntLink_34	GeMoMa	mRNA	475629	478540	.	-	.	ID=I_scapularis_rna-XM_040223562.1_R3;ref-gene=I_scapularis_gene-LOC120850876;aa=512;raa=490;score=1238;prediction=3;bestScore=1243;ce=2;rce=2;pAA=0.6654;iAA=0.5274;lpm=13;maxScore=2520;maxGap=19;nps=0;start=M;stop=*;evidence=1;Parent=gene_3812;sumWeight=1.0;alternative="I_scapularis_gene-LOC120844815";
ntLink_34	GeMoMa	CDS	477060	478540	.	-	0	Parent=I_scapularis_rna-XM_040223562.1_R3
ntLink_34	GeMoMa	CDS	475629	475683	.	-	1	Parent=I_scapularis_rna-XM_040223562.1_R3
ntLink_34	GAF	gene	513958	541743	.	-	.	ID=gene_3813;transcripts=1;complete=1
ntLink_34	GeMoMa	mRNA	513958	541743	.	-	.	ID=I_scapularis_rna-XM_029978691.4_R0;ref-gene=I_scapularis_gene-LOC115318922;aa=403;raa=403;score=1717;prediction=0;bestScore=1717;ce=8;rce=8;pAA=0.8908;iAA=0.8139;lpm=68;maxScore=2081;maxGap=0;nps=0;start=M;stop=*;evidence=1;Parent=gene_3813;sumWeight=1.0;
ntLink_34	GeMoMa	CDS	541595	541743	.	-	0	Parent=I_scapularis_rna-XM_029978691.4_R0
ntLink_34	GeMoMa	CDS	540903	541017	.	-	1	Parent=I_scapularis_rna-XM_029978691.4_R0
ntLink_34	GeMoMa	CDS	533612	533825	.	-	0	Parent=I_scapularis_rna-XM_029978691.4_R0
ntLink_34	GeMoMa	CDS	530651	530797	.	-	2	Parent=I_scapularis_rna-XM_029978691.4_R0
ntLink_34	GeMoMa	CDS	526301	526385	.	-	2	Parent=I_scapularis_rna-XM_029978691.4_R0
ntLink_34	GeMoMa	CDS	519039	519227	.	-	1	Parent=I_scapularis_rna-XM_029978691.4_R0
ntLink_34	GeMoMa	CDS	518222	518465	.	-	1	Parent=I_scapularis_rna-XM_029978691.4_R0
ntLink_34	GeMoMa	CDS	513958	514023	.	-	0	Parent=I_scapularis_rna-XM_029978691.4_R0
ntLink_34	GAF	gene	551484	552710	.	+	.	ID=gene_3826;transcripts=1;complete=1
ntLink_34	GeMoMa	mRNA	551484	552710	.	+	.	ID=I_scapularis_rna-XM_040208404.2_R0;ref-gene=I_scapularis_gene-LOC120835933;aa=409;raa=418;score=1816;prediction=0;bestScore=1816;ce=1;rce=1;pAA=0.8619;iAA=0.831;lpm=41;maxScore=2217;maxGap=5;nps=0;start=M;stop=*;evidence=1;Parent=gene_3826;sumWeight=1.0;
ntLink_34	GeMoMa	CDS	551484	552710	.	+	0	Parent=I_scapularis_rna-XM_040208404.2_R0
ntLink_34	GAF	gene	573518	575722	.	+	.	ID=gene_3827;transcripts=1;complete=1
ntLink_34	GeMoMa	mRNA	573518	575722	.	+	.	ID=I_scapularis_rna-XM_029978686.4_R0;ref-gene=I_scapularis_gene-LOC8024811;aa=735;raa=671;score=2272;prediction=0;bestScore=2272;ce=1;rce=1;pAA=0.7169;iAA=0.639;lpm=64;maxScore=3546;maxGap=29;nps=0;start=M;stop=*;evidence=1;Parent=gene_3827;sumWeight=1.0;
ntLink_34	GeMoMa	CDS	573518	575722	.	+	0	Parent=I_scapularis_rna-XM_029978686.4_R0
ntLink_34	GAF	gene	618779	625987	.	-	.	ID=gene_3814;transcripts=1;complete=1
ntLink_34	GeMoMa	mRNA	618779	625987	.	-	.	ID=I_scapularis_rna-XM_002399797.4_R0;ref-gene=I_scapularis_gene-LOC8025890;aa=222;raa=220;score=784;prediction=0;bestScore=784;ce=3;rce=3;pAA=0.7696;iAA=0.6826;lpm=20;maxScore=1165;maxGap=8;nps=0;start=M;stop=*;evidence=1;Parent=gene_3814;sumWeight=1.0;
ntLink_34	GeMoMa	CDS	625677	625987	.	-	0	Parent=I_scapularis_rna-XM_002399797.4_R0
ntLink_34	GeMoMa	CDS	621939	622062	.	-	1	Parent=I_scapularis_rna-XM_002399797.4_R0
ntLink_34	GeMoMa	CDS	618779	619009	.	-	0	Parent=I_scapularis_rna-XM_002399797.4_R0
ntLink_34	GAF	gene	626770	653605	.	+	.	ID=gene_3828;transcripts=1;complete=1
ntLink_34	GeMoMa	mRNA	626770	653605	.	+	.	ID=I_scapularis_rna-XM_029978682.3_R0;ref-gene=I_scapularis_gene-LOC8025891;aa=703;raa=692;score=2787;prediction=0;bestScore=2787;ce=20;rce=20;pAA=0.8147;iAA=0.7468;lpm=42;maxScore=3628;maxGap=8;nps=0;start=M;stop=*;evidence=1;Parent=gene_3828;sumWeight=1.0;
ntLink_34	GeMoMa	CDS	626770	626961	.	+	0	Parent=I_scapularis_rna-XM_029978682.3_R0
ntLink_34	GeMoMa	CDS	628856	628923	.	+	0	Parent=I_scapularis_rna-XM_029978682.3_R0
ntLink_34	GeMoMa	CDS	629275	629378	.	+	1	Parent=I_scapularis_rna-XM_029978682.3_R0
ntLink_34	GeMoMa	CDS	632068	632124	.	+	2	Parent=I_scapularis_rna-XM_029978682.3_R0
ntLink_34	GeMoMa	CDS	633501	633583	.	+	2	Parent=I_scapularis_rna-XM_029978682.3_R0
ntLink_34	GeMoMa	CDS	634595	634676	.	+	0	Parent=I_scapularis_rna-XM_029978682.3_R0
ntLink_34	GeMoMa	CDS	635293	635440	.	+	2	Parent=I_scapularis_rna-XM_029978682.3_R0
ntLink_34	GeMoMa	CDS	636764	637022	.	+	1	Parent=I_scapularis_rna-XM_029978682.3_R0
ntLink_34	GeMoMa	CDS	638601	638679	.	+	0	Parent=I_scapularis_rna-XM_029978682.3_R0
ntLink_34	GeMoMa	CDS	639260	639326	.	+	2	Parent=I_scapularis_rna-XM_029978682.3_R0
ntLink_34	GeMoMa	CDS	640489	640522	.	+	1	Parent=I_scapularis_rna-XM_029978682.3_R0
ntLink_34	GeMoMa	CDS	642789	642915	.	+	0	Parent=I_scapularis_rna-XM_029978682.3_R0
ntLink_34	GeMoMa	CDS	644237	644319	.	+	2	Parent=I_scapularis_rna-XM_029978682.3_R0
ntLink_34	GeMoMa	CDS	645644	645712	.	+	0	Parent=I_scapularis_rna-XM_029978682.3_R0
ntLink_34	GeMoMa	CDS	646685	646738	.	+	0	Parent=I_scapularis_rna-XM_029978682.3_R0
ntLink_34	GeMoMa	CDS	647301	647406	.	+	0	Parent=I_scapularis_rna-XM_029978682.3_R0
ntLink_34	GeMoMa	CDS	648352	648431	.	+	2	Parent=I_scapularis_rna-XM_029978682.3_R0
ntLink_34	GeMoMa	CDS	649741	649906	.	+	0	Parent=I_scapularis_rna-XM_029978682.3_R0
ntLink_34	GeMoMa	CDS	652983	653079	.	+	2	Parent=I_scapularis_rna-XM_029978682.3_R0
ntLink_34	GeMoMa	CDS	653452	653605	.	+	1	Parent=I_scapularis_rna-XM_029978682.3_R0
ntLink_34	GAF	gene	687488	692998	.	-	.	ID=gene_3815;transcripts=1;complete=1
ntLink_34	GeMoMa	mRNA	687488	692998	.	-	.	ID=I_scapularis_rna-XM_040208265.3_R0;ref-gene=I_scapularis_gene-LOC120838378;aa=529;raa=548;score=1619;prediction=0;bestScore=1619;ce=3;rce=2;pAA=0.7153;iAA=0.5694;lpm=33;maxScore=2892;maxGap=31;nps=0;start=M;stop=*;evidence=1;Parent=gene_3815;sumWeight=1.0;
ntLink_34	GeMoMa	CDS	691901	692998	.	-	0	Parent=I_scapularis_rna-XM_040208265.3_R0
ntLink_34	GeMoMa	CDS	689483	689790	.	-	0	Parent=I_scapularis_rna-XM_040208265.3_R0
ntLink_34	GeMoMa	CDS	687488	687668	.	-	1	Parent=I_scapularis_rna-XM_040208265.3_R0
ntLink_34	GAF	gene	702491	722132	.	+	.	ID=gene_3829;transcripts=1;complete=1
ntLink_34	GeMoMa	mRNA	702491	722132	.	+	.	ID=I_scapularis_rna-XM_029982453.2_R0;ref-gene=I_scapularis_gene-LOC115322150;aa=481;raa=479;score=1971;prediction=0;bestScore=1971;ce=13;rce=13;pAA=0.8358;iAA=0.7755;lpm=29;maxScore=2499;maxGap=1;nps=0;start=M;stop=*;evidence=1;Parent=gene_3829;sumWeight=1.0;
ntLink_34	GeMoMa	CDS	702491	702555	.	+	0	Parent=I_scapularis_rna-XM_029982453.2_R0
ntLink_34	GeMoMa	CDS	702643	702742	.	+	1	Parent=I_scapularis_rna-XM_029982453.2_R0
ntLink_34	GeMoMa	CDS	702822	702945	.	+	0	Parent=I_scapularis_rna-XM_029982453.2_R0
ntLink_34	GeMoMa	CDS	703095	703159	.	+	2	Parent=I_scapularis_rna-XM_029982453.2_R0
ntLink_34	GeMoMa	CDS	707115	707184	.	+	0	Parent=I_scapularis_rna-XM_029982453.2_R0
ntLink_34	GeMoMa	CDS	707956	708141	.	+	2	Parent=I_scapularis_rna-XM_029982453.2_R0
ntLink_34	GeMoMa	CDS	710693	710797	.	+	2	Parent=I_scapularis_rna-XM_029982453.2_R0
ntLink_34	GeMoMa	CDS	715090	715188	.	+	2	Parent=I_scapularis_rna-XM_029982453.2_R0
ntLink_34	GeMoMa	CDS	715260	715350	.	+	2	Parent=I_scapularis_rna-XM_029982453.2_R0
ntLink_34	GeMoMa	CDS	718616	718802	.	+	1	Parent=I_scapularis_rna-XM_029982453.2_R0
ntLink_34	GeMoMa	CDS	719507	719638	.	+	0	Parent=I_scapularis_rna-XM_029982453.2_R0
ntLink_34	GeMoMa	CDS	721172	721273	.	+	0	Parent=I_scapularis_rna-XM_029982453.2_R0
ntLink_34	GeMoMa	CDS	722016	722132	.	+	0	Parent=I_scapularis_rna-XM_029982453.2_R0
ntLink_34	GAF	gene	727004	737192	.	-	.	ID=gene_3816;transcripts=1;complete=1
ntLink_34	GeMoMa	mRNA	727004	737192	.	-	.	ID=I_scapularis_rna-XM_029978633.3_R0;ref-gene=I_scapularis_gene-LOC115318910;aa=255;raa=255;score=1194;prediction=0;bestScore=1194;ce=6;rce=6;pAA=0.9333;iAA=0.9137;lpm=44;maxScore=1272;maxGap=0;nps=0;start=M;stop=*;evidence=1;Parent=gene_3816;sumWeight=1.0;
ntLink_34	GeMoMa	CDS	737139	737192	.	-	0	Parent=I_scapularis_rna-XM_029978633.3_R0
ntLink_34	GeMoMa	CDS	734663	734821	.	-	0	Parent=I_scapularis_rna-XM_029978633.3_R0
ntLink_34	GeMoMa	CDS	733007	733165	.	-	0	Parent=I_scapularis_rna-XM_029978633.3_R0
ntLink_34	GeMoMa	CDS	730648	730710	.	-	0	Parent=I_scapularis_rna-XM_029978633.3_R0
ntLink_34	GeMoMa	CDS	728264	728422	.	-	0	Parent=I_scapularis_rna-XM_029978633.3_R0
ntLink_34	GeMoMa	CDS	727004	727174	.	-	0	Parent=I_scapularis_rna-XM_029978633.3_R0
ntLink_34	GAF	gene	737918	744299	.	+	.	ID=gene_3830;transcripts=1;complete=1
ntLink_34	GeMoMa	mRNA	737918	744299	.	+	.	ID=I_scapularis_rna-XM_002412645.5_R0;ref-gene=I_scapularis_gene-LOC8038477;aa=198;raa=196;score=889;prediction=0;bestScore=889;ce=4;rce=4;pAA=0.904;iAA=0.8485;lpm=65;maxScore=1042;maxGap=2;nps=0;start=M;stop=*;evidence=1;Parent=gene_3830;sumWeight=1.0;
ntLink_34	GeMoMa	CDS	737918	738070	.	+	0	Parent=I_scapularis_rna-XM_002412645.5_R0
ntLink_34	GeMoMa	CDS	738360	738440	.	+	0	Parent=I_scapularis_rna-XM_002412645.5_R0
ntLink_34	GeMoMa	CDS	739817	740008	.	+	0	Parent=I_scapularis_rna-XM_002412645.5_R0
ntLink_34	GeMoMa	CDS	744132	744299	.	+	0	Parent=I_scapularis_rna-XM_002412645.5_R0
ntLink_34	GAF	gene	761343	762400	.	-	.	ID=gene_3817;transcripts=1;complete=1
ntLink_34	GeMoMa	mRNA	761343	762400	.	-	.	ID=I_scapularis_rna-XM_029982428.3_R0;ref-gene=I_scapularis_gene-LOC115322130;aa=164;raa=165;score=650;prediction=0;bestScore=650;ce=4;rce=4;pAA=0.7818;iAA=0.7455;lpm=18;maxScore=813;maxGap=1;nps=0;start=M;stop=*;evidence=1;Parent=gene_3817;sumWeight=1.0;
ntLink_34	GeMoMa	CDS	762364	762400	.	-	0	Parent=I_scapularis_rna-XM_029982428.3_R0
ntLink_34	GeMoMa	CDS	762082	762222	.	-	2	Parent=I_scapularis_rna-XM_029982428.3_R0
ntLink_34	GeMoMa	CDS	761881	762016	.	-	2	Parent=I_scapularis_rna-XM_029982428.3_R0
ntLink_34	GeMoMa	CDS	761343	761520	.	-	1	Parent=I_scapularis_rna-XM_029982428.3_R0
ntLink_34	GAF	gene	762703	764133	.	+	.	ID=gene_3831;transcripts=1;complete=1
ntLink_34	GeMoMa	mRNA	762703	764133	.	+	.	ID=I_scapularis_rna-XM_002412646.5_R0;ref-gene=I_scapularis_gene-LOC8038479;aa=477;raa=454;score=1478;prediction=0;bestScore=1478;ce=1;rce=1;pAA=0.7505;iAA=0.6403;lpm=23;maxScore=2325;maxGap=12;nps=0;start=M;stop=*;evidence=1;Parent=gene_3831;sumWeight=1.0;
ntLink_34	GeMoMa	CDS	762703	764133	.	+	0	Parent=I_scapularis_rna-XM_002412646.5_R0
ntLink_34	GAF	gene	765674	798362	.	-	.	ID=gene_3818;transcripts=1;complete=1
ntLink_34	GeMoMa	mRNA	765674	798362	.	-	.	ID=I_scapularis_rna-XM_040207113.3_R0;ref-gene=I_scapularis_gene-LOC115322096;aa=1038;raa=1052;score=3997;prediction=0;bestScore=3997;ce=19;rce=18;pAA=0.8285;iAA=0.7493;lpm=49;maxScore=5463;maxGap=11;nps=0;start=M;stop=*;evidence=1;Parent=gene_3818;sumWeight=1.0;
ntLink_34	GeMoMa	CDS	798086	798362	.	-	0	Parent=I_scapularis_rna-XM_040207113.3_R0
ntLink_34	GeMoMa	CDS	795460	795557	.	-	2	Parent=I_scapularis_rna-XM_040207113.3_R0
ntLink_34	GeMoMa	CDS	793188	793343	.	-	0	Parent=I_scapularis_rna-XM_040207113.3_R0
ntLink_34	GeMoMa	CDS	792297	792436	.	-	0	Parent=I_scapularis_rna-XM_040207113.3_R0
ntLink_34	GeMoMa	CDS	790653	790848	.	-	1	Parent=I_scapularis_rna-XM_040207113.3_R0
ntLink_34	GeMoMa	CDS	788574	788759	.	-	0	Parent=I_scapularis_rna-XM_040207113.3_R0
ntLink_34	GeMoMa	CDS	787400	787517	.	-	0	Parent=I_scapularis_rna-XM_040207113.3_R0
ntLink_34	GeMoMa	CDS	784192	784407	.	-	2	Parent=I_scapularis_rna-XM_040207113.3_R0
ntLink_34	GeMoMa	CDS	782400	782580	.	-	2	Parent=I_scapularis_rna-XM_040207113.3_R0
ntLink_34	GeMoMa	CDS	780961	781037	.	-	1	Parent=I_scapularis_rna-XM_040207113.3_R0
ntLink_34	GeMoMa	CDS	780154	780410	.	-	2	Parent=I_scapularis_rna-XM_040207113.3_R0
ntLink_34	GeMoMa	CDS	779388	779548	.	-	0	Parent=I_scapularis_rna-XM_040207113.3_R0
ntLink_34	GeMoMa	CDS	778111	778303	.	-	1	Parent=I_scapularis_rna-XM_040207113.3_R0
ntLink_34	GeMoMa	CDS	776421	776534	.	-	0	Parent=I_scapularis_rna-XM_040207113.3_R0
ntLink_34	GeMoMa	CDS	774936	775148	.	-	0	Parent=I_scapularis_rna-XM_040207113.3_R0
ntLink_34	GeMoMa	CDS	772074	772243	.	-	0	Parent=I_scapularis_rna-XM_040207113.3_R0
ntLink_34	GeMoMa	CDS	769514	769607	.	-	1	Parent=I_scapularis_rna-XM_040207113.3_R0
ntLink_34	GeMoMa	CDS	767450	767607	.	-	0	Parent=I_scapularis_rna-XM_040207113.3_R0
ntLink_34	GeMoMa	CDS	765674	765782	.	-	1	Parent=I_scapularis_rna-XM_040207113.3_R0
ntLink_34	GAF	gene	799404	824079	.	+	.	ID=gene_3832;transcripts=1;complete=1
ntLink_34	GeMoMa	mRNA	799404	824079	.	+	.	ID=I_scapularis_rna-XM_029978638.2_R0;ref-gene=I_scapularis_gene-LOC8030293;aa=254;raa=257;score=1319;prediction=0;bestScore=1319;ce=9;rce=9;pAA=0.9728;iAA=0.9689;lpm=169;maxScore=1370;maxGap=3;nps=0;start=M;stop=*;evidence=1;Parent=gene_3832;sumWeight=1.0;
ntLink_34	GeMoMa	CDS	799404	799447	.	+	0	Parent=I_scapularis_rna-XM_029978638.2_R0
ntLink_34	GeMoMa	CDS	799838	799925	.	+	1	Parent=I_scapularis_rna-XM_029978638.2_R0
ntLink_34	GeMoMa	CDS	800029	800095	.	+	0	Parent=I_scapularis_rna-XM_029978638.2_R0
ntLink_34	GeMoMa	CDS	802131	802210	.	+	2	Parent=I_scapularis_rna-XM_029978638.2_R0
ntLink_34	GeMoMa	CDS	802584	802655	.	+	0	Parent=I_scapularis_rna-XM_029978638.2_R0
ntLink_34	GeMoMa	CDS	806732	806865	.	+	0	Parent=I_scapularis_rna-XM_029978638.2_R0
ntLink_34	GeMoMa	CDS	816380	816418	.	+	1	Parent=I_scapularis_rna-XM_029978638.2_R0
ntLink_34	GeMoMa	CDS	820046	820141	.	+	1	Parent=I_scapularis_rna-XM_029978638.2_R0
ntLink_34	GeMoMa	CDS	823938	824079	.	+	1	Parent=I_scapularis_rna-XM_029978638.2_R0
ntLink_34	GAF	gene	828763	840460	.	-	.	ID=gene_3819;transcripts=1;complete=1
ntLink_34	GeMoMa	mRNA	828763	840460	.	-	.	ID=I_scapularis_rna-XM_029978637.3_R0;ref-gene=I_scapularis_gene-LOC8030292;aa=315;raa=297;score=947;prediction=0;bestScore=947;ce=7;rce=7;pAA=0.7375;iAA=0.6344;lpm=26;maxScore=1549;maxGap=20;nps=0;start=M;stop=*;evidence=1;Parent=gene_3819;sumWeight=1.0;
ntLink_34	GeMoMa	CDS	840206	840460	.	-	0	Parent=I_scapularis_rna-XM_029978637.3_R0
ntLink_34	GeMoMa	CDS	838863	839007	.	-	0	Parent=I_scapularis_rna-XM_029978637.3_R0
ntLink_34	GeMoMa	CDS	838160	838345	.	-	2	Parent=I_scapularis_rna-XM_029978637.3_R0
ntLink_34	GeMoMa	CDS	836929	837021	.	-	2	Parent=I_scapularis_rna-XM_029978637.3_R0
ntLink_34	GeMoMa	CDS	830440	830529	.	-	2	Parent=I_scapularis_rna-XM_029978637.3_R0
ntLink_34	GeMoMa	CDS	829608	829724	.	-	2	Parent=I_scapularis_rna-XM_029978637.3_R0
ntLink_34	GeMoMa	CDS	828763	828821	.	-	2	Parent=I_scapularis_rna-XM_029978637.3_R0
ntLink_34	GAF	gene	849837	858282	.	-	.	ID=gene_3820;transcripts=1;complete=1
ntLink_34	GeMoMa	mRNA	849837	858282	.	-	.	ID=I_scapularis_rna-XM_029978637.3_R1;ref-gene=I_scapularis_gene-LOC8030292;aa=298;raa=297;score=835;prediction=1;bestScore=947;ce=7;rce=7;pAA=0.6687;iAA=0.5666;lpm=19;maxScore=1549;maxGap=16;nps=0;start=M;stop=*;evidence=1;Parent=gene_3820;sumWeight=1.0;
ntLink_34	GeMoMa	CDS	858157	858282	.	-	0	Parent=I_scapularis_rna-XM_029978637.3_R1
ntLink_34	GeMoMa	CDS	856814	856958	.	-	0	Parent=I_scapularis_rna-XM_029978637.3_R1
ntLink_34	GeMoMa	CDS	854589	854774	.	-	2	Parent=I_scapularis_rna-XM_029978637.3_R1
ntLink_34	GeMoMa	CDS	852803	852895	.	-	2	Parent=I_scapularis_rna-XM_029978637.3_R1
ntLink_34	GeMoMa	CDS	851361	851450	.	-	2	Parent=I_scapularis_rna-XM_029978637.3_R1
ntLink_34	GeMoMa	CDS	850321	850477	.	-	2	Parent=I_scapularis_rna-XM_029978637.3_R1
ntLink_34	GeMoMa	CDS	849837	849933	.	-	1	Parent=I_scapularis_rna-XM_029978637.3_R1
ntLink_34	GAF	gene	958804	959193	.	-	.	ID=gene_3821;transcripts=1;complete=1
ntLink_34	GeMoMa	mRNA	958804	959193	.	-	.	ID=I_scapularis_rna-XM_002413817.5_R1;ref-gene=I_scapularis_gene-LOC8039952;aa=130;raa=118;score=124;prediction=1;bestScore=321;ce=1;rce=1;pAA=0.554;iAA=0.3741;lpm=8;maxScore=628;maxGap=10;nps=0;start=M;stop=*;evidence=1;Parent=gene_3821;sumWeight=1.0;
ntLink_34	GeMoMa	CDS	958804	959193	.	-	0	Parent=I_scapularis_rna-XM_002413817.5_R1
ntLink_34	GAF	gene	1073906	1074316	.	-	.	ID=gene_3822;transcripts=1;complete=1
ntLink_34	GeMoMa	mRNA	1073906	1074316	.	-	.	ID=I_scapularis_rna-XM_002413817.5_R0;ref-gene=I_scapularis_gene-LOC8039952;aa=137;raa=118;score=321;prediction=0;bestScore=321;ce=1;rce=1;pAA=0.6884;iAA=0.5797;lpm=19;maxScore=628;maxGap=11;nps=0;start=M;stop=*;evidence=1;Parent=gene_3822;sumWeight=1.0;
ntLink_34	GeMoMa	CDS	1073906	1074316	.	-	0	Parent=I_scapularis_rna-XM_002413817.5_R0
ntLink_34	GAF	gene	1086975	1087286	.	-	.	ID=gene_3823;transcripts=1;complete=1
ntLink_34	GeMoMa	mRNA	1086975	1087286	.	-	.	ID=I_scapularis_rna-XM_002413816.3_R0;ref-gene=I_scapularis_gene-LOC8039957;aa=104;raa=110;score=276;prediction=0;bestScore=276;ce=1;rce=1;pAA=0.7091;iAA=0.5545;lpm=21;maxScore=580;maxGap=3;nps=0;start=M;stop=*;evidence=1;Parent=gene_3823;sumWeight=1.0;
ntLink_34	GeMoMa	CDS	1086975	1087286	.	-	0	Parent=I_scapularis_rna-XM_002413816.3_R0
ntLink_34	GAF	gene	1134731	1138409	.	-	.	ID=gene_3824;transcripts=1;complete=1
ntLink_34	GeMoMa	mRNA	1134731	1138409	.	-	.	ID=I_scapularis_rna-XM_029978636.4_R0;ref-gene=I_scapularis_gene-LOC8042931;aa=144;raa=148;score=488;prediction=0;bestScore=488;ce=3;rce=3;pAA=0.8543;iAA=0.7086;lpm=30;maxScore=803;maxGap=5;nps=0;start=M;stop=*;evidence=1;Parent=gene_3824;sumWeight=1.0;
ntLink_34	GeMoMa	CDS	1138374	1138409	.	-	0	Parent=I_scapularis_rna-XM_029978636.4_R0
ntLink_34	GeMoMa	CDS	1137628	1137808	.	-	0	Parent=I_scapularis_rna-XM_029978636.4_R0
ntLink_34	GeMoMa	CDS	1134731	1134945	.	-	2	Parent=I_scapularis_rna-XM_029978636.4_R0
ntLink_34	GAF	gene	1205489	1206858	.	+	.	ID=gene_3833;transcripts=1;complete=1
ntLink_34	GeMoMa	mRNA	1205489	1206858	.	+	.	ID=I_scapularis_rna-XM_040215784.3_R0;ref-gene=I_scapularis_gene-LOC120844154;aa=326;raa=364;score=965;prediction=0;bestScore=965;ce=4;rce=4;pAA=0.6419;iAA=0.5473;lpm=32;maxScore=1893;maxGap=55;nps=0;start=M;stop=*;evidence=1;Parent=gene_3833;sumWeight=1.0;
ntLink_34	GeMoMa	CDS	1205489	1205572	.	+	0	Parent=I_scapularis_rna-XM_040215784.3_R0
ntLink_34	GeMoMa	CDS	1205731	1206199	.	+	0	Parent=I_scapularis_rna-XM_040215784.3_R0
ntLink_34	GeMoMa	CDS	1206287	1206353	.	+	2	Parent=I_scapularis_rna-XM_040215784.3_R0
ntLink_34	GeMoMa	CDS	1206501	1206858	.	+	1	Parent=I_scapularis_rna-XM_040215784.3_R0
ntLink_34	GAF	gene	1325228	1363048	.	+	.	ID=gene_3834;transcripts=1;complete=1
ntLink_34	GeMoMa	mRNA	1325228	1363048	.	+	.	ID=I_scapularis_rna-XM_042288687.1_R0;ref-gene=I_scapularis_gene-LOC8041086;aa=1017;raa=1064;score=3842;prediction=0;bestScore=3842;ce=15;rce=15;pAA=0.8042;iAA=0.7392;lpm=121;maxScore=5609;maxGap=54;nps=0;start=M;stop=*;evidence=1;Parent=gene_3834;sumWeight=1.0;
ntLink_34	GeMoMa	CDS	1325228	1325251	.	+	0	Parent=I_scapularis_rna-XM_042288687.1_R0
ntLink_34	GeMoMa	CDS	1326232	1326348	.	+	0	Parent=I_scapularis_rna-XM_042288687.1_R0
ntLink_34	GeMoMa	CDS	1327254	1327317	.	+	0	Parent=I_scapularis_rna-XM_042288687.1_R0
ntLink_34	GeMoMa	CDS	1327813	1327974	.	+	2	Parent=I_scapularis_rna-XM_042288687.1_R0
ntLink_34	GeMoMa	CDS	1328846	1328970	.	+	2	Parent=I_scapularis_rna-XM_042288687.1_R0
ntLink_34	GeMoMa	CDS	1330048	1330171	.	+	0	Parent=I_scapularis_rna-XM_042288687.1_R0
ntLink_34	GeMoMa	CDS	1331217	1331443	.	+	2	Parent=I_scapularis_rna-XM_042288687.1_R0
ntLink_34	GeMoMa	CDS	1332519	1332669	.	+	0	Parent=I_scapularis_rna-XM_042288687.1_R0
ntLink_34	GeMoMa	CDS	1334421	1334560	.	+	2	Parent=I_scapularis_rna-XM_042288687.1_R0
ntLink_34	GeMoMa	CDS	1339073	1339340	.	+	0	Parent=I_scapularis_rna-XM_042288687.1_R0
ntLink_34	GeMoMa	CDS	1340709	1340824	.	+	2	Parent=I_scapularis_rna-XM_042288687.1_R0
ntLink_34	GeMoMa	CDS	1342732	1342841	.	+	0	Parent=I_scapularis_rna-XM_042288687.1_R0
ntLink_34	GeMoMa	CDS	1349802	1349932	.	+	1	Parent=I_scapularis_rna-XM_042288687.1_R0
ntLink_34	GeMoMa	CDS	1360791	1360924	.	+	2	Parent=I_scapularis_rna-XM_042288687.1_R0
ntLink_34	GeMoMa	CDS	1361891	1363048	.	+	0	Parent=I_scapularis_rna-XM_042288687.1_R0
ntLink_34	GAF	gene	1539865	1625006	.	+	.	ID=gene_3835;transcripts=1;complete=1
ntLink_34	GeMoMa	mRNA	1539865	1625006	.	+	.	ID=I_scapularis_rna-XM_029987102.4_R0;ref-gene=I_scapularis_gene-LOC8041089;aa=1784;raa=1782;score=4636;prediction=0;bestScore=4636;ce=14;rce=16;pAA=0.6967;iAA=0.5661;lpm=77;maxScore=9223;maxGap=99;nps=0;start=M;stop=*;evidence=1;Parent=gene_3835;sumWeight=1.0;
ntLink_34	GeMoMa	CDS	1539865	1539934	.	+	0	Parent=I_scapularis_rna-XM_029987102.4_R0
ntLink_34	GeMoMa	CDS	1541083	1541227	.	+	2	Parent=I_scapularis_rna-XM_029987102.4_R0
ntLink_34	GeMoMa	CDS	1542450	1542534	.	+	1	Parent=I_scapularis_rna-XM_029987102.4_R0
ntLink_34	GeMoMa	CDS	1557000	1557488	.	+	0	Parent=I_scapularis_rna-XM_029987102.4_R0
ntLink_34	GeMoMa	CDS	1592123	1592201	.	+	0	Parent=I_scapularis_rna-XM_029987102.4_R0
ntLink_34	GeMoMa	CDS	1593974	1594123	.	+	2	Parent=I_scapularis_rna-XM_029987102.4_R0
ntLink_34	GeMoMa	CDS	1596743	1596845	.	+	2	Parent=I_scapularis_rna-XM_029987102.4_R0
ntLink_34	GeMoMa	CDS	1598360	1598504	.	+	1	Parent=I_scapularis_rna-XM_029987102.4_R0
ntLink_34	GeMoMa	CDS	1602659	1602846	.	+	0	Parent=I_scapularis_rna-XM_029987102.4_R0
ntLink_34	GeMoMa	CDS	1608058	1608203	.	+	1	Parent=I_scapularis_rna-XM_029987102.4_R0
ntLink_34	GeMoMa	CDS	1609634	1609829	.	+	2	Parent=I_scapularis_rna-XM_029987102.4_R0
ntLink_34	GeMoMa	CDS	1610701	1610863	.	+	1	Parent=I_scapularis_rna-XM_029987102.4_R0
ntLink_34	GeMoMa	CDS	1614284	1614425	.	+	0	Parent=I_scapularis_rna-XM_029987102.4_R0
ntLink_34	GeMoMa	CDS	1621756	1625006	.	+	2	Parent=I_scapularis_rna-XM_029987102.4_R0
ntLink_34	GAF	gene	1639798	1643044	.	+	.	ID=gene_3836;transcripts=1;complete=1
ntLink_34	GeMoMa	mRNA	1639798	1643044	.	+	.	ID=I_scapularis_rna-XM_042288694.1_R0;ref-gene=I_scapularis_gene-LOC121834826;aa=437;raa=439;score=1159;prediction=0;bestScore=1159;ce=2;rce=2;pAA=0.7107;iAA=0.508;lpm=18;maxScore=2300;maxGap=2;nps=0;start=M;stop=*;evidence=1;Parent=gene_3836;sumWeight=1.0;
ntLink_34	GeMoMa	CDS	1639798	1640837	.	+	0	Parent=I_scapularis_rna-XM_042288694.1_R0
ntLink_34	GeMoMa	CDS	1642774	1643044	.	+	1	Parent=I_scapularis_rna-XM_042288694.1_R0
ntLink_34	GAF	gene	1651896	1656876	.	+	.	ID=gene_3837;transcripts=1;complete=1
ntLink_34	GeMoMa	mRNA	1651896	1656876	.	+	.	ID=I_scapularis_rna-XM_040216919.3_R0;ref-gene=I_scapularis_gene-LOC8039935;aa=465;raa=461;score=1375;prediction=0;bestScore=1375;ce=2;rce=2;pAA=0.7234;iAA=0.5766;lpm=22;maxScore=2408;maxGap=7;nps=0;start=M;stop=*;evidence=1;Parent=gene_3837;sumWeight=1.0;
ntLink_34	GeMoMa	CDS	1651896	1652977	.	+	0	Parent=I_scapularis_rna-XM_040216919.3_R0
ntLink_34	GeMoMa	CDS	1656564	1656876	.	+	1	Parent=I_scapularis_rna-XM_040216919.3_R0
ntLink_34	GAF	gene	2579756	2620502	.	+	.	ID=gene_3838;transcripts=1;complete=1
ntLink_34	GeMoMa	mRNA	2579756	2620502	.	+	.	ID=I_scapularis_rna-XM_029979928.4_R1;ref-gene=I_scapularis_gene-LOC8038744;aa=1711;raa=1739;score=3980;prediction=1;bestScore=4014;ce=16;rce=11;pAA=0.6711;iAA=0.4794;lpm=20;maxScore=8913;maxGap=14;nps=0;start=M;stop=*;evidence=1;Parent=gene_3838;sumWeight=1.0;
ntLink_34	GeMoMa	CDS	2579756	2579995	.	+	0	Parent=I_scapularis_rna-XM_029979928.4_R1
ntLink_34	GeMoMa	CDS	2581147	2581570	.	+	0	Parent=I_scapularis_rna-XM_029979928.4_R1
ntLink_34	GeMoMa	CDS	2583619	2583887	.	+	2	Parent=I_scapularis_rna-XM_029979928.4_R1
ntLink_34	GeMoMa	CDS	2584524	2584824	.	+	0	Parent=I_scapularis_rna-XM_029979928.4_R1
ntLink_34	GeMoMa	CDS	2585195	2585495	.	+	2	Parent=I_scapularis_rna-XM_029979928.4_R1
ntLink_34	GeMoMa	CDS	2585761	2585914	.	+	1	Parent=I_scapularis_rna-XM_029979928.4_R1
ntLink_34	GeMoMa	CDS	2586040	2586324	.	+	0	Parent=I_scapularis_rna-XM_029979928.4_R1
ntLink_34	GeMoMa	CDS	2589821	2590102	.	+	0	Parent=I_scapularis_rna-XM_029979928.4_R1
ntLink_34	GeMoMa	CDS	2600245	2600877	.	+	0	Parent=I_scapularis_rna-XM_029979928.4_R1
ntLink_34	GeMoMa	CDS	2603291	2603858	.	+	0	Parent=I_scapularis_rna-XM_029979928.4_R1
ntLink_34	GeMoMa	CDS	2604319	2604447	.	+	2	Parent=I_scapularis_rna-XM_029979928.4_R1
ntLink_34	GeMoMa	CDS	2605825	2606164	.	+	2	Parent=I_scapularis_rna-XM_029979928.4_R1
ntLink_34	GeMoMa	CDS	2610166	2610421	.	+	1	Parent=I_scapularis_rna-XM_029979928.4_R1
ntLink_34	GeMoMa	CDS	2612707	2613059	.	+	0	Parent=I_scapularis_rna-XM_029979928.4_R1
ntLink_34	GeMoMa	CDS	2615960	2616329	.	+	1	Parent=I_scapularis_rna-XM_029979928.4_R1
ntLink_34	GeMoMa	CDS	2620275	2620502	.	+	0	Parent=I_scapularis_rna-XM_029979928.4_R1
ntLink_34	GAF	gene	2729476	2760823	.	-	.	ID=gene_3825;transcripts=1;complete=1
ntLink_34	GeMoMa	mRNA	2729476	2760823	.	-	.	ID=I_scapularis_rna-XM_029967144.4_R0;ref-gene=I_scapularis_gene-LOC115309012;aa=781;raa=743;score=1942;prediction=0;bestScore=1942;ce=15;rce=15;pAA=0.636;iAA=0.4795;lpm=25;maxScore=3912;maxGap=26;nps=0;start=M;stop=*;evidence=1;Parent=gene_3825;sumWeight=1.0;alternative="I_scapularis_gene-LOC8028829";
ntLink_34	GeMoMa	CDS	2760430	2760823	.	-	0	Parent=I_scapularis_rna-XM_029967144.4_R0
ntLink_34	GeMoMa	CDS	2751698	2751909	.	-	2	Parent=I_scapularis_rna-XM_029967144.4_R0
ntLink_34	GeMoMa	CDS	2741290	2741401	.	-	0	Parent=I_scapularis_rna-XM_029967144.4_R0
ntLink_34	GeMoMa	CDS	2740939	2741023	.	-	2	Parent=I_scapularis_rna-XM_029967144.4_R0
ntLink_34	GeMoMa	CDS	2740167	2740249	.	-	1	Parent=I_scapularis_rna-XM_029967144.4_R0
ntLink_34	GeMoMa	CDS	2739286	2739465	.	-	2	Parent=I_scapularis_rna-XM_029967144.4_R0
ntLink_34	GeMoMa	CDS	2737922	2738015	.	-	2	Parent=I_scapularis_rna-XM_029967144.4_R0
ntLink_34	GeMoMa	CDS	2737309	2737395	.	-	1	Parent=I_scapularis_rna-XM_029967144.4_R0
ntLink_34	GeMoMa	CDS	2736218	2736383	.	-	1	Parent=I_scapularis_rna-XM_029967144.4_R0
ntLink_34	GeMoMa	CDS	2735084	2735166	.	-	0	Parent=I_scapularis_rna-XM_029967144.4_R0
ntLink_34	GeMoMa	CDS	2732758	2732880	.	-	1	Parent=I_scapularis_rna-XM_029967144.4_R0
ntLink_34	GeMoMa	CDS	2732141	2732261	.	-	1	Parent=I_scapularis_rna-XM_029967144.4_R0
ntLink_34	GeMoMa	CDS	2731700	2731889	.	-	0	Parent=I_scapularis_rna-XM_029967144.4_R0
ntLink_34	GeMoMa	CDS	2730928	2731031	.	-	2	Parent=I_scapularis_rna-XM_029967144.4_R0
ntLink_34	GeMoMa	CDS	2729476	2729784	.	-	0	Parent=I_scapularis_rna-XM_029967144.4_R0
ntLink_34	GAF	gene	2870723	2891479	.	+	.	ID=gene_3839;transcripts=1;complete=1
ntLink_34	GeMoMa	mRNA	2870723	2891479	.	+	.	ID=I_scapularis_rna-XM_029986487.4_R0;ref-gene=I_scapularis_gene-LOC8032636;aa=505;raa=520;score=2038;prediction=0;bestScore=2038;ce=12;rce=12;pAA=0.8464;iAA=0.8061;lpm=37;maxScore=2655;maxGap=9;nps=0;start=M;stop=*;evidence=1;Parent=gene_3839;sumWeight=1.0;
ntLink_34	GeMoMa	CDS	2870723	2870725	.	+	0	Parent=I_scapularis_rna-XM_029986487.4_R0
ntLink_34	GeMoMa	CDS	2871280	2871319	.	+	0	Parent=I_scapularis_rna-XM_029986487.4_R0
ntLink_34	GeMoMa	CDS	2871909	2872099	.	+	2	Parent=I_scapularis_rna-XM_029986487.4_R0
ntLink_34	GeMoMa	CDS	2874210	2874413	.	+	0	Parent=I_scapularis_rna-XM_029986487.4_R0
ntLink_34	GeMoMa	CDS	2876445	2876617	.	+	0	Parent=I_scapularis_rna-XM_029986487.4_R0
ntLink_34	GeMoMa	CDS	2876654	2876754	.	+	1	Parent=I_scapularis_rna-XM_029986487.4_R0
ntLink_34	GeMoMa	CDS	2877877	2877958	.	+	2	Parent=I_scapularis_rna-XM_029986487.4_R0
ntLink_34	GeMoMa	CDS	2882325	2882490	.	+	1	Parent=I_scapularis_rna-XM_029986487.4_R0
ntLink_34	GeMoMa	CDS	2883342	2883489	.	+	0	Parent=I_scapularis_rna-XM_029986487.4_R0
ntLink_34	GeMoMa	CDS	2887590	2887701	.	+	2	Parent=I_scapularis_rna-XM_029986487.4_R0
ntLink_34	GeMoMa	CDS	2889523	2889727	.	+	1	Parent=I_scapularis_rna-XM_029986487.4_R0
ntLink_34	GeMoMa	CDS	2891390	2891479	.	+	0	Parent=I_scapularis_rna-XM_029986487.4_R0
ntLink_34	GAF	gene	2895672	2943961	.	+	.	ID=gene_3840;transcripts=1;complete=1
ntLink_34	GeMoMa	mRNA	2895672	2943961	.	+	.	ID=I_scapularis_rna-XM_029983820.4_R0;ref-gene=I_scapularis_gene-LOC8031867;aa=655;raa=673;score=2070;prediction=0;bestScore=2070;ce=13;rce=13;pAA=0.7356;iAA=0.6322;lpm=30;maxScore=3400;maxGap=9;nps=0;start=M;stop=*;evidence=1;Parent=gene_3840;sumWeight=1.0;
ntLink_34	GeMoMa	CDS	2895672	2895762	.	+	0	Parent=I_scapularis_rna-XM_029983820.4_R0
ntLink_34	GeMoMa	CDS	2896219	2896293	.	+	2	Parent=I_scapularis_rna-XM_029983820.4_R0
ntLink_34	GeMoMa	CDS	2901329	2901453	.	+	2	Parent=I_scapularis_rna-XM_029983820.4_R0
ntLink_34	GeMoMa	CDS	2902398	2902501	.	+	0	Parent=I_scapularis_rna-XM_029983820.4_R0
ntLink_34	GeMoMa	CDS	2907228	2907402	.	+	1	Parent=I_scapularis_rna-XM_029983820.4_R0
ntLink_34	GeMoMa	CDS	2909774	2909935	.	+	0	Parent=I_scapularis_rna-XM_029983820.4_R0
ntLink_34	GeMoMa	CDS	2912588	2912639	.	+	0	Parent=I_scapularis_rna-XM_029983820.4_R0
ntLink_34	GeMoMa	CDS	2915112	2915275	.	+	2	Parent=I_scapularis_rna-XM_029983820.4_R0
ntLink_34	GeMoMa	CDS	2921620	2921819	.	+	0	Parent=I_scapularis_rna-XM_029983820.4_R0
ntLink_34	GeMoMa	CDS	2925175	2925262	.	+	1	Parent=I_scapularis_rna-XM_029983820.4_R0
ntLink_34	GeMoMa	CDS	2933066	2933247	.	+	0	Parent=I_scapularis_rna-XM_029983820.4_R0
ntLink_34	GeMoMa	CDS	2937879	2938047	.	+	1	Parent=I_scapularis_rna-XM_029983820.4_R0
ntLink_34	GeMoMa	CDS	2943584	2943961	.	+	0	Parent=I_scapularis_rna-XM_029983820.4_R0
##sequence-region ntLink_36 1 509275
ntLink_36	GAF	gene	202063	220165	.	+	.	ID=gene_3931;transcripts=1;complete=1
ntLink_36	GeMoMa	mRNA	202063	220165	.	+	.	ID=I_scapularis_rna-XM_040215474.1_R2;ref-gene=I_scapularis_gene-LOC8025462;aa=354;raa=381;score=559;prediction=2;bestScore=576;ce=4;rce=4;pAA=0.5689;iAA=0.3434;lpm=19;maxScore=1974;maxGap=24;nps=0;start=M;stop=*;evidence=1;Parent=gene_3931;sumWeight=1.0;
ntLink_36	GeMoMa	CDS	202063	202234	.	+	0	Parent=I_scapularis_rna-XM_040215474.1_R2
ntLink_36	GeMoMa	CDS	207533	207891	.	+	2	Parent=I_scapularis_rna-XM_040215474.1_R2
ntLink_36	GeMoMa	CDS	217301	217564	.	+	0	Parent=I_scapularis_rna-XM_040215474.1_R2
ntLink_36	GeMoMa	CDS	219899	220165	.	+	0	Parent=I_scapularis_rna-XM_040215474.1_R2
##sequence-region ntLink_37 1 390189
ntLink_37	GAF	gene	82572	84632	.	-	.	ID=gene_3986;transcripts=1;complete=1
ntLink_37	GeMoMa	mRNA	82572	84632	.	-	.	ID=I_scapularis_rna-XM_040219299.1_R5;ref-gene=I_scapularis_gene-LOC120847504;aa=256;raa=237;score=336;prediction=5;bestScore=353;ce=2;rce=2;pAA=0.6269;iAA=0.3654;lpm=10;maxScore=1197;maxGap=17;nps=0;start=M;stop=*;evidence=1;Parent=gene_3986;sumWeight=1.0;
ntLink_37	GeMoMa	CDS	83962	84632	.	-	0	Parent=I_scapularis_rna-XM_040219299.1_R5
ntLink_37	GeMoMa	CDS	82572	82668	.	-	1	Parent=I_scapularis_rna-XM_040219299.1_R5
ntLink_37	GAF	gene	215021	222766	.	-	.	ID=gene_3987;transcripts=1;complete=1
ntLink_37	GeMoMa	mRNA	215021	222766	.	-	.	ID=I_scapularis_rna-XM_029978159.2_R0;ref-gene=I_scapularis_gene-LOC8032377;aa=157;raa=157;score=753;prediction=0;bestScore=753;ce=2;rce=2;pAA=0.9618;iAA=0.9236;lpm=43;maxScore=815;maxGap=0;nps=0;start=M;stop=*;evidence=1;Parent=gene_3987;sumWeight=1.0;
ntLink_37	GeMoMa	CDS	222583	222766	.	-	0	Parent=I_scapularis_rna-XM_029978159.2_R0
ntLink_37	GeMoMa	CDS	215021	215307	.	-	2	Parent=I_scapularis_rna-XM_029978159.2_R0
ntLink_37	GAF	gene	223498	267540	.	+	.	ID=gene_3978;transcripts=1;complete=1
ntLink_37	GeMoMa	mRNA	223498	267540	.	+	.	ID=I_scapularis_rna-XM_029978160.4_R0;ref-gene=I_scapularis_gene-LOC8032376;aa=803;raa=839;score=3209;prediction=0;bestScore=3209;ce=19;rce=19;pAA=0.8212;iAA=0.7565;lpm=88;maxScore=4387;maxGap=22;nps=0;start=M;stop=*;evidence=1;Parent=gene_3978;sumWeight=1.0;
ntLink_37	GeMoMa	CDS	223498	223563	.	+	0	Parent=I_scapularis_rna-XM_029978160.4_R0
ntLink_37	GeMoMa	CDS	226190	226406	.	+	0	Parent=I_scapularis_rna-XM_029978160.4_R0
ntLink_37	GeMoMa	CDS	230982	231112	.	+	2	Parent=I_scapularis_rna-XM_029978160.4_R0
ntLink_37	GeMoMa	CDS	232148	232186	.	+	0	Parent=I_scapularis_rna-XM_029978160.4_R0
ntLink_37	GeMoMa	CDS	233966	234019	.	+	0	Parent=I_scapularis_rna-XM_029978160.4_R0
ntLink_37	GeMoMa	CDS	236205	236373	.	+	0	Parent=I_scapularis_rna-XM_029978160.4_R0
ntLink_37	GeMoMa	CDS	237256	237310	.	+	2	Parent=I_scapularis_rna-XM_029978160.4_R0
ntLink_37	GeMoMa	CDS	239065	239303	.	+	1	Parent=I_scapularis_rna-XM_029978160.4_R0
ntLink_37	GeMoMa	CDS	240075	240277	.	+	2	Parent=I_scapularis_rna-XM_029978160.4_R0
ntLink_37	GeMoMa	CDS	243360	243450	.	+	0	Parent=I_scapularis_rna-XM_029978160.4_R0
ntLink_37	GeMoMa	CDS	244227	244378	.	+	2	Parent=I_scapularis_rna-XM_029978160.4_R0
ntLink_37	GeMoMa	CDS	245397	245475	.	+	0	Parent=I_scapularis_rna-XM_029978160.4_R0
ntLink_37	GeMoMa	CDS	246533	246594	.	+	2	Parent=I_scapularis_rna-XM_029978160.4_R0
ntLink_37	GeMoMa	CDS	249835	249937	.	+	0	Parent=I_scapularis_rna-XM_029978160.4_R0
ntLink_37	GeMoMa	CDS	252878	253138	.	+	2	Parent=I_scapularis_rna-XM_029978160.4_R0
ntLink_37	GeMoMa	CDS	255872	255960	.	+	2	Parent=I_scapularis_rna-XM_029978160.4_R0
ntLink_37	GeMoMa	CDS	260655	260830	.	+	0	Parent=I_scapularis_rna-XM_029978160.4_R0
ntLink_37	GeMoMa	CDS	263612	263770	.	+	1	Parent=I_scapularis_rna-XM_029978160.4_R0
ntLink_37	GeMoMa	CDS	267477	267540	.	+	1	Parent=I_scapularis_rna-XM_029978160.4_R0
ntLink_37	GAF	gene	272209	272610	.	+	.	ID=gene_3979;transcripts=1;complete=1
ntLink_37	GeMoMa	mRNA	272209	272610	.	+	.	ID=I_scapularis_rna-XM_040499168.2_R0;ref-gene=I_scapularis_gene-LOC8032524;aa=134;raa=131;score=263;prediction=0;bestScore=263;ce=1;rce=1;pAA=0.7279;iAA=0.4412;lpm=13;maxScore=711;maxGap=3;nps=0;start=M;stop=*;evidence=1;Parent=gene_3979;sumWeight=1.0;
ntLink_37	GeMoMa	CDS	272209	272610	.	+	0	Parent=I_scapularis_rna-XM_040499168.2_R0
##sequence-region ntLink_38 1 698732
ntLink_38	GAF	gene	77158	97174	.	-	.	ID=gene_3682;transcripts=1;complete=1
ntLink_38	GeMoMa	mRNA	77158	97174	.	-	.	ID=I_scapularis_rna-XM_042290184.1_R3;ref-gene=I_scapularis_gene-LOC8042566;aa=404;raa=434;score=612;prediction=3;bestScore=699;ce=7;rce=7;pAA=0.5718;iAA=0.3394;lpm=13;maxScore=2260;maxGap=24;nps=0;start=M;stop=*;evidence=1;Parent=gene_3682;sumWeight=1.0;
ntLink_38	GeMoMa	CDS	97145	97174	.	-	0	Parent=I_scapularis_rna-XM_042290184.1_R3
ntLink_38	GeMoMa	CDS	96188	96253	.	-	0	Parent=I_scapularis_rna-XM_042290184.1_R3
ntLink_38	GeMoMa	CDS	95378	95558	.	-	0	Parent=I_scapularis_rna-XM_042290184.1_R3
ntLink_38	GeMoMa	CDS	82161	82304	.	-	2	Parent=I_scapularis_rna-XM_042290184.1_R3
ntLink_38	GeMoMa	CDS	79848	80111	.	-	2	Parent=I_scapularis_rna-XM_042290184.1_R3
ntLink_38	GeMoMa	CDS	78894	79283	.	-	2	Parent=I_scapularis_rna-XM_042290184.1_R3
ntLink_38	GeMoMa	CDS	77158	77294	.	-	2	Parent=I_scapularis_rna-XM_042290184.1_R3
ntLink_38	GAF	gene	140645	141750	.	+	.	ID=gene_3702;transcripts=1;complete=1
ntLink_38	GeMoMa	mRNA	140645	141750	.	+	.	ID=I_scapularis_rna-XM_042286251.1_R9;ref-gene=I_scapularis_gene-LOC121833145;aa=293;raa=320;score=275;prediction=9;bestScore=533;ce=3;rce=3;pAA=0.6099;iAA=0.2755;lpm=11;maxScore=1733;maxGap=10;nps=0;start=M;stop=*;evidence=1;Parent=gene_3702;sumWeight=1.0;
ntLink_38	GeMoMa	CDS	140645	140906	.	+	0	Parent=I_scapularis_rna-XM_042286251.1_R9
ntLink_38	GeMoMa	CDS	141102	141649	.	+	2	Parent=I_scapularis_rna-XM_042286251.1_R9
ntLink_38	GeMoMa	CDS	141682	141750	.	+	0	Parent=I_scapularis_rna-XM_042286251.1_R9
ntLink_38	GAF	gene	175358	176572	.	-	.	ID=gene_3683;transcripts=1;complete=1
ntLink_38	GeMoMa	mRNA	175358	176572	.	-	.	ID=I_scapularis_rna-XM_002399769.3_R9;ref-gene=I_scapularis_gene-LOC8023273;aa=405;raa=321;score=341;prediction=9;bestScore=662;ce=1;rce=1;pAA=0.5238;iAA=0.3071;lpm=15;maxScore=1731;maxGap=38;nps=0;start=M;stop=*;evidence=1;Parent=gene_3683;sumWeight=1.0;alternative="I_scapularis_gene-LOC8025607";
ntLink_38	GeMoMa	CDS	175358	176572	.	-	0	Parent=I_scapularis_rna-XM_002399769.3_R9
ntLink_38	GAF	gene	505557	506813	.	-	.	ID=gene_3684;transcripts=1;complete=1
ntLink_38	GeMoMa	mRNA	505557	506813	.	-	.	ID=I_scapularis_rna-XM_040500144.1_R2;ref-gene=I_scapularis_gene-LOC8040954;aa=419;raa=443;score=1147;prediction=2;bestScore=1352;ce=1;rce=1;pAA=0.7137;iAA=0.5529;lpm=29;maxScore=2385;maxGap=31;nps=0;start=M;stop=*;evidence=1;Parent=gene_3684;sumWeight=1.0;
ntLink_38	GeMoMa	CDS	505557	506813	.	-	0	Parent=I_scapularis_rna-XM_040500144.1_R2
##sequence-region ntLink_42 1 391700
ntLink_42	GAF	gene	380959	382073	.	+	.	ID=gene_3989;transcripts=1;complete=1
ntLink_42	GeMoMa	mRNA	380959	382073	.	+	.	ID=I_scapularis_rna-XM_040504965.2_R4;ref-gene=I_scapularis_gene-LOC115331575;aa=359;raa=369;score=870;prediction=4;bestScore=942;ce=2;rce=2;pAA=0.6684;iAA=0.4422;lpm=14;maxScore=2029;maxGap=20;nps=0;start=M;stop=*;evidence=1;Parent=gene_3989;sumWeight=1.0;
ntLink_42	GeMoMa	CDS	380959	381844	.	+	0	Parent=I_scapularis_rna-XM_040504965.2_R4
ntLink_42	GeMoMa	CDS	381883	382073	.	+	2	Parent=I_scapularis_rna-XM_040504965.2_R4
##sequence-region ntLink_46 1 189179
ntLink_46	GAF	gene	101302	102692	.	+	.	ID=gene_4430;transcripts=1;complete=1
ntLink_46	GeMoMa	mRNA	101302	102692	.	+	.	ID=I_scapularis_rna-XM_042290450.1_R2;ref-gene=I_scapularis_gene-LOC121835908;aa=299;raa=288;score=226;prediction=2;bestScore=677;ce=2;rce=2;pAA=0.5201;iAA=0.2755;lpm=9;maxScore=1465;maxGap=19;nps=0;start=M;stop=*;evidence=1;Parent=gene_4430;sumWeight=1.0;
ntLink_46	GeMoMa	CDS	101302	101880	.	+	0	Parent=I_scapularis_rna-XM_042290450.1_R2
ntLink_46	GeMoMa	CDS	102375	102692	.	+	0	Parent=I_scapularis_rna-XM_042290450.1_R2
##sequence-region ntLink_47 1 1418297
ntLink_47	GAF	gene	277211	281660	.	-	.	ID=gene_4466;transcripts=1;complete=1
ntLink_47	GeMoMa	mRNA	277211	281660	.	-	.	ID=I_scapularis_rna-XM_040209838.1_R9;ref-gene=I_scapularis_gene-LOC120839537;aa=1121;raa=1028;score=2770;prediction=9;bestScore=2853;ce=3;rce=3;pAA=0.6397;iAA=0.5083;lpm=44;maxScore=5344;maxGap=88;nps=0;start=M;stop=*;evidence=1;Parent=gene_4466;sumWeight=1.0;
ntLink_47	GeMoMa	CDS	280353	281660	.	-	0	Parent=I_scapularis_rna-XM_040209838.1_R9
ntLink_47	GeMoMa	CDS	278766	280283	.	-	0	Parent=I_scapularis_rna-XM_040209838.1_R9
ntLink_47	GeMoMa	CDS	277211	277747	.	-	0	Parent=I_scapularis_rna-XM_040209838.1_R9
ntLink_47	GAF	gene	587098	601877	.	-	.	ID=gene_4467;transcripts=1;complete=1
ntLink_47	GeMoMa	mRNA	587098	601877	.	-	.	ID=I_scapularis_rna-XM_029991995.2_R1;ref-gene=I_scapularis_gene-LOC8030101;aa=688;raa=665;score=1561;prediction=1;bestScore=1691;ce=10;rce=10;pAA=0.6639;iAA=0.5014;lpm=21;maxScore=3432;maxGap=23;nps=0;start=M;stop=*;evidence=1;Parent=gene_4467;sumWeight=1.0;
ntLink_47	GeMoMa	CDS	601799	601877	.	-	0	Parent=I_scapularis_rna-XM_029991995.2_R1
ntLink_47	GeMoMa	CDS	600040	600399	.	-	2	Parent=I_scapularis_rna-XM_029991995.2_R1
ntLink_47	GeMoMa	CDS	599485	599595	.	-	2	Parent=I_scapularis_rna-XM_029991995.2_R1
ntLink_47	GeMoMa	CDS	595164	595370	.	-	2	Parent=I_scapularis_rna-XM_029991995.2_R1
ntLink_47	GeMoMa	CDS	593995	594309	.	-	2	Parent=I_scapularis_rna-XM_029991995.2_R1
ntLink_47	GeMoMa	CDS	590998	591252	.	-	2	Parent=I_scapularis_rna-XM_029991995.2_R1
ntLink_47	GeMoMa	CDS	590108	590392	.	-	2	Parent=I_scapularis_rna-XM_029991995.2_R1
ntLink_47	GeMoMa	CDS	589059	589382	.	-	2	Parent=I_scapularis_rna-XM_029991995.2_R1
ntLink_47	GeMoMa	CDS	588012	588078	.	-	2	Parent=I_scapularis_rna-XM_029991995.2_R1
ntLink_47	GeMoMa	CDS	587098	587158	.	-	1	Parent=I_scapularis_rna-XM_029991995.2_R1
ntLink_47	GAF	gene	873159	876532	.	+	.	ID=gene_4458;transcripts=1;complete=1
ntLink_47	GeMoMa	mRNA	873159	876532	.	+	.	ID=I_scapularis_rna-XM_029967774.4_R1;ref-gene=I_scapularis_gene-LOC8027843;aa=541;raa=539;score=1212;prediction=1;bestScore=1384;ce=2;rce=2;pAA=0.7266;iAA=0.455;lpm=15;maxScore=2846;maxGap=4;nps=0;start=M;stop=*;evidence=1;Parent=gene_4458;sumWeight=1.0;alternative="I_scapularis_gene-LOC115318004,I_scapularis_gene-LOC121835471";
ntLink_47	GeMoMa	CDS	873159	874639	.	+	0	Parent=I_scapularis_rna-XM_029967774.4_R1
ntLink_47	GeMoMa	CDS	876391	876532	.	+	1	Parent=I_scapularis_rna-XM_029967774.4_R1
ntLink_47	GAF	gene	890225	900251	.	-	.	ID=gene_4468;transcripts=1;complete=1
ntLink_47	GeMoMa	mRNA	890225	900251	.	-	.	ID=I_scapularis_rna-XM_029982070.2_R5;ref-gene=I_scapularis_gene-LOC115321800;aa=263;raa=330;score=315;prediction=5;bestScore=419;ce=4;rce=4;pAA=0.5208;iAA=0.3185;lpm=8;maxScore=1670;maxGap=46;nps=0;start=M;stop=*;evidence=1;Parent=gene_4468;sumWeight=1.0;
ntLink_47	GeMoMa	CDS	900117	900251	.	-	0	Parent=I_scapularis_rna-XM_029982070.2_R5
ntLink_47	GeMoMa	CDS	897447	897704	.	-	0	Parent=I_scapularis_rna-XM_029982070.2_R5
ntLink_47	GeMoMa	CDS	890517	890650	.	-	0	Parent=I_scapularis_rna-XM_029982070.2_R5
ntLink_47	GeMoMa	CDS	890225	890486	.	-	1	Parent=I_scapularis_rna-XM_029982070.2_R5
ntLink_47	GAF	gene	904056	929902	.	+	.	ID=gene_4459;transcripts=1;complete=1
ntLink_47	GeMoMa	mRNA	904056	929902	.	+	.	ID=I_scapularis_rna-XM_042286682.1_R2;ref-gene=I_scapularis_gene-LOC8040878;aa=334;raa=350;score=1011;prediction=2;bestScore=1256;ce=9;rce=9;pAA=0.7175;iAA=0.5956;lpm=15;maxScore=1821;maxGap=20;nps=0;start=M;stop=*;evidence=1;Parent=gene_4459;sumWeight=1.0;
ntLink_47	GeMoMa	CDS	904056	904102	.	+	0	Parent=I_scapularis_rna-XM_042286682.1_R2
ntLink_47	GeMoMa	CDS	908917	909028	.	+	1	Parent=I_scapularis_rna-XM_042286682.1_R2
ntLink_47	GeMoMa	CDS	910028	910153	.	+	0	Parent=I_scapularis_rna-XM_042286682.1_R2
ntLink_47	GeMoMa	CDS	915421	915504	.	+	0	Parent=I_scapularis_rna-XM_042286682.1_R2
ntLink_47	GeMoMa	CDS	923407	923533	.	+	0	Parent=I_scapularis_rna-XM_042286682.1_R2
ntLink_47	GeMoMa	CDS	924883	924992	.	+	2	Parent=I_scapularis_rna-XM_042286682.1_R2
ntLink_47	GeMoMa	CDS	925136	925321	.	+	0	Parent=I_scapularis_rna-XM_042286682.1_R2
ntLink_47	GeMoMa	CDS	929567	929680	.	+	0	Parent=I_scapularis_rna-XM_042286682.1_R2
ntLink_47	GeMoMa	CDS	929807	929902	.	+	0	Parent=I_scapularis_rna-XM_042286682.1_R2
ntLink_47	GAF	gene	1004164	1016141	.	-	.	ID=gene_4469;transcripts=1;complete=1
ntLink_47	GeMoMa	mRNA	1004164	1016141	.	-	.	ID=I_scapularis_rna-XM_029993358.4_R2;ref-gene=I_scapularis_gene-LOC8025631;aa=355;raa=322;score=921;prediction=2;bestScore=1095;ce=8;rce=8;pAA=0.662;iAA=0.5296;lpm=12;maxScore=1692;maxGap=21;nps=0;start=M;stop=*;evidence=1;Parent=gene_4469;sumWeight=1.0;
ntLink_47	GeMoMa	CDS	1016048	1016141	.	-	0	Parent=I_scapularis_rna-XM_029993358.4_R2
ntLink_47	GeMoMa	CDS	1014580	1014746	.	-	2	Parent=I_scapularis_rna-XM_029993358.4_R2
ntLink_47	GeMoMa	CDS	1013878	1014039	.	-	0	Parent=I_scapularis_rna-XM_029993358.4_R2
ntLink_47	GeMoMa	CDS	1011919	1012036	.	-	0	Parent=I_scapularis_rna-XM_029993358.4_R2
ntLink_47	GeMoMa	CDS	1006707	1006777	.	-	2	Parent=I_scapularis_rna-XM_029993358.4_R2
ntLink_47	GeMoMa	CDS	1005887	1006028	.	-	0	Parent=I_scapularis_rna-XM_029993358.4_R2
ntLink_47	GeMoMa	CDS	1004913	1005059	.	-	2	Parent=I_scapularis_rna-XM_029993358.4_R2
ntLink_47	GeMoMa	CDS	1004164	1004327	.	-	2	Parent=I_scapularis_rna-XM_029993358.4_R2
ntLink_47	GAF	gene	1031221	1052189	.	+	.	ID=gene_4460;transcripts=1;complete=1
ntLink_47	GeMoMa	mRNA	1031221	1052189	.	+	.	ID=I_scapularis_rna-XM_029974091.4_R1;ref-gene=I_scapularis_gene-LOC115314979;aa=594;raa=677;score=1164;prediction=1;bestScore=2355;ce=15;rce=14;pAA=0.6198;iAA=0.4362;lpm=19;maxScore=3489;maxGap=25;nps=0;start=M;stop=*;evidence=1;Parent=gene_4460;sumWeight=1.0;
ntLink_47	GeMoMa	CDS	1031221	1031383	.	+	0	Parent=I_scapularis_rna-XM_029974091.4_R1
ntLink_47	GeMoMa	CDS	1039174	1039291	.	+	2	Parent=I_scapularis_rna-XM_029974091.4_R1
ntLink_47	GeMoMa	CDS	1039929	1040040	.	+	1	Parent=I_scapularis_rna-XM_029974091.4_R1
ntLink_47	GeMoMa	CDS	1041255	1041380	.	+	0	Parent=I_scapularis_rna-XM_029974091.4_R1
ntLink_47	GeMoMa	CDS	1042895	1042978	.	+	0	Parent=I_scapularis_rna-XM_029974091.4_R1
ntLink_47	GeMoMa	CDS	1043730	1043856	.	+	0	Parent=I_scapularis_rna-XM_029974091.4_R1
ntLink_47	GeMoMa	CDS	1044830	1044942	.	+	2	Parent=I_scapularis_rna-XM_029974091.4_R1
ntLink_47	GeMoMa	CDS	1047397	1047582	.	+	0	Parent=I_scapularis_rna-XM_029974091.4_R1
ntLink_47	GeMoMa	CDS	1048018	1048131	.	+	0	Parent=I_scapularis_rna-XM_029974091.4_R1
ntLink_47	GeMoMa	CDS	1049183	1049283	.	+	0	Parent=I_scapularis_rna-XM_029974091.4_R1
ntLink_47	GeMoMa	CDS	1049717	1049831	.	+	1	Parent=I_scapularis_rna-XM_029974091.4_R1
ntLink_47	GeMoMa	CDS	1050225	1050395	.	+	0	Parent=I_scapularis_rna-XM_029974091.4_R1
ntLink_47	GeMoMa	CDS	1050953	1051027	.	+	0	Parent=I_scapularis_rna-XM_029974091.4_R1
ntLink_47	GeMoMa	CDS	1051115	1051157	.	+	0	Parent=I_scapularis_rna-XM_029974091.4_R1
ntLink_47	GeMoMa	CDS	1052056	1052189	.	+	2	Parent=I_scapularis_rna-XM_029974091.4_R1
ntLink_47	GAF	gene	1056190	1071502	.	+	.	ID=gene_4461;transcripts=1;complete=1
ntLink_47	GeMoMa	mRNA	1056190	1071502	.	+	.	ID=I_scapularis_rna-XM_029978246.3_R0;ref-gene=I_scapularis_gene-LOC115318534;aa=284;raa=297;score=1259;prediction=0;bestScore=1259;ce=9;rce=9;pAA=0.8418;iAA=0.8182;lpm=42;maxScore=1533;maxGap=12;nps=0;start=M;stop=*;evidence=1;Parent=gene_4461;sumWeight=1.0;
ntLink_47	GeMoMa	CDS	1056190	1056240	.	+	0	Parent=I_scapularis_rna-XM_029978246.3_R0
ntLink_47	GeMoMa	CDS	1057191	1057298	.	+	0	Parent=I_scapularis_rna-XM_029978246.3_R0
ntLink_47	GeMoMa	CDS	1057335	1057484	.	+	0	Parent=I_scapularis_rna-XM_029978246.3_R0
ntLink_47	GeMoMa	CDS	1059916	1059996	.	+	0	Parent=I_scapularis_rna-XM_029978246.3_R0
ntLink_47	GeMoMa	CDS	1060426	1060500	.	+	0	Parent=I_scapularis_rna-XM_029978246.3_R0
ntLink_47	GeMoMa	CDS	1062876	1062956	.	+	0	Parent=I_scapularis_rna-XM_029978246.3_R0
ntLink_47	GeMoMa	CDS	1064994	1065090	.	+	0	Parent=I_scapularis_rna-XM_029978246.3_R0
ntLink_47	GeMoMa	CDS	1069020	1069145	.	+	2	Parent=I_scapularis_rna-XM_029978246.3_R0
ntLink_47	GeMoMa	CDS	1071420	1071502	.	+	2	Parent=I_scapularis_rna-XM_029978246.3_R0
ntLink_47	GAF	gene	1202723	1229407	.	+	.	ID=gene_4462;transcripts=1;complete=1
ntLink_47	GeMoMa	mRNA	1202723	1229407	.	+	.	ID=I_scapularis_rna-XM_040219949.2_R3;ref-gene=I_scapularis_gene-LOC115309787;aa=537;raa=531;score=745;prediction=3;bestScore=799;ce=9;rce=9;pAA=0.6204;iAA=0.313;lpm=14;maxScore=2741;maxGap=5;nps=0;start=M;stop=*;evidence=1;Parent=gene_4462;sumWeight=1.0;alternative="I_scapularis_gene-LOC115309879,I_scapularis_gene-LOC115319878,I_scapularis_gene-LOC115324851,I_scapularis_gene-LOC115329101,I_scapu…
ntLink_47	GeMoMa	CDS	1202723	1202842	.	+	0	Parent=I_scapularis_rna-XM_040219949.2_R3
ntLink_47	GeMoMa	CDS	1205788	1205992	.	+	0	Parent=I_scapularis_rna-XM_040219949.2_R3
ntLink_47	GeMoMa	CDS	1209857	1209960	.	+	2	Parent=I_scapularis_rna-XM_040219949.2_R3
ntLink_47	GeMoMa	CDS	1213216	1213418	.	+	0	Parent=I_scapularis_rna-XM_040219949.2_R3
ntLink_47	GeMoMa	CDS	1217061	1217229	.	+	1	Parent=I_scapularis_rna-XM_040219949.2_R3
ntLink_47	GeMoMa	CDS	1221606	1221878	.	+	0	Parent=I_scapularis_rna-XM_040219949.2_R3
ntLink_47	GeMoMa	CDS	1223499	1223643	.	+	0	Parent=I_scapularis_rna-XM_040219949.2_R3
ntLink_47	GeMoMa	CDS	1225919	1226176	.	+	2	Parent=I_scapularis_rna-XM_040219949.2_R3
ntLink_47	GeMoMa	CDS	1229274	1229407	.	+	2	Parent=I_scapularis_rna-XM_040219949.2_R3
ntLink_47	GAF	gene	1234462	1238830	.	-	.	ID=gene_4471;transcripts=1;complete=1
ntLink_47	GeMoMa	mRNA	1234462	1238830	.	-	.	ID=I_scapularis_rna-XM_040499243.1_R9;ref-gene=I_scapularis_gene-LOC121045862;aa=167;raa=235;score=484;prediction=9;bestScore=920;ce=3;rce=2;pAA=0.5607;iAA=0.5021;lpm=20;maxScore=1257;maxGap=51;nps=0;start=M;stop=*;evidence=1;Parent=gene_4471;sumWeight=1.0;alternative="I_scapularis_gene-LOC115332478,I_scapularis_gene-LOC121833822";
ntLink_47	GeMoMa	CDS	1238659	1238830	.	-	0	Parent=I_scapularis_rna-XM_040499243.1_R9
ntLink_47	GeMoMa	CDS	1234596	1234825	.	-	2	Parent=I_scapularis_rna-XM_040499243.1_R9
ntLink_47	GeMoMa	CDS	1234462	1234560	.	-	0	Parent=I_scapularis_rna-XM_040499243.1_R9
ntLink_47	GAF	gene	1236953	1238580	.	-	.	ID=gene_4470;transcripts=1;complete=1
ntLink_47	GeMoMa	mRNA	1236953	1238580	.	-	.	ID=I_scapularis_rna-XM_040501373.1_R8;ref-gene=I_scapularis_gene-LOC121046777;aa=322;raa=796;score=783;prediction=8;bestScore=2676;ce=3;rce=1;pAA=0.3538;iAA=0.3275;lpm=30;maxScore=4160;maxGap=236;nps=0;start=M;stop=*;evidence=1;Parent=gene_4470;sumWeight=1.0;
ntLink_47	GeMoMa	CDS	1238341	1238580	.	-	0	Parent=I_scapularis_rna-XM_040501373.1_R8
ntLink_47	GeMoMa	CDS	1237443	1237716	.	-	0	Parent=I_scapularis_rna-XM_040501373.1_R8
ntLink_47	GeMoMa	CDS	1236953	1237404	.	-	2	Parent=I_scapularis_rna-XM_040501373.1_R8
ntLink_47	GAF	gene	1241890	1267189	.	+	.	ID=gene_4463;transcripts=1;complete=1
ntLink_47	GeMoMa	mRNA	1241890	1267189	.	+	.	ID=I_scapularis_rna-XM_040210533.2_R5;ref-gene=I_scapularis_gene-LOC115314479;aa=536;raa=536;score=895;prediction=5;bestScore=1494;ce=9;rce=9;pAA=0.6741;iAA=0.3722;lpm=16;maxScore=2802;maxGap=2;nps=0;start=M;stop=*;evidence=1;Parent=gene_4463;sumWeight=1.0;alternative="I_scapularis_gene-LOC115314392,I_scapularis_gene-LOC115314401,I_scapularis_gene-LOC115315181,I_scapularis_gene-LOC115315183,I_sca…
ntLink_47	GeMoMa	CDS	1241890	1242009	.	+	0	Parent=I_scapularis_rna-XM_040210533.2_R5
ntLink_47	GeMoMa	CDS	1243007	1243208	.	+	0	Parent=I_scapularis_rna-XM_040210533.2_R5
ntLink_47	GeMoMa	CDS	1244751	1244854	.	+	2	Parent=I_scapularis_rna-XM_040210533.2_R5
ntLink_47	GeMoMa	CDS	1247422	1247624	.	+	0	Parent=I_scapularis_rna-XM_040210533.2_R5
ntLink_47	GeMoMa	CDS	1248467	1248635	.	+	1	Parent=I_scapularis_rna-XM_040210533.2_R5
ntLink_47	GeMoMa	CDS	1249757	1250029	.	+	0	Parent=I_scapularis_rna-XM_040210533.2_R5
ntLink_47	GeMoMa	CDS	1258746	1258890	.	+	0	Parent=I_scapularis_rna-XM_040210533.2_R5
ntLink_47	GeMoMa	CDS	1260496	1260753	.	+	2	Parent=I_scapularis_rna-XM_040210533.2_R5
ntLink_47	GeMoMa	CDS	1267056	1267189	.	+	2	Parent=I_scapularis_rna-XM_040210533.2_R5
ntLink_47	GAF	gene	1267895	1275160	.	-	.	ID=gene_4472;transcripts=1;complete=1
ntLink_47	GeMoMa	mRNA	1267895	1275160	.	-	.	ID=I_scapularis_rna-XM_029973725.3_R1;ref-gene=I_scapularis_gene-LOC8036382;aa=632;raa=636;score=1833;prediction=1;bestScore=2068;ce=4;rce=2;pAA=0.6759;iAA=0.5386;lpm=14;maxScore=3351;maxGap=10;nps=0;start=M;stop=*;evidence=1;Parent=gene_4472;sumWeight=1.0;
ntLink_47	GeMoMa	CDS	1274861	1275160	.	-	0	Parent=I_scapularis_rna-XM_029973725.3_R1
ntLink_47	GeMoMa	CDS	1273508	1273942	.	-	0	Parent=I_scapularis_rna-XM_029973725.3_R1
ntLink_47	GeMoMa	CDS	1269270	1269794	.	-	0	Parent=I_scapularis_rna-XM_029973725.3_R1
ntLink_47	GeMoMa	CDS	1267895	1268530	.	-	0	Parent=I_scapularis_rna-XM_029973725.3_R1
ntLink_47	GAF	gene	1283913	1303355	.	+	.	ID=gene_4464;transcripts=1;complete=1
ntLink_47	GeMoMa	mRNA	1283913	1303355	.	+	.	ID=I_scapularis_rna-XM_002403086.3_R0;ref-gene=I_scapularis_gene-LOC8030841;aa=493;raa=568;score=1557;prediction=0;bestScore=1557;ce=2;rce=3;pAA=0.6497;iAA=0.5465;lpm=26;maxScore=3000;maxGap=98;nps=0;start=M;stop=*;evidence=1;Parent=gene_4464;sumWeight=1.0;
ntLink_47	GeMoMa	CDS	1283913	1284245	.	+	0	Parent=I_scapularis_rna-XM_002403086.3_R0
ntLink_47	GeMoMa	CDS	1302210	1303355	.	+	0	Parent=I_scapularis_rna-XM_002403086.3_R0
ntLink_47	GAF	gene	1310128	1317537	.	-	.	ID=gene_4473;transcripts=1;complete=1
ntLink_47	GeMoMa	mRNA	1310128	1317537	.	-	.	ID=I_scapularis_rna-XM_040211156.2_R0;ref-gene=I_scapularis_gene-LOC8031141;aa=298;raa=274;score=786;prediction=0;bestScore=786;ce=4;rce=4;pAA=0.709;iAA=0.5318;lpm=15;maxScore=1436;maxGap=25;nps=0;start=M;stop=*;evidence=1;Parent=gene_4473;sumWeight=1.0;
ntLink_47	GeMoMa	CDS	1317256	1317537	.	-	0	Parent=I_scapularis_rna-XM_040211156.2_R0
ntLink_47	GeMoMa	CDS	1312627	1312830	.	-	0	Parent=I_scapularis_rna-XM_040211156.2_R0
ntLink_47	GeMoMa	CDS	1311698	1311985	.	-	0	Parent=I_scapularis_rna-XM_040211156.2_R0
ntLink_47	GeMoMa	CDS	1310128	1310247	.	-	0	Parent=I_scapularis_rna-XM_040211156.2_R0
ntLink_47	GAF	gene	1383187	1388742	.	+	.	ID=gene_4465;transcripts=1;complete=1
ntLink_47	GeMoMa	mRNA	1383187	1388742	.	+	.	ID=I_scapularis_rna-XM_042293712.1_R4;ref-gene=I_scapularis_gene-LOC120845252;aa=1551;raa=1543;score=3657;prediction=4;bestScore=3864;ce=4;rce=4;pAA=0.6961;iAA=0.4864;lpm=21;maxScore=8031;maxGap=20;nps=0;start=M;stop=*;evidence=1;Parent=gene_4465;sumWeight=1.0;
ntLink_47	GeMoMa	CDS	1383187	1383251	.	+	0	Parent=I_scapularis_rna-XM_042293712.1_R4
ntLink_47	GeMoMa	CDS	1383860	1384534	.	+	1	Parent=I_scapularis_rna-XM_042293712.1_R4
ntLink_47	GeMoMa	CDS	1384691	1385168	.	+	1	Parent=I_scapularis_rna-XM_042293712.1_R4
ntLink_47	GeMoMa	CDS	1385308	1388742	.	+	0	Parent=I_scapularis_rna-XM_042293712.1_R4
##sequence-region ntLink_53 1 646236
ntLink_53	GAF	gene	55003	56097	.	+	.	ID=gene_4673;transcripts=1;complete=1
ntLink_53	GeMoMa	mRNA	55003	56097	.	+	.	ID=I_scapularis_rna-XM_002399486.3_R0;ref-gene=I_scapularis_gene-LOC8028459;aa=365;raa=353;score=1189;prediction=0;bestScore=1189;ce=1;rce=1;pAA=0.8048;iAA=0.7086;lpm=62;maxScore=1885;maxGap=5;nps=0;start=M;stop=*;evidence=1;Parent=gene_4673;sumWeight=1.0;
ntLink_53	GeMoMa	CDS	55003	56097	.	+	0	Parent=I_scapularis_rna-XM_002399486.3_R0
ntLink_53	GAF	gene	129837	131778	.	-	.	ID=gene_4670;transcripts=1;complete=1
ntLink_53	GeMoMa	mRNA	129837	131778	.	-	.	ID=I_scapularis_rna-XM_042286323.1_R2;ref-gene=I_scapularis_gene-LOC121833197;aa=187;raa=203;score=266;prediction=2;bestScore=308;ce=4;rce=4;pAA=0.5928;iAA=0.3891;lpm=11;maxScore=1061;maxGap=15;nps=0;start=M;stop=*;evidence=1;Parent=gene_4670;sumWeight=1.0;
ntLink_53	GeMoMa	CDS	131574	131778	.	-	0	Parent=I_scapularis_rna-XM_042286323.1_R2
ntLink_53	GeMoMa	CDS	131373	131508	.	-	2	Parent=I_scapularis_rna-XM_042286323.1_R2
ntLink_53	GeMoMa	CDS	130597	130674	.	-	1	Parent=I_scapularis_rna-XM_042286323.1_R2
ntLink_53	GeMoMa	CDS	129837	129978	.	-	1	Parent=I_scapularis_rna-XM_042286323.1_R2
ntLink_53	GAF	gene	137716	145783	.	+	.	ID=gene_4674;transcripts=1;complete=1
ntLink_53	GeMoMa	mRNA	137716	145783	.	+	.	ID=I_scapularis_rna-XM_002406893.4_R0;ref-gene=I_scapularis_gene-LOC8031714;aa=492;raa=505;score=1546;prediction=0;bestScore=1546;ce=5;rce=5;pAA=0.7126;iAA=0.5709;lpm=17;maxScore=2719;maxGap=15;nps=0;start=M;stop=*;evidence=1;Parent=gene_4674;sumWeight=1.0;
ntLink_53	GeMoMa	CDS	137716	138282	.	+	0	Parent=I_scapularis_rna-XM_002406893.4_R0
ntLink_53	GeMoMa	CDS	138899	139054	.	+	0	Parent=I_scapularis_rna-XM_002406893.4_R0
ntLink_53	GeMoMa	CDS	139508	139619	.	+	0	Parent=I_scapularis_rna-XM_002406893.4_R0
ntLink_53	GeMoMa	CDS	142176	142349	.	+	2	Parent=I_scapularis_rna-XM_002406893.4_R0
ntLink_53	GeMoMa	CDS	145317	145783	.	+	2	Parent=I_scapularis_rna-XM_002406893.4_R0
ntLink_53	GAF	gene	148313	194002	.	-	.	ID=gene_4671;transcripts=1;complete=1
ntLink_53	GeMoMa	mRNA	148313	194002	.	-	.	ID=I_scapularis_rna-XM_029989244.4_R0;ref-gene=I_scapularis_gene-LOC8041073;aa=1315;raa=1323;score=4477;prediction=0;bestScore=4477;ce=33;rce=33;pAA=0.7627;iAA=0.6364;lpm=34;maxScore=6927;maxGap=2;nps=0;start=M;stop=*;evidence=1;Parent=gene_4671;sumWeight=1.0;
ntLink_53	GeMoMa	CDS	193859	194002	.	-	0	Parent=I_scapularis_rna-XM_029989244.4_R0
ntLink_53	GeMoMa	CDS	193632	193769	.	-	0	Parent=I_scapularis_rna-XM_029989244.4_R0
ntLink_53	GeMoMa	CDS	193224	193305	.	-	0	Parent=I_scapularis_rna-XM_029989244.4_R0
ntLink_53	GeMoMa	CDS	192059	192139	.	-	2	Parent=I_scapularis_rna-XM_029989244.4_R0
ntLink_53	GeMoMa	CDS	189186	189271	.	-	2	Parent=I_scapularis_rna-XM_029989244.4_R0
ntLink_53	GeMoMa	CDS	188858	188957	.	-	0	Parent=I_scapularis_rna-XM_029989244.4_R0
ntLink_53	GeMoMa	CDS	185065	185155	.	-	2	Parent=I_scapularis_rna-XM_029989244.4_R0
ntLink_53	GeMoMa	CDS	184197	184320	.	-	1	Parent=I_scapularis_rna-XM_029989244.4_R0
ntLink_53	GeMoMa	CDS	184029	184125	.	-	0	Parent=I_scapularis_rna-XM_029989244.4_R0
ntLink_53	GeMoMa	CDS	183025	183255	.	-	2	Parent=I_scapularis_rna-XM_029989244.4_R0
ntLink_53	GeMoMa	CDS	180639	180815	.	-	2	Parent=I_scapularis_rna-XM_029989244.4_R0
ntLink_53	GeMoMa	CDS	179954	180065	.	-	2	Parent=I_scapularis_rna-XM_029989244.4_R0
ntLink_53	GeMoMa	CDS	177345	177506	.	-	1	Parent=I_scapularis_rna-XM_029989244.4_R0
ntLink_53	GeMoMa	CDS	174251	174357	.	-	1	Parent=I_scapularis_rna-XM_029989244.4_R0
ntLink_53	GeMoMa	CDS	172922	173016	.	-	2	Parent=I_scapularis_rna-XM_029989244.4_R0
ntLink_53	GeMoMa	CDS	172246	172402	.	-	0	Parent=I_scapularis_rna-XM_029989244.4_R0
ntLink_53	GeMoMa	CDS	170276	170459	.	-	2	Parent=I_scapularis_rna-XM_029989244.4_R0
ntLink_53	GeMoMa	CDS	170097	170175	.	-	1	Parent=I_scapularis_rna-XM_029989244.4_R0
ntLink_53	GeMoMa	CDS	167240	167319	.	-	0	Parent=I_scapularis_rna-XM_029989244.4_R0
ntLink_53	GeMoMa	CDS	167010	167147	.	-	1	Parent=I_scapularis_rna-XM_029989244.4_R0
ntLink_53	GeMoMa	CDS	166507	166592	.	-	1	Parent=I_scapularis_rna-XM_029989244.4_R0
ntLink_53	GeMoMa	CDS	166165	166307	.	-	2	Parent=I_scapularis_rna-XM_029989244.4_R0
ntLink_53	GeMoMa	CDS	164670	164793	.	-	0	Parent=I_scapularis_rna-XM_029989244.4_R0
ntLink_53	GeMoMa	CDS	162635	162732	.	-	2	Parent=I_scapularis_rna-XM_029989244.4_R0
ntLink_53	GeMoMa	CDS	160286	160487	.	-	0	Parent=I_scapularis_rna-XM_029989244.4_R0
ntLink_53	GeMoMa	CDS	155622	155683	.	-	2	Parent=I_scapularis_rna-XM_029989244.4_R0
ntLink_53	GeMoMa	CDS	155077	155139	.	-	0	Parent=I_scapularis_rna-XM_029989244.4_R0
ntLink_53	GeMoMa	CDS	153895	154060	.	-	0	Parent=I_scapularis_rna-XM_029989244.4_R0
ntLink_53	GeMoMa	CDS	150296	150392	.	-	2	Parent=I_scapularis_rna-XM_029989244.4_R0
ntLink_53	GeMoMa	CDS	150063	150205	.	-	1	Parent=I_scapularis_rna-XM_029989244.4_R0
ntLink_53	GeMoMa	CDS	149625	149773	.	-	2	Parent=I_scapularis_rna-XM_029989244.4_R0
ntLink_53	GeMoMa	CDS	148448	148526	.	-	0	Parent=I_scapularis_rna-XM_029989244.4_R0
ntLink_53	GeMoMa	CDS	148313	148380	.	-	2	Parent=I_scapularis_rna-XM_029989244.4_R0
ntLink_53	GAF	gene	208105	250517	.	+	.	ID=gene_4675;transcripts=1;complete=1
ntLink_53	GeMoMa	mRNA	208105	250517	.	+	.	ID=I_scapularis_rna-XM_029989243.4_R0;ref-gene=I_scapularis_gene-LOC8033979;aa=526;raa=478;score=1470;prediction=0;bestScore=1470;ce=17;rce=17;pAA=0.678;iAA=0.553;lpm=22;maxScore=2539;maxGap=26;nps=0;start=M;stop=*;evidence=1;Parent=gene_4675;sumWeight=1.0;
ntLink_53	GeMoMa	CDS	208105	208166	.	+	0	Parent=I_scapularis_rna-XM_029989243.4_R0
ntLink_53	GeMoMa	CDS	211071	211158	.	+	1	Parent=I_scapularis_rna-XM_029989243.4_R0
ntLink_53	GeMoMa	CDS	211896	211936	.	+	0	Parent=I_scapularis_rna-XM_029989243.4_R0
ntLink_53	GeMoMa	CDS	214041	214140	.	+	1	Parent=I_scapularis_rna-XM_029989243.4_R0
ntLink_53	GeMoMa	CDS	215375	215446	.	+	0	Parent=I_scapularis_rna-XM_029989243.4_R0
ntLink_53	GeMoMa	CDS	227547	227677	.	+	0	Parent=I_scapularis_rna-XM_029989243.4_R0
ntLink_53	GeMoMa	CDS	230255	230323	.	+	1	Parent=I_scapularis_rna-XM_029989243.4_R0
ntLink_53	GeMoMa	CDS	233098	233224	.	+	1	Parent=I_scapularis_rna-XM_029989243.4_R0
ntLink_53	GeMoMa	CDS	233512	233577	.	+	0	Parent=I_scapularis_rna-XM_029989243.4_R0
ntLink_53	GeMoMa	CDS	234393	234452	.	+	0	Parent=I_scapularis_rna-XM_029989243.4_R0
ntLink_53	GeMoMa	CDS	236037	236126	.	+	0	Parent=I_scapularis_rna-XM_029989243.4_R0
ntLink_53	GeMoMa	CDS	241686	241789	.	+	0	Parent=I_scapularis_rna-XM_029989243.4_R0
ntLink_53	GeMoMa	CDS	244449	244516	.	+	1	Parent=I_scapularis_rna-XM_029989243.4_R0
ntLink_53	GeMoMa	CDS	247025	247065	.	+	2	Parent=I_scapularis_rna-XM_029989243.4_R0
ntLink_53	GeMoMa	CDS	248331	248456	.	+	0	Parent=I_scapularis_rna-XM_029989243.4_R0
ntLink_53	GeMoMa	CDS	250121	250249	.	+	0	Parent=I_scapularis_rna-XM_029989243.4_R0
ntLink_53	GeMoMa	CDS	250314	250517	.	+	0	Parent=I_scapularis_rna-XM_029989243.4_R0
ntLink_53	GAF	gene	286801	345401	.	+	.	ID=gene_4676;transcripts=1;complete=1
ntLink_53	GeMoMa	mRNA	286801	345401	.	+	.	ID=I_scapularis_rna-XM_029989264.3_R0;ref-gene=I_scapularis_gene-LOC8026642;aa=669;raa=690;score=2900;prediction=0;bestScore=2900;ce=15;rce=16;pAA=0.8699;iAA=0.8064;lpm=83;maxScore=3719;maxGap=19;nps=0;start=M;stop=*;evidence=1;Parent=gene_4676;sumWeight=1.0;
ntLink_53	GeMoMa	CDS	286801	287141	.	+	0	Parent=I_scapularis_rna-XM_029989264.3_R0
ntLink_53	GeMoMa	CDS	307900	308032	.	+	1	Parent=I_scapularis_rna-XM_029989264.3_R0
ntLink_53	GeMoMa	CDS	311479	311551	.	+	0	Parent=I_scapularis_rna-XM_029989264.3_R0
ntLink_53	GeMoMa	CDS	313459	313534	.	+	2	Parent=I_scapularis_rna-XM_029989264.3_R0
ntLink_53	GeMoMa	CDS	315368	315473	.	+	1	Parent=I_scapularis_rna-XM_029989264.3_R0
ntLink_53	GeMoMa	CDS	321570	321685	.	+	0	Parent=I_scapularis_rna-XM_029989264.3_R0
ntLink_53	GeMoMa	CDS	323553	323745	.	+	1	Parent=I_scapularis_rna-XM_029989264.3_R0
ntLink_53	GeMoMa	CDS	324870	325003	.	+	0	Parent=I_scapularis_rna-XM_029989264.3_R0
ntLink_53	GeMoMa	CDS	326238	326370	.	+	1	Parent=I_scapularis_rna-XM_029989264.3_R0
ntLink_53	GeMoMa	CDS	330695	330751	.	+	0	Parent=I_scapularis_rna-XM_029989264.3_R0
ntLink_53	GeMoMa	CDS	331331	331411	.	+	0	Parent=I_scapularis_rna-XM_029989264.3_R0
ntLink_53	GeMoMa	CDS	333200	333308	.	+	0	Parent=I_scapularis_rna-XM_029989264.3_R0
ntLink_53	GeMoMa	CDS	337585	337784	.	+	2	Parent=I_scapularis_rna-XM_029989264.3_R0
ntLink_53	GeMoMa	CDS	341024	341069	.	+	0	Parent=I_scapularis_rna-XM_029989264.3_R0
ntLink_53	GeMoMa	CDS	345193	345401	.	+	2	Parent=I_scapularis_rna-XM_029989264.3_R0
##sequence-region ntLink_56 1 425265
ntLink_56	GAF	gene	140195	141214	.	+	.	ID=gene_4562;transcripts=1;complete=1
ntLink_56	GeMoMa	mRNA	140195	141214	.	+	.	ID=I_scapularis_rna-XM_040208882.1_R1;ref-gene=I_scapularis_gene-LOC120838813;aa=340;raa=350;score=417;prediction=1;bestScore=436;ce=1;rce=1;pAA=0.626;iAA=0.3186;lpm=13;maxScore=1816;maxGap=19;nps=0;start=M;stop=*;evidence=1;Parent=gene_4562;sumWeight=1.0;alternative="I_scapularis_gene-LOC120850154,I_scapularis_gene-LOC121837861";
ntLink_56	GeMoMa	CDS	140195	141214	.	+	0	Parent=I_scapularis_rna-XM_040208882.1_R1
ntLink_56	GAF	gene	211865	223881	.	+	.	ID=gene_4563;transcripts=1;complete=1
ntLink_56	GeMoMa	mRNA	211865	223881	.	+	.	ID=I_scapularis_rna-XM_029995807.4_R0;ref-gene=I_scapularis_gene-LOC8024796;aa=184;raa=180;score=539;prediction=0;bestScore=539;ce=5;rce=5;pAA=0.7391;iAA=0.5598;lpm=18;maxScore=939;maxGap=2;nps=0;start=M;stop=*;evidence=1;Parent=gene_4563;sumWeight=1.0;
ntLink_56	GeMoMa	CDS	211865	211930	.	+	0	Parent=I_scapularis_rna-XM_029995807.4_R0
ntLink_56	GeMoMa	CDS	213781	213872	.	+	0	Parent=I_scapularis_rna-XM_029995807.4_R0
ntLink_56	GeMoMa	CDS	216351	216491	.	+	1	Parent=I_scapularis_rna-XM_029995807.4_R0
ntLink_56	GeMoMa	CDS	218711	218873	.	+	1	Parent=I_scapularis_rna-XM_029995807.4_R0
ntLink_56	GeMoMa	CDS	223792	223881	.	+	0	Parent=I_scapularis_rna-XM_029995807.4_R0
##sequence-region ntLink_57 1 783083
ntLink_57	GAF	gene	10415	11986	.	-	.	ID=gene_4577;transcripts=1;complete=1
ntLink_57	GeMoMa	mRNA	10415	11986	.	-	.	ID=I_scapularis_rna-XM_042291864.1_R9;ref-gene=I_scapularis_gene-LOC121836736;aa=524;raa=544;score=1054;prediction=9;bestScore=1444;ce=1;rce=1;pAA=0.6606;iAA=0.4073;lpm=18;maxScore=2868;maxGap=15;nps=0;start=M;stop=*;evidence=1;Parent=gene_4577;sumWeight=1.0;alternative="I_scapularis_gene-LOC8040145";
ntLink_57	GeMoMa	CDS	10415	11986	.	-	0	Parent=I_scapularis_rna-XM_042291864.1_R9
ntLink_57	GAF	gene	469335	470784	.	-	.	ID=gene_4578;transcripts=1;complete=1
ntLink_57	GeMoMa	mRNA	469335	470784	.	-	.	ID=I_scapularis_rna-XM_042286251.1_R1;ref-gene=I_scapularis_gene-LOC121833145;aa=254;raa=320;score=389;prediction=1;bestScore=533;ce=3;rce=3;pAA=0.6235;iAA=0.3827;lpm=20;maxScore=1733;maxGap=33;nps=0;start=M;stop=*;evidence=1;Parent=gene_4578;sumWeight=1.0;
ntLink_57	GeMoMa	CDS	470542	470784	.	-	0	Parent=I_scapularis_rna-XM_042286251.1_R1
ntLink_57	GeMoMa	CDS	469791	470171	.	-	0	Parent=I_scapularis_rna-XM_042286251.1_R1
ntLink_57	GeMoMa	CDS	469335	469472	.	-	0	Parent=I_scapularis_rna-XM_042286251.1_R1
ntLink_57	GAF	gene	702133	704082	.	+	.	ID=gene_4583;transcripts=1;complete=1
ntLink_57	GeMoMa	mRNA	702133	704082	.	+	.	ID=I_scapularis_rna-XM_002434783.5_R0;ref-gene=I_scapularis_gene-LOC8050699;aa=650;raa=656;score=2933;prediction=0;bestScore=2933;ce=1;rce=1;pAA=0.8782;iAA=0.8326;lpm=60;maxScore=3455;maxGap=7;nps=0;start=M;stop=*;evidence=1;Parent=gene_4583;sumWeight=1.0;alternative="I_scapularis_gene-LOC115322262,I_scapularis_gene-LOC8033981";
ntLink_57	GeMoMa	CDS	702133	704082	.	+	0	Parent=I_scapularis_rna-XM_002434783.5_R0
##sequence-region contig_subseq58 1 103496
contig_subseq58	GAF	gene	62307	63209	.	+	.	ID=gene_15003;transcripts=1;complete=1
contig_subseq58	GeMoMa	mRNA	62307	63209	.	+	.	ID=I_scapularis_rna-XM_042290157.1_R0;ref-gene=I_scapularis_gene-LOC120851071;aa=301;raa=325;score=246;prediction=0;bestScore=246;ce=1;rce=1;pAA=0.5863;iAA=0.2649;lpm=15;maxScore=1710;maxGap=10;nps=0;start=M;stop=*;evidence=1;Parent=gene_15003;sumWeight=1.0;
contig_subseq58	GeMoMa	CDS	62307	63209	.	+	0	Parent=I_scapularis_rna-XM_042290157.1_R0
##sequence-region ntLink_61 1 569211
ntLink_61	GAF	gene	67889	87312	.	-	.	ID=gene_5473;transcripts=1;complete=1
ntLink_61	GeMoMa	mRNA	67889	87312	.	-	.	ID=I_scapularis_rna-XM_029972344.4_R0;ref-gene=I_scapularis_gene-LOC8026587;aa=287;raa=286;score=1363;prediction=0;bestScore=1363;ce=8;rce=8;pAA=0.9059;iAA=0.8711;lpm=63;maxScore=1547;maxGap=1;nps=0;start=M;stop=*;evidence=1;Parent=gene_5473;sumWeight=1.0;
ntLink_61	GeMoMa	CDS	87198	87312	.	-	0	Parent=I_scapularis_rna-XM_029972344.4_R0
ntLink_61	GeMoMa	CDS	78583	78642	.	-	2	Parent=I_scapularis_rna-XM_029972344.4_R0
ntLink_61	GeMoMa	CDS	75243	75371	.	-	2	Parent=I_scapularis_rna-XM_029972344.4_R0
ntLink_61	GeMoMa	CDS	74356	74613	.	-	2	Parent=I_scapularis_rna-XM_029972344.4_R0
ntLink_61	GeMoMa	CDS	72332	72394	.	-	2	Parent=I_scapularis_rna-XM_029972344.4_R0
ntLink_61	GeMoMa	CDS	72210	72262	.	-	2	Parent=I_scapularis_rna-XM_029972344.4_R0
ntLink_61	GeMoMa	CDS	71121	71198	.	-	0	Parent=I_scapularis_rna-XM_029972344.4_R0
ntLink_61	GeMoMa	CDS	67889	67993	.	-	0	Parent=I_scapularis_rna-XM_029972344.4_R0
ntLink_61	GAF	gene	88201	92386	.	+	.	ID=gene_5458;transcripts=1;complete=1
ntLink_61	GeMoMa	mRNA	88201	92386	.	+	.	ID=I_scapularis_rna-XM_002404490.5_R0;ref-gene=I_scapularis_gene-LOC8026585;aa=568;raa=563;score=2318;prediction=0;bestScore=2318;ce=3;rce=3;pAA=0.8453;iAA=0.7733;lpm=48;maxScore=2985;maxGap=3;nps=0;start=M;stop=*;evidence=1;Parent=gene_5458;sumWeight=1.0;
ntLink_61	GeMoMa	CDS	88201	89139	.	+	0	Parent=I_scapularis_rna-XM_002404490.5_R0
ntLink_61	GeMoMa	CDS	90383	90621	.	+	0	Parent=I_scapularis_rna-XM_002404490.5_R0
ntLink_61	GeMoMa	CDS	91861	92386	.	+	1	Parent=I_scapularis_rna-XM_002404490.5_R0
ntLink_61	GAF	gene	107370	129361	.	-	.	ID=gene_5474;transcripts=1;complete=1
ntLink_61	GeMoMa	mRNA	107370	129361	.	-	.	ID=I_scapularis_rna-XM_029972335.4_R0;ref-gene=I_scapularis_gene-LOC8026584;aa=1469;raa=1436;score=4109;prediction=0;bestScore=4109;ce=15;rce=15;pAA=0.7553;iAA=0.6064;lpm=72;maxScore=7486;maxGap=11;nps=0;start=M;stop=*;evidence=1;Parent=gene_5474;sumWeight=1.0;
ntLink_61	GeMoMa	CDS	129236	129361	.	-	0	Parent=I_scapularis_rna-XM_029972335.4_R0
ntLink_61	GeMoMa	CDS	128693	128801	.	-	0	Parent=I_scapularis_rna-XM_029972335.4_R0
ntLink_61	GeMoMa	CDS	126889	126965	.	-	2	Parent=I_scapularis_rna-XM_029972335.4_R0
ntLink_61	GeMoMa	CDS	126348	126482	.	-	0	Parent=I_scapularis_rna-XM_029972335.4_R0
ntLink_61	GeMoMa	CDS	124590	124658	.	-	0	Parent=I_scapularis_rna-XM_029972335.4_R0
ntLink_61	GeMoMa	CDS	122714	122919	.	-	0	Parent=I_scapularis_rna-XM_029972335.4_R0
ntLink_61	GeMoMa	CDS	120011	120077	.	-	1	Parent=I_scapularis_rna-XM_029972335.4_R0
ntLink_61	GeMoMa	CDS	118592	118669	.	-	0	Parent=I_scapularis_rna-XM_029972335.4_R0
ntLink_61	GeMoMa	CDS	117781	118012	.	-	0	Parent=I_scapularis_rna-XM_029972335.4_R0
ntLink_61	GeMoMa	CDS	114757	117621	.	-	2	Parent=I_scapularis_rna-XM_029972335.4_R0
ntLink_61	GeMoMa	CDS	114036	114061	.	-	2	Parent=I_scapularis_rna-XM_029972335.4_R0
ntLink_61	GeMoMa	CDS	110513	110594	.	-	0	Parent=I_scapularis_rna-XM_029972335.4_R0
ntLink_61	GeMoMa	CDS	110001	110098	.	-	2	Parent=I_scapularis_rna-XM_029972335.4_R0
ntLink_61	GeMoMa	CDS	108430	108484	.	-	0	Parent=I_scapularis_rna-XM_029972335.4_R0
ntLink_61	GeMoMa	CDS	107370	107551	.	-	2	Parent=I_scapularis_rna-XM_029972335.4_R0
ntLink_61	GAF	gene	137062	152566	.	-	.	ID=gene_5475;transcripts=1;complete=1
ntLink_61	GeMoMa	mRNA	137062	152566	.	-	.	ID=I_scapularis_rna-XM_042291820.1_R0;ref-gene=I_scapularis_gene-LOC8026591;aa=1111;raa=1143;score=3502;prediction=0;bestScore=3502;ce=19;rce=20;pAA=0.7517;iAA=0.6463;lpm=41;maxScore=5897;maxGap=51;nps=0;start=M;stop=*;evidence=1;Parent=gene_5475;sumWeight=1.0;
ntLink_61	GeMoMa	CDS	152481	152566	.	-	0	Parent=I_scapularis_rna-XM_042291820.1_R0
ntLink_61	GeMoMa	CDS	152339	152410	.	-	1	Parent=I_scapularis_rna-XM_042291820.1_R0
ntLink_61	GeMoMa	CDS	150804	150875	.	-	1	Parent=I_scapularis_rna-XM_042291820.1_R0
ntLink_61	GeMoMa	CDS	150596	150730	.	-	1	Parent=I_scapularis_rna-XM_042291820.1_R0
ntLink_61	GeMoMa	CDS	149173	149316	.	-	1	Parent=I_scapularis_rna-XM_042291820.1_R0
ntLink_61	GeMoMa	CDS	148205	148348	.	-	1	Parent=I_scapularis_rna-XM_042291820.1_R0
ntLink_61	GeMoMa	CDS	147249	147320	.	-	1	Parent=I_scapularis_rna-XM_042291820.1_R0
ntLink_61	GeMoMa	CDS	147087	147158	.	-	1	Parent=I_scapularis_rna-XM_042291820.1_R0
ntLink_61	GeMoMa	CDS	146430	146573	.	-	1	Parent=I_scapularis_rna-XM_042291820.1_R0
ntLink_61	GeMoMa	CDS	145632	145859	.	-	1	Parent=I_scapularis_rna-XM_042291820.1_R0
ntLink_61	GeMoMa	CDS	144647	144810	.	-	1	Parent=I_scapularis_rna-XM_042291820.1_R0
ntLink_61	GeMoMa	CDS	143469	143608	.	-	2	Parent=I_scapularis_rna-XM_042291820.1_R0
ntLink_61	GeMoMa	CDS	142961	143138	.	-	0	Parent=I_scapularis_rna-XM_042291820.1_R0
ntLink_61	GeMoMa	CDS	141841	142122	.	-	2	Parent=I_scapularis_rna-XM_042291820.1_R0
ntLink_61	GeMoMa	CDS	140873	141148	.	-	2	Parent=I_scapularis_rna-XM_042291820.1_R0
ntLink_61	GeMoMa	CDS	139832	140113	.	-	2	Parent=I_scapularis_rna-XM_042291820.1_R0
ntLink_61	GeMoMa	CDS	138992	139105	.	-	2	Parent=I_scapularis_rna-XM_042291820.1_R0
ntLink_61	GeMoMa	CDS	137863	138333	.	-	2	Parent=I_scapularis_rna-XM_042291820.1_R0
[truncated: 163,868 more rows]
