# Supplementary material for: The genome of the American dog tick (Dermacentor variabilis)
Source: G3 (Bethesda). 2025 Jun 9;15(8):jkaf130. doi: 10.1093/g3journal/jkaf130 (PMC12341941; doi:10.1093/g3journal/jkaf130)
Supplement: jkaf130_Supplementary_Data [file jkaf130_supplementary_data.zip › Supplementary_File_S4_G3-2025-405935.xlsx]

## Sheet: Sheet1
ID	GC content	Length	Bestsumorder phylum	Bestsumorder species	Bestsumorder species score	Coverage	Contig ID
10026	0.4465	1917	Chordata	Bos taurus	1984	1354.63	contig_119414_1
11821	0.3778	9955	Chordata	Mus musculus	34162	1187.28	contig_141189_1
9603	0.4169	7181	Chordata	Bos taurus	20359	881.579	contig_116343_1
22353	0.4273	1355	Arthropoda	Drosophila melanogaster	397.3	877.162	contig_58221_1
27568	0.4375	16337	Chordata	Bos taurus	45598	856.32	contig_96457_1
1544	0.4155	5271	Chordata	Ovis aries	15838	828.867	ntLink_13311
13593	0.4376	1844	Chordata	Bos taurus	12104	680.437	contig_164110_1
17798	0.4409	3652	Chordata	Bos taurus	24918	580.319	contig_215397_1
15576	0.5068	1701	no-hit	uncultured organism	9313	321.208	contig_189997_1
15754	0.3328	1806	Chordata	Mus musculus	15089	276.812	contig_192222_1
25321	0.4277	6269	Chordata	Bos taurus	11960	265.918	contig_79148_1
14977	0.4695	10709	Chordata	Bos taurus	937	186.877	contig_182007_1
13307	0.4712	3311	Chordata	Bos taurus	22197	103.314	contig_160723_1
12667	0.4352	4090	Arthropoda	Harpegnathos saltator	865	74.0171	contig_152649_1
22705	0.5068	2431	Arthropoda	Cyprideis torosa	1218	67.8367	contig_60909_1
11089	0.4568	6646	Arthropoda	Ixodes scapularis	966.7	63.94	contig_131400_1
741	0.458	50798	Chordata	Bos taurus	66240	61.4849	ntLink_14045
1374	0.4611	196578	Chordata	Bos taurus	41297	61.1803	ntLink_13096
24635	0.4155	1331	Chordata	Bos taurus	2090	59.7581	contig_74650_1
26131	0.4055	1867	Chordata	Equus caballus	3297	57.1676	contig_84181_1
6417	0.5071	14880	Arthropoda	Ixodes scapularis	16886	56.6489	ntLink_5125
19020	0.492	1254	Arthropoda	Drosophila melanogaster	1370	54.5431	contig_31578_1
16251	0.4508	4698	Chordata	Bos taurus	17941	48.2567	contig_198001_1
17496	0.4279	13271	Chordata	Bos taurus	23760	45.086	contig_212722_1
13684	0.4681	6603	Chordata	Mus musculus	23507	43.5755	contig_165077_1
13668	0.5176	1333	Chordata	Canis lupus	7240	43.084	contig_164809_1
8598	0.4726	3356	Chordata	Bos taurus	21686	40.2786	contig_107225_1
8504	0.515	1132	Arthropoda	Cyprideis torosa	421	39.7155	contig_10637_1
710	0.4728	63476	Chordata	Bos taurus	50380	35.7883	ntLink_14012
26320	0.4604	1023	Chordata	Bos taurus	660	34.3939	contig_85318_1
18528	0.4985	1637	Chordata	Talpa occidentalis	65.8	34.3042	contig_27332_1
17395	0.7127	4316	Chordata	Bubalus bubalis	6662	33.3872	contig_211808_1
21061	0.4106	4773	Arthropoda	Solenopsis invicta	252	31.5678	contig_48135_1
15025	0.5161	1023	Chordata	Canis lupus	7850	29.5093	contig_182862_1
2614	0.4354	13813	Arthropoda	Uloborus diversus	3320	28.5552	ntLink_12459
17296	0.632	36261	Chordata	Bubalus kerabau	24036	24.4892	contig_210864_1
9043	0.394	16364	Chordata	Bos taurus	153435	21.9334	contig_111131_1
7544	0.4689	20999	Chordata	Anas acuta	9347	21.7787	ntLink_7723
12031	0.4746	22849	Chordata	Bos javanicus	39364	19.802	contig_144057_1
17503	0.6098	4610	Chordata	Bos javanicus	26805	19.0573	contig_212801_1
20143	0.4611	2583	Arthropoda	Uloborus diversus	4508	18.7685	contig_40672_1
11105	0.4983	5402	Chordata	Mus musculus	47568	18.4915	contig_131572_1
22536	0.4417	1372	Arthropoda	Uloborus diversus	3644	17.285	contig_59605_1
10782	0.4325	4620	Chordata	Mus musculus	3133	15.734	contig_127310_1
11366	0.4666	3275	Chordata	Anas acuta	5513	14.9142	contig_134921_1
13972	0.4095	7689	Chordata	Bos indicus x Bos taurus	30958	13.9338	contig_168841_1
10505	0.4174	2477	Chordata	Scophthalmus maximus	62.1	13.6031	contig_123329_1
9269	0.656	5889	Chordata	Bos taurus	7568	12.1238	contig_113310_1
15833	0.4481	6733	Arthropoda	Uloborus diversus	3159	10.9745	contig_193322_1
26630	0.471	1172	Arthropoda	Acromyrmex echinatior	1043	10.7722	contig_8770_1
