# Supplementary material for: The genome of the American dog tick (Dermacentor variabilis)
Source: G3 (Bethesda). 2025 Jun 9;15(8):jkaf130. doi: 10.1093/g3journal/jkaf130 (PMC12341941; doi:10.1093/g3journal/jkaf130)
Supplement: jkaf130_Supplementary_Data [file jkaf130_supplementary_data.zip › Supplementary_File_S5_G3-2025-405935.csv]

Gene_ID	Scaffold	Start	End	Strand	Transcript_ID	ID
gene_7672	ntLink_0	83683	84225	-	I_scapularis_rna-XM_040215848.1	XM_040215848.1
gene_7688	ntLink_0	94500	101348	+	I_scapularis_rna-XM_029966055.4	XM_029966055.4
gene_7689	ntLink_0	108367	139664	+	I_scapularis_rna-XM_029966056.4	XM_029966056.4
gene_7673	ntLink_0	139954	148562	-	I_scapularis_rna-XM_029966053.4	XM_029966053.4
gene_7690	ntLink_0	211232	228285	+	I_scapularis_rna-XM_029966044.4	XM_029966044.4
gene_7674	ntLink_0	233721	237491	-	I_scapularis_rna-XM_029966048.4	XM_029966048.4
gene_7691	ntLink_0	238488	240364	+	I_scapularis_rna-XM_029989172.3	XM_029989172.3
gene_7692	ntLink_0	247496	269042	+	I_scapularis_rna-XM_040502990.2	XM_040502990.2
gene_7675	ntLink_0	398650	400575	-	I_scapularis_rna-XM_040207641.3	XM_040207641.3
gene_7693	ntLink_0	450364	451397	+	I_scapularis_rna-XM_040223667.3	XM_040223667.3
gene_7694	ntLink_0	478363	479112	+	I_scapularis_rna-XM_040217235.1	XM_040217235.1
gene_7676	ntLink_0	717948	719415	-	I_scapularis_rna-XM_029980109.4	XM_029980109.4
gene_7677	ntLink_0	752383	756175	-	I_scapularis_rna-XM_029980109.4	XM_029980109.4
gene_7695	ntLink_0	768969	778673	+	I_scapularis_rna-XM_029983727.2	XM_029983727.2
gene_7696	ntLink_0	822821	825396	+	I_scapularis_rna-XM_040504048.1	XM_040504048.1
gene_7678	ntLink_0	866126	887096	-	I_scapularis_rna-XM_029983009.3	XM_029983009.3
gene_7697	ntLink_0	887518	893617	+	I_scapularis_rna-XM_029983011.4	XM_029983011.4
gene_7698	ntLink_0	909077	910212	+	I_scapularis_rna-XM_002409616.4	XM_002409616.4
gene_7679	ntLink_0	936924	951951	-	I_scapularis_rna-XM_040218341.2	XM_040218341.2
gene_7680	ntLink_0	978113	1010940	-	I_scapularis_rna-XM_029995530.4	XM_029995530.4
gene_7699	ntLink_0	1011614	1109724	+	I_scapularis_rna-XM_029995524.3	XM_029995524.3
gene_7700	ntLink_0	1220205	1251906	+	I_scapularis_rna-XM_029995523.4	XM_029995523.4
gene_7681	ntLink_0	1305066	1308098	-	I_scapularis_rna-XM_029980738.4	XM_029980738.4
gene_7682	ntLink_0	1364762	1417440	-	I_scapularis_rna-XM_029995449.4	XM_029995449.4
gene_7683	ntLink_0	1434494	1476106	-	I_scapularis_rna-XM_040208360.2	XM_040208360.2
gene_7701	ntLink_0	1476990	1507466	+	I_scapularis_rna-XM_029995426.3	XM_029995426.3
gene_7702	ntLink_0	1527900	1540002	+	I_scapularis_rna-XM_029982873.3	XM_029982873.3
gene_7684	ntLink_0	1551620	1552459	-	I_scapularis_rna-XM_029982876.4	XM_029982876.4
gene_7703	ntLink_0	1564227	1565999	+	I_scapularis_rna-XM_040209300.2	XM_040209300.2
gene_7685	ntLink_0	1580915	1584433	-	I_scapularis_rna-XM_029995454.2	XM_029995454.2
gene_7686	ntLink_0	1740685	1806521	-	I_scapularis_rna-XM_029970759.4	XM_029970759.4
gene_7704	ntLink_0	1871499	1922600	+	I_scapularis_rna-XM_029991179.3	XM_029991179.3
gene_7705	ntLink_0	2128435	2129370	+	I_scapularis_rna-XM_040208624.1	XM_040208624.1
gene_7687	ntLink_0	2173679	2178151	-	I_scapularis_rna-XM_042293123.1	XM_042293123.1
gene_7706	ntLink_0	2189372	2190208	+	I_scapularis_rna-XM_040211861.1	XM_040211861.1
gene_7768	ntLink_1	406	2543	+	I_scapularis_rna-XM_040212896.3	XM_040212896.3
gene_7769	ntLink_1	238805	253878	+	I_scapularis_rna-XM_040209006.3	XM_040209006.3
gene_7770	ntLink_1	266414	276581	+	I_scapularis_rna-XM_029967029.3	XM_029967029.3
gene_7771	ntLink_1	299570	317275	+	I_scapularis_rna-XM_040501653.2	XM_040501653.2
gene_7761	ntLink_1	319319	322431	-	I_scapularis_rna-XM_040502095.2	XM_040502095.2
gene_7772	ntLink_1	337255	357784	+	I_scapularis_rna-XM_040217640.3	XM_040217640.3
gene_7762	ntLink_1	390537	410820	-	I_scapularis_rna-XM_029979348.3	XM_029979348.3
gene_7773	ntLink_1	491947	528312	+	I_scapularis_rna-XM_040499898.2	XM_040499898.2
gene_7774	ntLink_1	565464	566459	+	I_scapularis_rna-XM_040219254.1	XM_040219254.1
gene_7763	ntLink_1	574401	599747	-	I_scapularis_rna-XM_040207517.3	XM_040207517.3
gene_7775	ntLink_1	591639	593012	+	I_scapularis_rna-XM_040219254.1	XM_040219254.1
gene_7776	ntLink_1	720542	721723	+	I_scapularis_rna-XM_040499913.2	XM_040499913.2
gene_7777	ntLink_1	751543	759304	+	I_scapularis_rna-XM_002404079.5	XM_002404079.5
gene_7764	ntLink_1	779510	782964	-	I_scapularis_rna-XM_040502850.1	XM_040502850.1
gene_7778	ntLink_1	786798	794442	+	I_scapularis_rna-XM_040498925.2	XM_040498925.2
gene_7765	ntLink_1	796678	842342	-	I_scapularis_rna-XM_029982728.4	XM_029982728.4
gene_7779	ntLink_1	842584	855555	+	I_scapularis_rna-XM_042287072.1	XM_042287072.1
gene_7766	ntLink_1	871069	887928	-	I_scapularis_rna-XM_002413196.4	XM_002413196.4
gene_7780	ntLink_1	888562	907426	+	I_scapularis_rna-XM_029982727.3	XM_029982727.3
gene_7767	ntLink_1	988596	1084160	-	I_scapularis_rna-XM_042290719.1	XM_042290719.1
gene_7781	ntLink_1	1208232	1210771	+	I_scapularis_rna-XM_040214761.3	XM_040214761.3
gene_3754	ntLink_5	9807	10178	-	I_scapularis_rna-XM_029975601.2	XM_029975601.2
gene_3759	ntLink_5	35298	36509	+	I_scapularis_rna-XM_042292997.1	XM_042292997.1
gene_3755	ntLink_5	83546	86734	-	I_scapularis_rna-XM_042292718.1	XM_042292718.1
gene_3756	ntLink_5	150286	152313	-	I_scapularis_rna-XM_040213688.3	XM_040213688.3
gene_3760	ntLink_5	288626	337931	+	I_scapularis_rna-XM_029994095.3	XM_029994095.3
gene_3757	ntLink_5	642439	642965	-	I_scapularis_rna-XM_042294036.1	XM_042294036.1
gene_3758	ntLink_5	679265	680932	-	I_scapularis_rna-XM_040498905.1	XM_040498905.1
gene_3731	ntLink_6	9171	10396	-	I_scapularis_rna-XM_042291969.1	XM_042291969.1
gene_3732	ntLink_6	257157	258724	-	I_scapularis_rna-XM_029979198.2	XM_029979198.2
gene_3735	ntLink_6	320225	321466	+	I_scapularis_rna-XM_029975878.4	XM_029975878.4
gene_3733	ntLink_6	332152	333472	-	I_scapularis_rna-XM_029978064.4	XM_029978064.4
gene_3734	ntLink_6	401704	410577	-	I_scapularis_rna-XM_002436099.5	XM_002436099.5
gene_3736	ntLink_6	437778	438653	+	I_scapularis_rna-XM_002416105.3	XM_002416105.3
gene_4391	contig_subseq7	93478	94032	+	I_scapularis_rna-XM_040220769.3	XM_040220769.3
gene_4392	contig_subseq7	107911	108675	+	I_scapularis_rna-XM_040214103.2	XM_040214103.2
gene_4393	contig_subseq7	136780	137640	+	I_scapularis_rna-XM_029970061.3	XM_029970061.3
gene_4394	contig_subseq7	186389	187477	+	I_scapularis_rna-XM_040214761.3	XM_040214761.3
gene_4388	contig_subseq7	448343	450244	-	I_scapularis_rna-XM_042287975.1	XM_042287975.1
gene_3852	ntLink_7	37603	39418	+	I_scapularis_rna-XM_040222791.1	XM_040222791.1
gene_3853	ntLink_7	75002	76864	+	I_scapularis_rna-XM_040222791.1	XM_040222791.1
gene_3846	ntLink_7	205376	239411	-	I_scapularis_rna-XM_040222891.2	XM_040222891.2
gene_3854	ntLink_7	411322	413224	+	I_scapularis_rna-XM_029972951.2	XM_029972951.2
gene_3847	ntLink_7	434249	435894	-	I_scapularis_rna-XM_040222901.1	XM_040222901.1
gene_3848	ntLink_7	462925	464726	-	I_scapularis_rna-XM_040222747.1	XM_040222747.1
gene_3855	ntLink_7	550583	551834	+	I_scapularis_rna-XM_040222791.1	XM_040222791.1
gene_3856	ntLink_7	566869	568728	+	I_scapularis_rna-XM_040222791.1	XM_040222791.1
gene_3857	ntLink_7	591213	592478	+	I_scapularis_rna-XM_040498585.1	XM_040498585.1
gene_3858	ntLink_7	614755	615572	+	I_scapularis_rna-XM_029992834.2	XM_029992834.2
gene_3849	ntLink_7	671188	671952	-	I_scapularis_rna-XM_042291647.1	XM_042291647.1
gene_3850	ntLink_7	683776	685312	-	I_scapularis_rna-XM_040498585.1	XM_040498585.1
gene_3851	ntLink_7	703396	704711	-	I_scapularis_rna-XM_042291647.1	XM_042291647.1
gene_3859	ntLink_7	733198	735060	+	I_scapularis_rna-XM_042287375.1	XM_042287375.1
gene_3860	ntLink_7	808126	810237	+	I_scapularis_rna-XM_042291647.1	XM_042291647.1
gene_3861	ntLink_7	828913	830887	+	I_scapularis_rna-XM_042291647.1	XM_042291647.1
gene_3862	ntLink_7	845144	847320	+	I_scapularis_rna-XM_029972951.2	XM_029972951.2
gene_3863	ntLink_7	878634	893981	+	I_scapularis_rna-XM_040208353.1	XM_040208353.1
gene_3864	ntLink_7	921119	922442	+	I_scapularis_rna-XM_042291647.1	XM_042291647.1
gene_3865	ntLink_7	957833	958795	+	I_scapularis_rna-XM_040222912.1	XM_040222912.1
gene_3866	ntLink_7	1015305	1017528	+	I_scapularis_rna-XM_042293592.1	XM_042293592.1
gene_3867	ntLink_7	1021919	1023233	+	I_scapularis_rna-XM_029973385.2	XM_029973385.2
gene_3868	ntLink_7	1074118	1074984	+	I_scapularis_rna-XM_040218591.1	XM_040218591.1
gene_3869	ntLink_7	1110836	1112289	+	I_scapularis_rna-XM_042291647.1	XM_042291647.1
gene_8248	ntLink_12	26093	26880	+	I_scapularis_rna-XM_042294107.1	XM_042294107.1
gene_8249	ntLink_12	77893	92281	+	I_scapularis_rna-XM_029982450.4	XM_029982450.4
gene_8235	ntLink_12	84961	86337	-	I_scapularis_rna-XM_040213899.1	XM_040213899.1
gene_8236	ntLink_12	96992	97699	-	I_scapularis_rna-XM_040215102.3	XM_040215102.3
gene_8250	ntLink_12	105867	126432	+	I_scapularis_rna-XM_029982452.3	XM_029982452.3
gene_8251	ntLink_12	140339	149752	+	I_scapularis_rna-XM_042290209.1	XM_042290209.1
gene_8254	ntLink_12	176221	183120	+	I_scapularis_rna-XM_029968162.3	XM_029968162.3
gene_8253	ntLink_12	190786	197632	+	I_scapularis_rna-XM_042290209.1	XM_042290209.1
gene_8252	ntLink_12	201337	206571	+	I_scapularis_rna-XM_042290221.1	XM_042290221.1
gene_8255	ntLink_12	211396	220327	+	I_scapularis_rna-XM_040218135.1	XM_040218135.1
gene_8256	ntLink_12	233097	238110	+	I_scapularis_rna-XM_042290196.1	XM_042290196.1
gene_8237	ntLink_12	284293	303134	-	I_scapularis_rna-XM_029968133.4	XM_029968133.4
gene_8257	ntLink_12	369644	381052	+	I_scapularis_rna-XM_029968169.4	XM_029968169.4
gene_8258	ntLink_12	396918	415506	+	I_scapularis_rna-XM_029968168.2	XM_029968168.2
gene_8238	ntLink_12	405215	408130	-	I_scapularis_rna-XM_040216063.1	XM_040216063.1
gene_8259	ntLink_12	541963	568938	+	I_scapularis_rna-XM_002436108.5	XM_002436108.5
gene_8239	ntLink_12	604362	691331	-	I_scapularis_rna-XM_040503007.2	XM_040503007.2
gene_8240	ntLink_12	726362	728294	-	I_scapularis_rna-XM_029983620.3	XM_029983620.3
gene_8260	ntLink_12	742841	745645	+	I_scapularis_rna-XM_040221932.1	XM_040221932.1
gene_8261	ntLink_12	749483	769774	+	I_scapularis_rna-XM_040206056.2	XM_040206056.2
gene_8242	ntLink_12	775374	803474	-	I_scapularis_rna-XM_002403081.5	XM_002403081.5
gene_8262	ntLink_12	785279	787618	+	I_scapularis_rna-XM_042287994.1	XM_042287994.1
gene_8241	ntLink_12	790059	792653	-	I_scapularis_rna-XM_042291377.1	XM_042291377.1
gene_8243	ntLink_12	809493	824538	-	I_scapularis_rna-XM_029992545.4	XM_029992545.4
gene_8244	ntLink_12	818086	819787	-	I_scapularis_rna-XM_042289055.1	XM_042289055.1
gene_8245	ntLink_12	1056845	1089184	-	I_scapularis_rna-XM_040214566.2	XM_040214566.2
gene_8263	ntLink_12	1092030	1155386	+	I_scapularis_rna-XM_002410233.5	XM_002410233.5
gene_8264	ntLink_12	1169676	1206866	+	I_scapularis_rna-XM_029972094.3	XM_029972094.3
gene_8265	ntLink_12	1509220	1509717	+	I_scapularis_rna-XM_029972125.4	XM_029972125.4
gene_8246	ntLink_12	1523941	1524522	-	I_scapularis_rna-XM_002435507.5	XM_002435507.5
gene_8266	ntLink_12	1618377	1634710	+	I_scapularis_rna-XM_029972157.2	XM_029972157.2
gene_8345	ntLink_13	104643	109554	-	I_scapularis_rna-XM_042290215.1	XM_042290215.1
gene_8350	ntLink_13	311527	313215	+	I_scapularis_rna-XM_040217097.1	XM_040217097.1
gene_8346	ntLink_13	372892	374965	-	I_scapularis_rna-XM_040219896.1	XM_040219896.1
gene_8347	ntLink_13	541389	541943	-	I_scapularis_rna-XM_042294105.1	XM_042294105.1
gene_8089	ntLink_15	352636	354789	-	I_scapularis_rna-XM_040216869.3	XM_040216869.3
gene_8090	ntLink_15	606843	662729	-	I_scapularis_rna-XM_040223215.3	XM_040223215.3
gene_8080	ntLink_15	1085922	1087939	+	I_scapularis_rna-XM_042288775.1	XM_042288775.1
gene_8079	ntLink_15	1088494	1090756	+	I_scapularis_rna-XM_042287570.1	XM_042287570.1
gene_8091	ntLink_15	1104390	1136998	-	I_scapularis_rna-XM_040206365.3	XM_040206365.3
gene_8081	ntLink_15	1137630	1169557	+	I_scapularis_rna-XM_042289541.1	XM_042289541.1
gene_8092	ntLink_15	1195466	1210799	-	I_scapularis_rna-XM_029981364.4	XM_029981364.4
gene_8082	ntLink_15	1246929	1289619	+	I_scapularis_rna-XM_029981359.4	XM_029981359.4
gene_8093	ntLink_15	1339451	1340467	-	I_scapularis_rna-XM_040211565.3	XM_040211565.3
gene_8094	ntLink_15	1347593	1348786	-	I_scapularis_rna-XM_040211565.3	XM_040211565.3
gene_8095	ntLink_15	1352608	1353828	-	I_scapularis_rna-XM_040501367.2	XM_040501367.2
gene_8096	ntLink_15	1375152	1376280	-	I_scapularis_rna-XM_029993176.3	XM_029993176.3
gene_8083	ntLink_15	1383856	1389788	+	I_scapularis_rna-XM_002435000.5	XM_002435000.5
gene_8097	ntLink_15	1471551	1475263	-	I_scapularis_rna-XM_029971297.3	XM_029971297.3
gene_8084	ntLink_15	1475818	1477917	+	I_scapularis_rna-XM_029971299.3	XM_029971299.3
gene_8405	ntLink_20	23200	48473	+	I_scapularis_rna-XM_029983246.4	XM_029983246.4
gene_8406	ntLink_20	89146	97830	+	I_scapularis_rna-XM_040209318.3	XM_040209318.3
gene_8387	ntLink_20	99882	128672	-	I_scapularis_rna-XM_029991894.4	XM_029991894.4
gene_8407	ntLink_20	129086	131269	+	I_scapularis_rna-XM_002401296.5	XM_002401296.5
gene_8388	ntLink_20	135898	144414	-	I_scapularis_rna-XM_029991895.4	XM_029991895.4
gene_8389	ntLink_20	165231	166448	-	I_scapularis_rna-XM_040206052.2	XM_040206052.2
gene_8408	ntLink_20	248782	255167	+	I_scapularis_rna-XM_040206214.3	XM_040206214.3
gene_8409	ntLink_20	267636	274703	+	I_scapularis_rna-XM_029991897.3	XM_029991897.3
gene_8390	ntLink_20	295584	305764	-	I_scapularis_rna-XM_002401300.5	XM_002401300.5
gene_8391	ntLink_20	306481	309177	-	I_scapularis_rna-XM_042291214.1	XM_042291214.1
gene_8392	ntLink_20	397447	398970	-	I_scapularis_rna-XM_029980696.3	XM_029980696.3
gene_8393	ntLink_20	494940	529171	-	I_scapularis_rna-XM_029979631.4	XM_029979631.4
gene_8394	ntLink_20	1115964	1116900	-	I_scapularis_rna-XM_040214958.2	XM_040214958.2
gene_8410	ntLink_20	1192926	1194692	+	I_scapularis_rna-XM_002416226.5	XM_002416226.5
gene_8411	ntLink_20	1478441	1488978	+	I_scapularis_rna-XM_042291709.1	XM_042291709.1
gene_8395	ntLink_20	1583750	1611057	-	I_scapularis_rna-XM_029967781.4	XM_029967781.4
gene_8412	ntLink_20	1615393	1650880	+	I_scapularis_rna-XM_002409629.5	XM_002409629.5
gene_8396	ntLink_20	1651033	1651674	-	I_scapularis_rna-XM_029967785.2	XM_029967785.2
gene_8413	ntLink_20	1652574	1679157	+	I_scapularis_rna-XM_029967780.4	XM_029967780.4
gene_8414	ntLink_20	1824432	1845913	+	I_scapularis_rna-XM_029985965.4	XM_029985965.4
gene_3154	ntLink_23	8818	39175	-	I_scapularis_rna-XM_040211263.2	XM_040211263.2
gene_3156	ntLink_23	42348	72132	+	I_scapularis_rna-XM_002400317.5	XM_002400317.5
gene_3157	ntLink_23	88864	95925	+	I_scapularis_rna-XM_042293556.1	XM_042293556.1
gene_3155	ntLink_23	230324	244137	-	I_scapularis_rna-XM_029981096.2	XM_029981096.2
gene_3158	ntLink_23	264605	275967	+	I_scapularis_rna-XM_029981096.2	XM_029981096.2
gene_3159	ntLink_23	282999	309095	+	I_scapularis_rna-XM_029981096.2	XM_029981096.2
gene_3160	ntLink_23	331978	339144	+	I_scapularis_rna-XM_042293283.1	XM_042293283.1
gene_3161	ntLink_23	786170	790827	+	I_scapularis_rna-XM_029985217.4	XM_029985217.4
gene_15716	contig_subseq24	18301	42823	-	I_scapularis_rna-XM_042287066.1	XM_042287066.1
gene_15717	contig_subseq24	98121	109422	-	I_scapularis_rna-XM_029976352.2	XM_029976352.2
gene_2995	ntLink_26	175783	176319	+	I_scapularis_rna-XM_002416230.4	XM_002416230.4
gene_2996	ntLink_26	304584	305419	+	I_scapularis_rna-XM_040210785.1	XM_040210785.1
gene_2997	ntLink_26	322457	329250	+	I_scapularis_rna-XM_029986452.3	XM_029986452.3
gene_3252	ntLink_31	127598	128284	-	I_scapularis_rna-XM_002401483.3	XM_002401483.3
gene_3253	ntLink_31	377545	380609	-	I_scapularis_rna-XM_040221626.3	XM_040221626.3
gene_3254	ntLink_31	428651	431034	-	I_scapularis_rna-XM_040221626.3	XM_040221626.3
gene_3255	ntLink_31	936328	971515	-	I_scapularis_rna-XM_040211938.3	XM_040211938.3
gene_3256	ntLink_31	1118571	1120385	-	I_scapularis_rna-XM_029972933.4	XM_029972933.4
gene_3257	ntLink_31	1140244	1144193	-	I_scapularis_rna-XM_042293889.1	XM_042293889.1
gene_3812	ntLink_34	475629	478540	-	I_scapularis_rna-XM_040223562.1	XM_040223562.1
gene_3813	ntLink_34	513958	541743	-	I_scapularis_rna-XM_029978691.4	XM_029978691.4
gene_3826	ntLink_34	551484	552710	+	I_scapularis_rna-XM_040208404.2	XM_040208404.2
gene_3827	ntLink_34	573518	575722	+	I_scapularis_rna-XM_029978686.4	XM_029978686.4
gene_3814	ntLink_34	618779	625987	-	I_scapularis_rna-XM_002399797.4	XM_002399797.4
gene_3828	ntLink_34	626770	653605	+	I_scapularis_rna-XM_029978682.3	XM_029978682.3
gene_3815	ntLink_34	687488	692998	-	I_scapularis_rna-XM_040208265.3	XM_040208265.3
gene_3829	ntLink_34	702491	722132	+	I_scapularis_rna-XM_029982453.2	XM_029982453.2
gene_3816	ntLink_34	727004	737192	-	I_scapularis_rna-XM_029978633.3	XM_029978633.3
gene_3830	ntLink_34	737918	744299	+	I_scapularis_rna-XM_002412645.5	XM_002412645.5
gene_3817	ntLink_34	761343	762400	-	I_scapularis_rna-XM_029982428.3	XM_029982428.3
gene_3831	ntLink_34	762703	764133	+	I_scapularis_rna-XM_002412646.5	XM_002412646.5
gene_3818	ntLink_34	765674	798362	-	I_scapularis_rna-XM_040207113.3	XM_040207113.3
gene_3832	ntLink_34	799404	824079	+	I_scapularis_rna-XM_029978638.2	XM_029978638.2
gene_3819	ntLink_34	828763	840460	-	I_scapularis_rna-XM_029978637.3	XM_029978637.3
gene_3820	ntLink_34	849837	858282	-	I_scapularis_rna-XM_029978637.3	XM_029978637.3
gene_3821	ntLink_34	958804	959193	-	I_scapularis_rna-XM_002413817.5	XM_002413817.5
gene_3822	ntLink_34	1073906	1074316	-	I_scapularis_rna-XM_002413817.5	XM_002413817.5
gene_3823	ntLink_34	1086975	1087286	-	I_scapularis_rna-XM_002413816.3	XM_002413816.3
gene_3824	ntLink_34	1134731	1138409	-	I_scapularis_rna-XM_029978636.4	XM_029978636.4
gene_3833	ntLink_34	1205489	1206858	+	I_scapularis_rna-XM_040215784.3	XM_040215784.3
gene_3834	ntLink_34	1325228	1363048	+	I_scapularis_rna-XM_042288687.1	XM_042288687.1
gene_3835	ntLink_34	1539865	1625006	+	I_scapularis_rna-XM_029987102.4	XM_029987102.4
gene_3836	ntLink_34	1639798	1643044	+	I_scapularis_rna-XM_042288694.1	XM_042288694.1
gene_3837	ntLink_34	1651896	1656876	+	I_scapularis_rna-XM_040216919.3	XM_040216919.3
gene_3838	ntLink_34	2579756	2620502	+	I_scapularis_rna-XM_029979928.4	XM_029979928.4
gene_3825	ntLink_34	2729476	2760823	-	I_scapularis_rna-XM_029967144.4	XM_029967144.4
gene_3839	ntLink_34	2870723	2891479	+	I_scapularis_rna-XM_029986487.4	XM_029986487.4
gene_3840	ntLink_34	2895672	2943961	+	I_scapularis_rna-XM_029983820.4	XM_029983820.4
gene_3931	ntLink_36	202063	220165	+	I_scapularis_rna-XM_040215474.1	XM_040215474.1
gene_3986	ntLink_37	82572	84632	-	I_scapularis_rna-XM_040219299.1	XM_040219299.1
gene_3987	ntLink_37	215021	222766	-	I_scapularis_rna-XM_029978159.2	XM_029978159.2
gene_3978	ntLink_37	223498	267540	+	I_scapularis_rna-XM_029978160.4	XM_029978160.4
gene_3979	ntLink_37	272209	272610	+	I_scapularis_rna-XM_040499168.2	XM_040499168.2
gene_3682	ntLink_38	77158	97174	-	I_scapularis_rna-XM_042290184.1	XM_042290184.1
gene_3702	ntLink_38	140645	141750	+	I_scapularis_rna-XM_042286251.1	XM_042286251.1
gene_3683	ntLink_38	175358	176572	-	I_scapularis_rna-XM_002399769.3	XM_002399769.3
gene_3684	ntLink_38	505557	506813	-	I_scapularis_rna-XM_040500144.1	XM_040500144.1
gene_3989	ntLink_42	380959	382073	+	I_scapularis_rna-XM_040504965.2	XM_040504965.2
gene_4430	ntLink_46	101302	102692	+	I_scapularis_rna-XM_042290450.1	XM_042290450.1
gene_4466	ntLink_47	277211	281660	-	I_scapularis_rna-XM_040209838.1	XM_040209838.1
gene_4467	ntLink_47	587098	601877	-	I_scapularis_rna-XM_029991995.2	XM_029991995.2
gene_4458	ntLink_47	873159	876532	+	I_scapularis_rna-XM_029967774.4	XM_029967774.4
gene_4468	ntLink_47	890225	900251	-	I_scapularis_rna-XM_029982070.2	XM_029982070.2
gene_4459	ntLink_47	904056	929902	+	I_scapularis_rna-XM_042286682.1	XM_042286682.1
gene_4469	ntLink_47	1004164	1016141	-	I_scapularis_rna-XM_029993358.4	XM_029993358.4
gene_4460	ntLink_47	1031221	1052189	+	I_scapularis_rna-XM_029974091.4	XM_029974091.4
gene_4461	ntLink_47	1056190	1071502	+	I_scapularis_rna-XM_029978246.3	XM_029978246.3
gene_4462	ntLink_47	1202723	1229407	+	I_scapularis_rna-XM_040219949.2	XM_040219949.2
gene_4471	ntLink_47	1234462	1238830	-	I_scapularis_rna-XM_040499243.1	XM_040499243.1
gene_4470	ntLink_47	1236953	1238580	-	I_scapularis_rna-XM_040501373.1	XM_040501373.1
gene_4463	ntLink_47	1241890	1267189	+	I_scapularis_rna-XM_040210533.2	XM_040210533.2
gene_4472	ntLink_47	1267895	1275160	-	I_scapularis_rna-XM_029973725.3	XM_029973725.3
gene_4464	ntLink_47	1283913	1303355	+	I_scapularis_rna-XM_002403086.3	XM_002403086.3
gene_4473	ntLink_47	1310128	1317537	-	I_scapularis_rna-XM_040211156.2	XM_040211156.2
gene_4465	ntLink_47	1383187	1388742	+	I_scapularis_rna-XM_042293712.1	XM_042293712.1
gene_4673	ntLink_53	55003	56097	+	I_scapularis_rna-XM_002399486.3	XM_002399486.3
gene_4670	ntLink_53	129837	131778	-	I_scapularis_rna-XM_042286323.1	XM_042286323.1
gene_4674	ntLink_53	137716	145783	+	I_scapularis_rna-XM_002406893.4	XM_002406893.4
gene_4671	ntLink_53	148313	194002	-	I_scapularis_rna-XM_029989244.4	XM_029989244.4
gene_4675	ntLink_53	208105	250517	+	I_scapularis_rna-XM_029989243.4	XM_029989243.4
gene_4676	ntLink_53	286801	345401	+	I_scapularis_rna-XM_029989264.3	XM_029989264.3
gene_4562	ntLink_56	140195	141214	+	I_scapularis_rna-XM_040208882.1	XM_040208882.1
gene_4563	ntLink_56	211865	223881	+	I_scapularis_rna-XM_029995807.4	XM_029995807.4
gene_4577	ntLink_57	10415	11986	-	I_scapularis_rna-XM_042291864.1	XM_042291864.1
gene_4578	ntLink_57	469335	470784	-	I_scapularis_rna-XM_042286251.1	XM_042286251.1
gene_4583	ntLink_57	702133	704082	+	I_scapularis_rna-XM_002434783.5	XM_002434783.5
gene_15003	contig_subseq58	62307	63209	+	I_scapularis_rna-XM_042290157.1	XM_042290157.1
gene_5473	ntLink_61	67889	87312	-	I_scapularis_rna-XM_029972344.4	XM_029972344.4
gene_5458	ntLink_61	88201	92386	+	I_scapularis_rna-XM_002404490.5	XM_002404490.5
gene_5474	ntLink_61	107370	129361	-	I_scapularis_rna-XM_029972335.4	XM_029972335.4
gene_5475	ntLink_61	137062	152566	-	I_scapularis_rna-XM_042291820.1	XM_042291820.1
gene_5459	ntLink_61	350692	483702	+	I_scapularis_rna-XM_042286921.1	XM_042286921.1
gene_5460	ntLink_61	504578	511747	+	I_scapularis_rna-XM_042287079.1	XM_042287079.1
gene_5461	ntLink_61	526564	543593	+	I_scapularis_rna-XM_029979347.4	XM_029979347.4
gene_5476	ntLink_61	567413	568624	-	I_scapularis_rna-XM_040217715.3	XM_040217715.3
gene_5246	ntLink_66	27945	57265	+	I_scapularis_rna-XM_040211016.1	XM_040211016.1
gene_5247	ntLink_66	64890	80527	+	I_scapularis_rna-XM_042286300.1	XM_042286300.1
gene_5248	ntLink_66	89924	118251	+	I_scapularis_rna-XM_040211030.3	XM_040211030.3
gene_5249	ntLink_66	174729	178549	+	I_scapularis_rna-XM_029991029.2	XM_029991029.2
gene_5254	ntLink_66	186864	204218	-	I_scapularis_rna-XM_029974607.4	XM_029974607.4
gene_5250	ntLink_66	205762	249659	+	I_scapularis_rna-XM_029974599.4	XM_029974599.4
gene_5251	ntLink_66	277129	292060	+	I_scapularis_rna-XM_040501587.1	XM_040501587.1
gene_5252	ntLink_66	378582	381055	+	I_scapularis_rna-XM_040212193.3	XM_040212193.3
gene_5255	ntLink_66	479024	480930	-	I_scapularis_rna-XM_029988893.3	XM_029988893.3
gene_5253	ntLink_66	487601	518048	+	I_scapularis_rna-XM_029987002.4	XM_029987002.4
gene_5256	ntLink_66	518058	525882	-	I_scapularis_rna-XM_040213345.2	XM_040213345.2
gene_5257	ntLink_66	587179	644035	-	I_scapularis_rna-XM_042293697.1	XM_042293697.1
gene_5266	ntLink_67	45583	79201	-	I_scapularis_rna-XM_042293670.1	XM_042293670.1
gene_5267	ntLink_67	136896	181036	-	I_scapularis_rna-XM_042293670.1	XM_042293670.1
gene_5268	ntLink_67	244912	246324	-	I_scapularis_rna-XM_042292299.1	XM_042292299.1
gene_5269	ntLink_67	252926	254110	-	I_scapularis_rna-XM_042288152.1	XM_042288152.1
gene_5270	ntLink_67	272585	273785	-	I_scapularis_rna-XM_029992149.3	XM_029992149.3
gene_5277	ntLink_67	278015	280094	+	I_scapularis_rna-XM_042288205.1	XM_042288205.1
gene_5304	ntLink_69	100571	102387	+	I_scapularis_rna-XM_040221060.1	XM_040221060.1
gene_5305	ntLink_69	348346	349128	+	I_scapularis_rna-XM_042293321.1	XM_042293321.1
gene_5309	ntLink_69	350466	353405	-	I_scapularis_rna-XM_042291442.1	XM_042291442.1
gene_5306	ntLink_69	471081	486357	+	I_scapularis_rna-XM_029969123.4	XM_029969123.4
gene_5307	ntLink_69	561038	561808	+	I_scapularis_rna-XM_042291690.1	XM_042291690.1
gene_625	ntLink_70	28871	30624	+	I_scapularis_rna-XM_040206803.1	XM_040206803.1
gene_626	ntLink_70	311208	312362	+	I_scapularis_rna-XM_029978644.2	XM_029978644.2
gene_641	ntLink_71	57046	86182	+	I_scapularis_rna-XM_040206282.3	XM_040206282.3
gene_642	ntLink_71	127652	163732	+	I_scapularis_rna-XM_040213825.3	XM_040213825.3
gene_638	ntLink_71	579995	601307	-	I_scapularis_rna-XM_040211343.3	XM_040211343.3
gene_639	ntLink_71	710338	733764	-	I_scapularis_rna-XM_042289704.1	XM_042289704.1
gene_640	ntLink_71	811887	820603	-	I_scapularis_rna-XM_029969950.2	XM_029969950.2
gene_615	ntLink_77	16021	20435	-	I_scapularis_rna-XM_040499243.1	XM_040499243.1
gene_612	ntLink_77	56120	56905	+	I_scapularis_rna-XM_029993705.3	XM_029993705.3
gene_613	ntLink_77	165089	209339	+	I_scapularis_rna-XM_029970028.4	XM_029970028.4
gene_616	ntLink_77	248172	250826	-	I_scapularis_rna-XM_040502902.2	XM_040502902.2
gene_617	ntLink_77	250941	252128	-	I_scapularis_rna-XM_040206061.1	XM_040206061.1
gene_614	ntLink_77	313317	318310	+	I_scapularis_rna-XM_042294280.1	XM_042294280.1
gene_410	ntLink_78	29782	154147	-	I_scapularis_rna-XM_040210681.3	XM_040210681.3
gene_411	ntLink_78	177020	190744	-	I_scapularis_rna-XM_002414417.4	XM_002414417.4
gene_422	ntLink_78	222366	236626	+	I_scapularis_rna-XM_002401411.4	XM_002401411.4
gene_412	ntLink_78	246400	265325	-	I_scapularis_rna-XM_029967018.3	XM_029967018.3
gene_413	ntLink_78	268247	307687	-	I_scapularis_rna-XM_029967008.4	XM_029967008.4
gene_423	ntLink_78	360464	372540	+	I_scapularis_rna-XM_002401405.4	XM_002401405.4
gene_414	ntLink_78	434178	442718	-	I_scapularis_rna-XM_040502621.2	XM_040502621.2
gene_415	ntLink_78	520401	552234	-	I_scapularis_rna-XM_040214356.3	XM_040214356.3
gene_453	ntLink_79	304931	338320	-	I_scapularis_rna-XM_029971947.4	XM_029971947.4
gene_1435	ntLink_82	80310	81131	+	I_scapularis_rna-XM_040503673.2	XM_040503673.2
gene_1425	ntLink_82	161225	175205	-	I_scapularis_rna-XM_029993411.4	XM_029993411.4
gene_1426	ntLink_82	267372	268166	-	I_scapularis_rna-XM_029979014.4	XM_029979014.4
gene_1427	ntLink_82	290737	296038	-	I_scapularis_rna-XM_040206762.1	XM_040206762.1
gene_1428	ntLink_82	337859	358427	-	I_scapularis_rna-XM_029966036.4	XM_029966036.4
gene_1436	ntLink_82	528343	534262	+	I_scapularis_rna-XM_029990156.4	XM_029990156.4
gene_1429	ntLink_82	542468	543790	-	I_scapularis_rna-XM_002411267.5	XM_002411267.5
gene_1430	ntLink_82	554027	556309	-	I_scapularis_rna-XM_040214773.3	XM_040214773.3
gene_1431	ntLink_82	574059	575330	-	I_scapularis_rna-XM_040214724.3	XM_040214724.3
gene_1432	ntLink_82	619273	620705	-	I_scapularis_rna-XM_040504973.2	XM_040504973.2
gene_1433	ntLink_82	624412	625881	-	I_scapularis_rna-XM_040209593.3	XM_040209593.3
gene_1434	ntLink_82	635101	635652	-	I_scapularis_rna-XM_042291921.1	XM_042291921.1
gene_1445	ntLink_83	194039	195259	-	I_scapularis_rna-XM_040214929.1	XM_040214929.1
gene_1449	ntLink_84	350	1192	+	I_scapularis_rna-XM_029986711.4	XM_029986711.4
gene_1463	ntLink_84	19057	76413	-	I_scapularis_rna-XM_029986706.4	XM_029986706.4
gene_1450	ntLink_84	173331	176300	+	I_scapularis_rna-XM_029986708.3	XM_029986708.3
gene_1451	ntLink_84	207278	208742	+	I_scapularis_rna-XM_029986708.3	XM_029986708.3
gene_1452	ntLink_84	221950	245627	+	I_scapularis_rna-XM_040206945.2	XM_040206945.2
gene_1464	ntLink_84	356407	379478	-	I_scapularis_rna-XM_042291958.1	XM_042291958.1
gene_1453	ntLink_84	389004	391015	+	I_scapularis_rna-XM_029972117.4	XM_029972117.4
gene_1465	ntLink_84	418825	461186	-	I_scapularis_rna-XM_029972116.4	XM_029972116.4
gene_1454	ntLink_84	484241	497025	+	I_scapularis_rna-XM_042292682.1	XM_042292682.1
gene_1455	ntLink_84	560416	561561	+	I_scapularis_rna-XM_002401107.4	XM_002401107.4
gene_1456	ntLink_84	706855	707634	+	I_scapularis_rna-XM_042294317.1	XM_042294317.1
gene_1457	ntLink_84	824436	855049	+	I_scapularis_rna-XM_040503326.2	XM_040503326.2
gene_1458	ntLink_84	991736	992869	+	I_scapularis_rna-XM_002401107.4	XM_002401107.4
gene_1459	ntLink_84	996973	1000723	+	I_scapularis_rna-XM_042287563.1	XM_042287563.1
gene_1466	ntLink_84	1024339	1038636	-	I_scapularis_rna-XM_029987107.4	XM_029987107.4
gene_1467	ntLink_84	1080027	1083422	-	I_scapularis_rna-XM_002406216.5	XM_002406216.5
gene_1460	ntLink_84	1207246	1221929	+	I_scapularis_rna-XM_029990668.3	XM_029990668.3
gene_1461	ntLink_84	1226759	1260409	+	I_scapularis_rna-XM_029972650.3	XM_029972650.3
gene_1474	ntLink_85	322788	323881	-	I_scapularis_rna-XM_042287961.1	XM_042287961.1
gene_1326	ntLink_86	9875	19230	+	I_scapularis_rna-XM_040211155.1	XM_040211155.1
gene_1324	ntLink_86	32906	34531	-	I_scapularis_rna-XM_042292980.1	XM_042292980.1
gene_2005	ntLink_92	50105	67615	-	I_scapularis_rna-XM_029995631.3	XM_029995631.3
gene_2006	ntLink_92	73915	79912	-	I_scapularis_rna-XM_042293514.1	XM_042293514.1
gene_2007	ntLink_92	207793	208362	-	I_scapularis_rna-XM_040211781.1	XM_040211781.1
gene_2008	ntLink_92	276351	279008	-	I_scapularis_rna-XM_040219088.2	XM_040219088.2
gene_1974	ntLink_95	44250	65393	-	I_scapularis_rna-XM_040217657.3	XM_040217657.3
gene_1968	ntLink_95	415638	420136	+	I_scapularis_rna-XM_029995730.4	XM_029995730.4
gene_1969	ntLink_95	434670	438450	+	I_scapularis_rna-XM_029995715.4	XM_029995715.4
gene_1970	ntLink_95	512400	513735	+	I_scapularis_rna-XM_040209196.3	XM_040209196.3
gene_1971	ntLink_95	629467	632444	+	I_scapularis_rna-XM_040216991.3	XM_040216991.3
gene_1975	ntLink_95	650207	651183	-	I_scapularis_rna-XM_040216260.1	XM_040216260.1
gene_1976	ntLink_95	668415	752428	-	I_scapularis_rna-XM_029978331.4	XM_029978331.4
gene_1977	ntLink_95	788595	802303	-	I_scapularis_rna-XM_029970346.4	XM_029970346.4
gene_1978	ntLink_95	810685	814225	-	I_scapularis_rna-XM_040217546.1	XM_040217546.1
gene_1989	ntLink_97	114688	148783	-	I_scapularis_rna-XM_029994762.4	XM_029994762.4
gene_1852	ntLink_98	103120	104412	-	I_scapularis_rna-XM_040498900.2	XM_040498900.2
gene_1850	ntLink_98	361373	362206	+	I_scapularis_rna-XM_040502426.1	XM_040502426.1
gene_1851	ntLink_98	393377	394459	+	I_scapularis_rna-XM_040503880.1	XM_040503880.1
gene_1881	ntLink_99	106364	109579	-	I_scapularis_rna-XM_042290949.1	XM_042290949.1
gene_1882	ntLink_99	109987	111729	-	I_scapularis_rna-XM_029973194.4	XM_029973194.4
gene_1879	ntLink_99	145813	180411	+	I_scapularis_rna-XM_029976739.4	XM_029976739.4
gene_1880	ntLink_99	240231	248796	+	I_scapularis_rna-XM_042286131.1	XM_042286131.1
gene_17467	ntLink_100	93742	99870	+	I_scapularis_rna-XM_040219898.1	XM_040219898.1
gene_17456	ntLink_100	136036	142421	-	I_scapularis_rna-XM_040211852.3	XM_040211852.3
gene_17457	ntLink_100	205489	270403	-	I_scapularis_rna-XM_042291010.1	XM_042291010.1
gene_17468	ntLink_100	621268	647997	+	I_scapularis_rna-XM_029981587.4	XM_029981587.4
gene_17458	ntLink_100	651620	673323	-	I_scapularis_rna-XM_029985429.3	XM_029985429.3
gene_17459	ntLink_100	689555	714240	-	I_scapularis_rna-XM_040222195.1	XM_040222195.1
gene_17460	ntLink_100	723212	747272	-	I_scapularis_rna-XM_029991326.4	XM_029991326.4
gene_17469	ntLink_100	791729	819136	+	I_scapularis_rna-XM_029991327.4	XM_029991327.4
gene_17470	ntLink_100	814803	817002	+	I_scapularis_rna-XM_040216483.1	XM_040216483.1
gene_17471	ntLink_100	862723	897872	+	I_scapularis_rna-XM_029991326.4	XM_029991326.4
gene_17472	ntLink_100	929550	944651	+	I_scapularis_rna-XM_029978100.3	XM_029978100.3
gene_17473	ntLink_100	959219	969462	+	I_scapularis_rna-XM_040218853.2	XM_040218853.2
gene_17474	ntLink_100	1048434	1058549	+	I_scapularis_rna-XM_040206270.3	XM_040206270.3
gene_17475	ntLink_100	1186214	1195850	+	I_scapularis_rna-XM_042288627.1	XM_042288627.1
gene_17461	ntLink_100	1278989	1305228	-	I_scapularis_rna-XM_029974050.4	XM_029974050.4
gene_17483	ntLink_101	23149	23854	+	I_scapularis_rna-XM_040213153.3	XM_040213153.3
gene_17482	ntLink_101	24439	33142	-	I_scapularis_rna-XM_029982898.4	XM_029982898.4
gene_17506	ntLink_103	84609	85388	-	I_scapularis_rna-XM_042291485.1	XM_042291485.1
gene_17513	ntLink_103	168867	170600	+	I_scapularis_rna-XM_042292168.1	XM_042292168.1
gene_17507	ntLink_103	296590	317483	-	I_scapularis_rna-XM_040209984.3	XM_040209984.3
gene_17514	ntLink_103	319888	321582	+	I_scapularis_rna-XM_040213242.1	XM_040213242.1
gene_17508	ntLink_103	321745	322618	-	I_scapularis_rna-XM_040207782.3	XM_040207782.3
gene_17509	ntLink_103	379929	380891	-	I_scapularis_rna-XM_040213202.3	XM_040213202.3
gene_17547	ntLink_104	66647	67666	+	I_scapularis_rna-XM_042291341.1	XM_042291341.1
gene_17548	ntLink_104	156068	156973	+	I_scapularis_rna-XM_042286396.1	XM_042286396.1
gene_17549	ntLink_104	160726	163478	+	I_scapularis_rna-XM_029995124.4	XM_029995124.4
gene_17550	ntLink_104	192084	196161	+	I_scapularis_rna-XM_029995124.4	XM_029995124.4
gene_17545	ntLink_104	227433	307346	-	I_scapularis_rna-XM_002403212.5	XM_002403212.5
gene_17546	ntLink_104	355859	359020	-	I_scapularis_rna-XM_040206575.2	XM_040206575.2
gene_17585	ntLink_105	12595	13647	+	I_scapularis_rna-XM_040221898.1	XM_040221898.1
gene_17586	ntLink_105	76784	78541	+	I_scapularis_rna-XM_040503075.2	XM_040503075.2
gene_17587	ntLink_105	89535	140197	+	I_scapularis_rna-XM_029982440.4	XM_029982440.4
gene_17588	ntLink_105	213744	214361	+	I_scapularis_rna-XM_040210104.2	XM_040210104.2
gene_17589	ntLink_105	214403	216596	+	I_scapularis_rna-XM_040214224.1	XM_040214224.1
gene_17580	ntLink_105	257197	258873	-	I_scapularis_rna-XM_040220247.3	XM_040220247.3
gene_17582	ntLink_105	297869	321323	-	I_scapularis_rna-XM_042293088.1	XM_042293088.1
gene_17581	ntLink_105	318344	319549	-	I_scapularis_rna-XM_042287601.1	XM_042287601.1
gene_17583	ntLink_105	357469	358629	-	I_scapularis_rna-XM_040504608.2	XM_040504608.2
gene_17584	ntLink_105	515024	516850	-	I_scapularis_rna-XM_040220626.1	XM_040220626.1
gene_17639	ntLink_108	647725	653023	+	I_scapularis_rna-XM_040502746.2	XM_040502746.2
gene_17632	ntLink_108	786068	786388	-	I_scapularis_rna-XM_040220079.1	XM_040220079.1
gene_17640	ntLink_108	1347414	1365073	+	I_scapularis_rna-XM_040208449.3	XM_040208449.3
gene_17633	ntLink_108	1392754	1404338	-	I_scapularis_rna-XM_042288113.1	XM_042288113.1
gene_17641	ntLink_108	1408686	1418574	+	I_scapularis_rna-XM_029991156.4	XM_029991156.4
gene_17642	ntLink_108	1423766	1426544	+	I_scapularis_rna-XM_002404179.5	XM_002404179.5
gene_17634	ntLink_108	1430109	1471736	-	I_scapularis_rna-XM_040208451.3	XM_040208451.3
gene_17643	ntLink_108	1481080	1506927	+	I_scapularis_rna-XM_029991159.4	XM_029991159.4
gene_17635	ntLink_108	1507047	1515152	-	I_scapularis_rna-XM_040500304.2	XM_040500304.2
gene_17644	ntLink_108	1515798	1541653	+	I_scapularis_rna-XM_029991136.4	XM_029991136.4
gene_17636	ntLink_108	1879421	1881231	-	I_scapularis_rna-XM_029991135.3	XM_029991135.3
gene_17645	ntLink_108	1947970	1954676	+	I_scapularis_rna-XM_029991134.4	XM_029991134.4
gene_17646	ntLink_108	1955967	1956431	+	I_scapularis_rna-XM_002416171.4	XM_002416171.4
gene_17647	ntLink_108	1996164	1998957	+	I_scapularis_rna-XM_042293667.1	XM_042293667.1
gene_17648	ntLink_108	2001462	2005693	+	I_scapularis_rna-XM_040222319.3	XM_040222319.3
gene_17649	ntLink_108	2042686	2059492	+	I_scapularis_rna-XM_029991140.3	XM_029991140.3
gene_17650	ntLink_108	2088241	2094131	+	I_scapularis_rna-XM_029978824.4	XM_029978824.4
gene_17637	ntLink_108	2108154	2112049	-	I_scapularis_rna-XM_029991142.3	XM_029991142.3
gene_17651	ntLink_108	2112471	2117136	+	I_scapularis_rna-XM_029985467.4	XM_029985467.4
gene_17638	ntLink_108	2141013	2147753	-	I_scapularis_rna-XM_042287401.1	XM_042287401.1
gene_18200	ntLink_113	286823	288082	-	I_scapularis_rna-XM_040213899.1	XM_040213899.1
gene_18201	ntLink_113	360732	365877	-	I_scapularis_rna-XM_042293643.1	XM_042293643.1
gene_18203	ntLink_113	403350	403760	+	I_scapularis_rna-XM_029979271.4	XM_029979271.4
gene_18204	ntLink_113	469362	495902	+	I_scapularis_rna-XM_029989675.3	XM_029989675.3
gene_18267	ntLink_118	141802	168085	-	I_scapularis_rna-XM_029977824.3	XM_029977824.3
gene_18268	ntLink_118	193834	198169	-	I_scapularis_rna-XM_042287926.1	XM_042287926.1
gene_18269	ntLink_118	211361	216877	-	I_scapularis_rna-XM_029979001.3	XM_029979001.3
gene_18274	ntLink_118	220746	225146	+	I_scapularis_rna-XM_042293125.1	XM_042293125.1
gene_18270	ntLink_118	463712	498630	-	I_scapularis_rna-XM_040207088.3	XM_040207088.3
gene_18271	ntLink_118	544136	633687	-	I_scapularis_rna-XM_040213754.3	XM_040213754.3
gene_18272	ntLink_118	669831	727666	-	I_scapularis_rna-XM_029978968.3	XM_029978968.3
gene_18275	ntLink_118	812472	821347	+	I_scapularis_rna-XM_040500387.1	XM_040500387.1
gene_18273	ntLink_118	844303	884840	-	I_scapularis_rna-XM_029975689.4	XM_029975689.4
gene_18276	ntLink_118	885875	957503	+	I_scapularis_rna-XM_040503954.2	XM_040503954.2
gene_18277	ntLink_118	975605	1087407	+	I_scapularis_rna-XM_029975658.4	XM_029975658.4
gene_18278	ntLink_118	1089625	1090361	+	I_scapularis_rna-XM_029990450.3	XM_029990450.3
gene_19256	ntLink_121	139956	141162	+	I_scapularis_rna-XM_040215537.1	XM_040215537.1
gene_19255	ntLink_121	208013	227931	-	I_scapularis_rna-XM_040498483.1	XM_040498483.1
gene_18710	ntLink_125	2085	7731	+	I_scapularis_rna-XM_029995632.4	XM_029995632.4
gene_18708	ntLink_125	26920	27444	-	I_scapularis_rna-XM_040218876.1	XM_040218876.1
gene_18709	ntLink_125	220328	262197	-	I_scapularis_rna-XM_029974624.4	XM_029974624.4
gene_18711	ntLink_125	268222	303243	+	I_scapularis_rna-XM_029974625.4	XM_029974625.4
gene_18793	ntLink_129	89540	115995	+	I_scapularis_rna-XM_029991551.4	XM_029991551.4
gene_18794	ntLink_129	158163	171872	+	I_scapularis_rna-XM_029976511.3	XM_029976511.3
gene_18792	ntLink_129	240784	256364	-	I_scapularis_rna-XM_029991544.4	XM_029991544.4
gene_19789	ntLink_131	19755	31031	-	I_scapularis_rna-XM_042290667.1	XM_042290667.1
gene_19790	ntLink_131	42997	55105	-	I_scapularis_rna-XM_002399836.5	XM_002399836.5
gene_19791	ntLink_131	75843	80765	-	I_scapularis_rna-XM_042293635.1	XM_042293635.1
gene_19794	ntLink_131	174961	182831	+	I_scapularis_rna-XM_029980720.4	XM_029980720.4
gene_19792	ntLink_131	183393	184094	-	I_scapularis_rna-XM_002400474.5	XM_002400474.5
gene_19795	ntLink_131	184685	221065	+	I_scapularis_rna-XM_042290632.1	XM_042290632.1
gene_19796	ntLink_131	331957	373983	+	I_scapularis_rna-XM_029980709.4	XM_029980709.4
gene_19797	ntLink_131	608499	632616	+	I_scapularis_rna-XM_040213418.3	XM_040213418.3
gene_19798	ntLink_131	751366	752898	+	I_scapularis_rna-XM_040503054.2	XM_040503054.2
gene_19793	ntLink_131	779766	780916	-	I_scapularis_rna-XM_042292514.1	XM_042292514.1
gene_19283	ntLink_135	187450	190173	-	I_scapularis_rna-XM_040219445.3	XM_040219445.3
gene_19284	ntLink_135	190300	191475	-	I_scapularis_rna-XM_029986593.4	XM_029986593.4
gene_19285	ntLink_135	600283	606104	-	I_scapularis_rna-XM_040207649.2	XM_040207649.2
gene_19291	ntLink_135	666229	718900	+	I_scapularis_rna-XM_042289332.1	XM_042289332.1
gene_19292	ntLink_135	728619	732263	+	I_scapularis_rna-XM_040213059.1	XM_040213059.1
gene_19293	ntLink_135	748616	760640	+	I_scapularis_rna-XM_040213070.3	XM_040213070.3
gene_19294	ntLink_135	776396	777980	+	I_scapularis_rna-XM_040213069.1	XM_040213069.1
gene_19349	ntLink_138	71886	75284	+	I_scapularis_rna-XM_002435895.5	XM_002435895.5
gene_19348	ntLink_138	363403	365451	-	I_scapularis_rna-XM_029969749.4	XM_029969749.4
gene_19355	ntLink_139	237313	245008	-	I_scapularis_rna-XM_029967868.3	XM_029967868.3
gene_20416	ntLink_140	3688	11779	+	I_scapularis_rna-XM_040223240.1	XM_040223240.1
gene_20417	ntLink_140	56199	62148	+	I_scapularis_rna-XM_042286961.1	XM_042286961.1
gene_20418	ntLink_140	79709	80035	+	I_scapularis_rna-XM_002402226.5	XM_002402226.5
gene_20411	ntLink_140	83581	126358	-	I_scapularis_rna-XM_029988310.3	XM_029988310.3
gene_20419	ntLink_140	158866	160440	+	I_scapularis_rna-XM_040215279.2	XM_040215279.2
gene_20420	ntLink_140	235391	276664	+	I_scapularis_rna-XM_029975635.4	XM_029975635.4
gene_20421	ntLink_140	299302	343318	+	I_scapularis_rna-XM_029975635.4	XM_029975635.4
gene_20412	ntLink_140	377551	387016	-	I_scapularis_rna-XM_029975633.4	XM_029975633.4
gene_20422	ntLink_140	391538	416219	+	I_scapularis_rna-XM_029975628.4	XM_029975628.4
gene_20413	ntLink_140	426296	432374	-	I_scapularis_rna-XM_029975632.4	XM_029975632.4
gene_367	contig_subseq150	28518	28868	+	I_scapularis_rna-XM_029978314.2	XM_029978314.2
gene_368	contig_subseq150	52673	53591	+	I_scapularis_rna-XM_042292514.1	XM_042292514.1
gene_369	contig_subseq150	120412	121459	+	I_scapularis_rna-XM_042292514.1	XM_042292514.1
gene_376	contig_subseq150	224877	227375	-	I_scapularis_rna-XM_040220112.1	XM_040220112.1
gene_21011	ntLink_153	35522	40610	+	I_scapularis_rna-XM_040213278.3	XM_040213278.3
gene_21007	ntLink_153	128229	144096	-	I_scapularis_rna-XM_040213280.2	XM_040213280.2
gene_21012	ntLink_153	145049	147412	+	I_scapularis_rna-XM_040213281.2	XM_040213281.2
gene_21008	ntLink_153	171961	173271	-	I_scapularis_rna-XM_040213282.3	XM_040213282.3
gene_21013	ntLink_153	174372	182242	+	I_scapularis_rna-XM_040213284.2	XM_040213284.2
gene_21009	ntLink_153	197825	244179	-	I_scapularis_rna-XM_040213285.2	XM_040213285.2
gene_21019	ntLink_154	37615	39207	-	I_scapularis_rna-XM_042291387.1	XM_042291387.1
gene_21025	ntLink_154	39918	41217	+	I_scapularis_rna-XM_040500651.2	XM_040500651.2
gene_21026	ntLink_154	46627	70654	+	I_scapularis_rna-XM_029971068.3	XM_029971068.3
gene_21020	ntLink_154	73111	84660	-	I_scapularis_rna-XM_040223069.2	XM_040223069.2
gene_21027	ntLink_154	161395	181686	+	I_scapularis_rna-XM_040223069.2	XM_040223069.2
gene_21021	ntLink_154	183170	193054	-	I_scapularis_rna-XM_042291853.1	XM_042291853.1
gene_21022	ntLink_154	213651	229683	-	I_scapularis_rna-XM_029974814.4	XM_029974814.4
gene_21023	ntLink_154	233627	239949	-	I_scapularis_rna-XM_042291853.1	XM_042291853.1
gene_21024	ntLink_154	261964	263472	-	I_scapularis_rna-XM_042289098.1	XM_042289098.1
gene_21028	ntLink_154	355372	355983	+	I_scapularis_rna-XM_042291398.1	XM_042291398.1
gene_21029	ntLink_154	480535	484307	+	I_scapularis_rna-XM_002404581.5	XM_002404581.5
gene_21057	ntLink_155	126147	128424	-	I_scapularis_rna-XM_042291763.1	XM_042291763.1
gene_21058	ntLink_155	173714	204979	-	I_scapularis_rna-XM_040500687.2	XM_040500687.2
gene_21072	ntLink_155	205416	207290	+	I_scapularis_rna-XM_002406312.5	XM_002406312.5
gene_21073	ntLink_155	228261	230105	+	I_scapularis_rna-XM_040209631.3	XM_040209631.3
gene_21059	ntLink_155	233478	250187	-	I_scapularis_rna-XM_029980674.4	XM_029980674.4
gene_21060	ntLink_155	276872	309226	-	I_scapularis_rna-XM_029980672.4	XM_029980672.4
gene_21061	ntLink_155	403555	416697	-	I_scapularis_rna-XM_029991898.4	XM_029991898.4
gene_21062	ntLink_155	507028	507732	-	I_scapularis_rna-XM_040208624.1	XM_040208624.1
gene_21074	ntLink_155	723886	744414	+	I_scapularis_rna-XM_029972985.4	XM_029972985.4
gene_21063	ntLink_155	756568	757563	-	I_scapularis_rna-XM_042291905.1	XM_042291905.1
gene_21075	ntLink_155	763102	776573	+	I_scapularis_rna-XM_029984759.3	XM_029984759.3
gene_21064	ntLink_155	777568	778850	-	I_scapularis_rna-XM_029971817.3	XM_029971817.3
gene_21076	ntLink_155	779262	804250	+	I_scapularis_rna-XM_040209327.3	XM_040209327.3
gene_21077	ntLink_155	812579	825807	+	I_scapularis_rna-XM_029987070.4	XM_029987070.4
gene_21065	ntLink_155	844241	885345	-	I_scapularis_rna-XM_029987067.4	XM_029987067.4
gene_21598	ntLink_160	39018	41540	-	I_scapularis_rna-XM_040220742.3	XM_040220742.3
gene_21599	ntLink_160	456809	497675	-	I_scapularis_rna-XM_029980816.3	XM_029980816.3
gene_21660	ntLink_167	969	18467	+	I_scapularis_rna-XM_042291733.1	XM_042291733.1
gene_21661	ntLink_167	28379	32334	+	I_scapularis_rna-XM_040221816.2	XM_040221816.2
gene_21650	ntLink_167	43238	56987	-	I_scapularis_rna-XM_040218187.3	XM_040218187.3
gene_21651	ntLink_167	65061	78704	-	I_scapularis_rna-XM_040212329.3	XM_040212329.3
gene_21652	ntLink_167	105830	125378	-	I_scapularis_rna-XM_040218204.3	XM_040218204.3
gene_21653	ntLink_167	135094	150250	-	I_scapularis_rna-XM_040220834.3	XM_040220834.3
gene_21662	ntLink_167	162312	163504	+	I_scapularis_rna-XM_042286245.1	XM_042286245.1
gene_21654	ntLink_167	174174	193061	-	I_scapularis_rna-XM_040218108.3	XM_040218108.3
gene_21655	ntLink_167	223865	247710	-	I_scapularis_rna-XM_042294170.1	XM_042294170.1
gene_21663	ntLink_167	291594	301241	+	I_scapularis_rna-XM_040212329.3	XM_040212329.3
gene_21664	ntLink_167	318104	331256	+	I_scapularis_rna-XM_040218108.3	XM_040218108.3
gene_21656	ntLink_167	334080	347289	-	I_scapularis_rna-XM_040212175.1	XM_040212175.1
gene_21657	ntLink_167	364713	377020	-	I_scapularis_rna-XM_042286371.1	XM_042286371.1
gene_21658	ntLink_167	387782	390693	-	I_scapularis_rna-XM_042288163.1	XM_042288163.1
gene_21665	ntLink_167	391449	395931	+	I_scapularis_rna-XM_042286371.1	XM_042286371.1
gene_21659	ntLink_167	407356	416920	-	I_scapularis_rna-XM_040212175.1	XM_040212175.1
gene_21718	ntLink_169	5663	9746	+	I_scapularis_rna-XM_042293650.1	XM_042293650.1
gene_21712	ntLink_169	33419	35792	-	I_scapularis_rna-XM_042294544.1	XM_042294544.1
gene_21719	ntLink_169	110389	199587	+	I_scapularis_rna-XM_029986846.4	XM_029986846.4
gene_21720	ntLink_169	171076	172436	+	I_scapularis_rna-XM_042288267.1	XM_042288267.1
gene_21713	ntLink_169	274345	282693	-	I_scapularis_rna-XM_002412886.5	XM_002412886.5
gene_21721	ntLink_169	307401	362036	+	I_scapularis_rna-XM_040213760.2	XM_040213760.2
gene_611	ntLink_172	346134	357747	-	I_scapularis_rna-XM_040214695.1	XM_040214695.1
gene_580	ntLink_172	470675	474264	+	I_scapularis_rna-XM_040207896.1	XM_040207896.1
gene_628	ntLink_174	79297	98787	-	I_scapularis_rna-XM_040205188.3	XM_040205188.3
gene_629	ntLink_174	212050	228563	-	I_scapularis_rna-XM_040218452.2	XM_040218452.2
gene_630	ntLink_174	285203	290689	-	I_scapularis_rna-XM_040208526.2	XM_040208526.2
gene_633	ntLink_174	291248	292606	+	I_scapularis_rna-XM_040208537.3	XM_040208537.3
gene_634	ntLink_174	300418	311430	+	I_scapularis_rna-XM_040208538.3	XM_040208538.3
gene_635	ntLink_174	307774	308262	+	I_scapularis_rna-XM_040212592.1	XM_040212592.1
gene_631	ntLink_174	329757	332370	-	I_scapularis_rna-XM_029971589.4	XM_029971589.4
gene_632	ntLink_174	333773	357506	-	I_scapularis_rna-XM_040208548.3	XM_040208548.3
gene_636	ntLink_174	358843	374078	+	I_scapularis_rna-XM_040208550.3	XM_040208550.3
gene_643	ntLink_176	485	1057	-	I_scapularis_rna-XM_040215916.3	XM_040215916.3
gene_644	ntLink_176	39560	40762	-	I_scapularis_rna-XM_042292500.1	XM_042292500.1
gene_645	ntLink_176	131921	132919	-	I_scapularis_rna-XM_040214837.1	XM_040214837.1
gene_646	ntLink_176	287404	287913	-	I_scapularis_rna-XM_040215916.3	XM_040215916.3
gene_647	ntLink_176	476358	481060	-	I_scapularis_rna-XM_029994982.4	XM_029994982.4
gene_648	ntLink_176	532707	541632	-	I_scapularis_rna-XM_040220092.3	XM_040220092.3
gene_671	ntLink_179	19637	28520	+	I_scapularis_rna-XM_002402238.4	XM_002402238.4
gene_672	ntLink_179	47834	57437	+	I_scapularis_rna-XM_029971829.2	XM_029971829.2
gene_673	ntLink_179	76697	80626	+	I_scapularis_rna-XM_029971829.2	XM_029971829.2
gene_674	ntLink_179	99579	106584	+	I_scapularis_rna-XM_002402238.4	XM_002402238.4
gene_675	ntLink_179	123860	128449	+	I_scapularis_rna-XM_002402238.4	XM_002402238.4
gene_676	ntLink_179	446549	452593	+	I_scapularis_rna-XM_040212847.1	XM_040212847.1
gene_677	ntLink_179	530846	534720	+	I_scapularis_rna-XM_002401845.3	XM_002401845.3
gene_678	ntLink_179	562409	566807	+	I_scapularis_rna-XM_040212860.1	XM_040212860.1
gene_679	ntLink_179	809876	815528	+	I_scapularis_rna-XM_042293235.1	XM_042293235.1
gene_670	ntLink_179	925297	933098	-	I_scapularis_rna-XM_040211546.1	XM_040211546.1
gene_1301	ntLink_180	3623	7816	-	I_scapularis_rna-XM_002435515.5	XM_002435515.5
gene_1302	ntLink_180	8812	15314	+	I_scapularis_rna-XM_002435514.5	XM_002435514.5
gene_1437	ntLink_186	6988	7509	-	I_scapularis_rna-XM_040216019.1	XM_040216019.1
gene_1438	ntLink_186	78222	98382	-	I_scapularis_rna-XM_040208525.2	XM_040208525.2
gene_1441	ntLink_186	98653	120445	+	I_scapularis_rna-XM_029978086.4	XM_029978086.4
gene_1439	ntLink_186	210236	214882	-	I_scapularis_rna-XM_040218431.1	XM_040218431.1
gene_1440	ntLink_186	217696	219870	-	I_scapularis_rna-XM_040217809.3	XM_040217809.3
gene_1848	ntLink_193	663838	677028	-	I_scapularis_rna-XM_029980765.3	XM_029980765.3
gene_1849	ntLink_193	836775	837089	-	I_scapularis_rna-XM_002413764.5	XM_002413764.5
gene_1872	ntLink_194	456	9002	-	I_scapularis_rna-XM_002403059.5	XM_002403059.5
gene_1873	ntLink_194	16961	20854	-	I_scapularis_rna-XM_040223264.1	XM_040223264.1
gene_1874	ntLink_194	31547	86227	-	I_scapularis_rna-XM_042289923.1	XM_042289923.1
gene_1875	ntLink_194	349445	383314	-	I_scapularis_rna-XM_029987134.4	XM_029987134.4
gene_1876	ntLink_194	437606	440013	-	I_scapularis_rna-XM_040208644.3	XM_040208644.3
gene_1877	ntLink_194	514709	515605	-	I_scapularis_rna-XM_042290824.1	XM_042290824.1
gene_1919	ntLink_196	392805	436377	+	I_scapularis_rna-XM_042286835.1	XM_042286835.1
gene_1910	ntLink_196	463199	542082	-	I_scapularis_rna-XM_042286835.1	XM_042286835.1
gene_1911	ntLink_196	546285	552737	-	I_scapularis_rna-XM_040212393.3	XM_040212393.3
gene_1920	ntLink_196	581784	594427	+	I_scapularis_rna-XM_002413909.4	XM_002413909.4
gene_1912	ntLink_196	619350	620528	-	I_scapularis_rna-XM_002413908.5	XM_002413908.5
gene_1921	ntLink_196	620885	644691	+	I_scapularis_rna-XM_029985075.4	XM_029985075.4
gene_1913	ntLink_196	668981	689317	-	I_scapularis_rna-XM_029985077.3	XM_029985077.3
gene_1922	ntLink_196	731874	732572	+	I_scapularis_rna-XM_040221727.1	XM_040221727.1
gene_1914	ntLink_196	789565	791442	-	I_scapularis_rna-XM_029986433.4	XM_029986433.4
gene_1915	ntLink_196	800279	802053	-	I_scapularis_rna-XM_040207745.2	XM_040207745.2
gene_1923	ntLink_196	819545	821079	+	I_scapularis_rna-XM_040220291.3	XM_040220291.3
gene_1916	ntLink_196	1045245	1045838	-	I_scapularis_rna-XM_040210864.1	XM_040210864.1
gene_1917	ntLink_196	1116452	1117675	-	I_scapularis_rna-XM_042287601.1	XM_042287601.1
gene_1918	ntLink_196	1118139	1119238	-	I_scapularis_rna-XM_040206306.1	XM_040206306.1
gene_1924	ntLink_196	1127606	1129135	+	I_scapularis_rna-XM_029981197.4	XM_029981197.4
gene_1962	ntLink_198	179482	225289	+	I_scapularis_rna-XM_042286456.1	XM_042286456.1
gene_1957	ntLink_198	257178	269858	-	I_scapularis_rna-XM_040208259.3	XM_040208259.3
gene_1958	ntLink_198	404248	405405	-	I_scapularis_rna-XM_040217179.2	XM_040217179.2
gene_1963	ntLink_198	441136	442896	+	I_scapularis_rna-XM_040217097.1	XM_040217097.1
gene_1964	ntLink_198	581156	610775	+	I_scapularis_rna-XM_040498760.2	XM_040498760.2
gene_1959	ntLink_198	632153	638120	-	I_scapularis_rna-XM_029966758.4	XM_029966758.4
gene_1965	ntLink_198	638609	714294	+	I_scapularis_rna-XM_040502261.2	XM_040502261.2
gene_1960	ntLink_198	724111	790805	-	I_scapularis_rna-XM_029966753.4	XM_029966753.4
gene_1961	ntLink_198	922247	964023	-	I_scapularis_rna-XM_029973876.4	XM_029973876.4
gene_15584	ntLink_203	53438	62339	-	I_scapularis_rna-XM_042290381.1	XM_042290381.1
gene_15599	ntLink_203	256288	260720	+	I_scapularis_rna-XM_002402888.4	XM_002402888.4
gene_15600	ntLink_203	286222	289637	+	I_scapularis_rna-XM_002402888.4	XM_002402888.4
gene_15601	ntLink_203	298539	309405	+	I_scapularis_rna-XM_002402888.4	XM_002402888.4
gene_15585	ntLink_203	329837	349541	-	I_scapularis_rna-XM_002402886.5	XM_002402886.5
gene_15602	ntLink_203	358659	360923	+	I_scapularis_rna-XM_040223302.1	XM_040223302.1
gene_15586	ntLink_203	395687	429704	-	I_scapularis_rna-XM_040215005.3	XM_040215005.3
gene_15587	ntLink_203	441203	441847	-	I_scapularis_rna-XM_002408862.5	XM_002408862.5
gene_15603	ntLink_203	568440	575085	+	I_scapularis_rna-XM_042290381.1	XM_042290381.1
gene_15588	ntLink_203	580213	586655	-	I_scapularis_rna-XM_040210740.1	XM_040210740.1
gene_15647	ntLink_205	55528	56370	-	I_scapularis_rna-XM_040501609.2	XM_040501609.2
gene_15662	ntLink_205	142597	147616	+	I_scapularis_rna-XM_029991230.4	XM_029991230.4
gene_15648	ntLink_205	198877	202661	-	I_scapularis_rna-XM_042294238.1	XM_042294238.1
gene_15649	ntLink_205	212123	213282	-	I_scapularis_rna-XM_040501348.1	XM_040501348.1
gene_16177	ntLink_212	42798	73183	+	I_scapularis_rna-XM_029974856.4	XM_029974856.4
gene_16178	ntLink_212	96894	133279	+	I_scapularis_rna-XM_029987533.4	XM_029987533.4
gene_16176	ntLink_212	345815	347706	-	I_scapularis_rna-XM_042293694.1	XM_042293694.1
gene_16230	ntLink_214	1215	5782	+	I_scapularis_rna-XM_002399633.4	XM_002399633.4
gene_16226	ntLink_214	7054	101722	-	I_scapularis_rna-XM_029978640.4	XM_029978640.4
gene_16227	ntLink_214	108318	113111	-	I_scapularis_rna-XM_029982090.3	XM_029982090.3
gene_16231	ntLink_214	234334	242341	+	I_scapularis_rna-XM_042291814.1	XM_042291814.1
gene_16232	ntLink_214	333805	356127	+	I_scapularis_rna-XM_040207995.3	XM_040207995.3
gene_16228	ntLink_214	435915	436169	-	I_scapularis_rna-XM_040222107.1	XM_040222107.1
gene_16229	ntLink_214	681821	684098	-	I_scapularis_rna-XM_042290102.1	XM_042290102.1
gene_16243	ntLink_215	87099	114132	-	I_scapularis_rna-XM_029980806.4	XM_029980806.4
gene_16244	ntLink_215	190508	191782	-	I_scapularis_rna-XM_029980761.4	XM_029980761.4
gene_16252	ntLink_215	245861	255015	+	I_scapularis_rna-XM_040221690.3	XM_040221690.3
gene_16253	ntLink_215	344320	357186	+	I_scapularis_rna-XM_029994893.4	XM_029994893.4
gene_16245	ntLink_215	371722	378928	-	I_scapularis_rna-XM_042289151.1	XM_042289151.1
gene_16297	ntLink_218	2219	3301	-	I_scapularis_rna-XM_002415565.5	XM_002415565.5
gene_16298	ntLink_218	5995	31563	-	I_scapularis_rna-XM_042288822.1	XM_042288822.1
gene_16302	ntLink_218	74544	75677	+	I_scapularis_rna-XM_042289528.1	XM_042289528.1
gene_16299	ntLink_218	83929	126256	-	I_scapularis_rna-XM_029976162.4	XM_029976162.4
gene_16303	ntLink_218	136225	136973	+	I_scapularis_rna-XM_040212820.1	XM_040212820.1
gene_16741	ntLink_220	296513	327816	+	I_scapularis_rna-XM_040501971.1	XM_040501971.1
gene_16742	ntLink_220	344081	348052	+	I_scapularis_rna-XM_042288633.1	XM_042288633.1
gene_16743	ntLink_220	350708	355899	+	I_scapularis_rna-XM_040503117.2	XM_040503117.2
gene_16783	ntLink_221	643	75398	+	I_scapularis_rna-XM_040498496.2	XM_040498496.2
gene_16784	ntLink_221	84204	161154	+	I_scapularis_rna-XM_029977018.4	XM_029977018.4
gene_16782	ntLink_221	348500	351151	-	I_scapularis_rna-XM_040220799.2	XM_040220799.2
gene_16864	ntLink_225	106495	120886	+	I_scapularis_rna-XM_040221001.2	XM_040221001.2
gene_16865	ntLink_225	213378	221652	+	I_scapularis_rna-XM_042292160.1	XM_042292160.1
gene_16857	ntLink_225	372476	391875	-	I_scapularis_rna-XM_040211069.3	XM_040211069.3
gene_16866	ntLink_225	399178	493917	+	I_scapularis_rna-XM_042293494.1	XM_042293494.1
gene_16858	ntLink_225	504643	506175	-	I_scapularis_rna-XM_040221000.2	XM_040221000.2
gene_16867	ntLink_225	571899	581256	+	I_scapularis_rna-XM_029970722.4	XM_029970722.4
gene_16868	ntLink_225	599562	637255	+	I_scapularis_rna-XM_029975518.4	XM_029975518.4
gene_16859	ntLink_225	645708	651207	-	I_scapularis_rna-XM_029975519.4	XM_029975519.4
gene_16869	ntLink_225	652905	660631	+	I_scapularis_rna-XM_002415681.4	XM_002415681.4
gene_16860	ntLink_225	669553	677040	-	I_scapularis_rna-XM_029975520.3	XM_029975520.3
gene_16870	ntLink_225	763861	772199	+	I_scapularis_rna-XM_029975521.4	XM_029975521.4
gene_16871	ntLink_225	783312	804596	+	I_scapularis_rna-XM_029975526.2	XM_029975526.2
gene_16872	ntLink_225	811476	853280	+	I_scapularis_rna-XM_029975528.3	XM_029975528.3
gene_16873	ntLink_225	881113	896865	+	I_scapularis_rna-XM_029975529.4	XM_029975529.4
gene_16874	ntLink_225	885306	885932	+	I_scapularis_rna-XM_042286752.1	XM_042286752.1
gene_16861	ntLink_225	906626	990754	-	I_scapularis_rna-XM_029975530.4	XM_029975530.4
gene_16862	ntLink_225	993802	1019659	-	I_scapularis_rna-XM_029985332.2	XM_029985332.2
gene_16863	ntLink_225	1020282	1028497	-	I_scapularis_rna-XM_029966920.3	XM_029966920.3
gene_17026	ntLink_229	19772	88952	+	I_scapularis_rna-XM_029983600.4	XM_029983600.4
gene_17027	ntLink_229	115390	116151	+	I_scapularis_rna-XM_002414985.5	XM_002414985.5
gene_17028	ntLink_229	116514	126122	+	I_scapularis_rna-XM_002405925.5	XM_002405925.5
gene_17018	ntLink_229	140823	142313	-	I_scapularis_rna-XM_002405926.4	XM_002405926.4
gene_17462	ntLink_233	5414	6358	+	I_scapularis_rna-XM_040216007.2	XM_040216007.2
gene_17463	ntLink_233	68446	69072	+	I_scapularis_rna-XM_040220123.2	XM_040220123.2
gene_17524	ntLink_236	191301	191849	+	I_scapularis_rna-XM_040216019.1	XM_040216019.1
gene_17525	ntLink_236	338002	338727	+	I_scapularis_rna-XM_002409137.3	XM_002409137.3
gene_17526	ntLink_236	404665	419357	+	I_scapularis_rna-XM_029979443.4	XM_029979443.4
gene_17527	ntLink_236	504656	508821	+	I_scapularis_rna-XM_042289131.1	XM_042289131.1
gene_17528	ntLink_236	526635	534078	+	I_scapularis_rna-XM_029979443.4	XM_029979443.4
gene_17529	ntLink_236	581891	629049	+	I_scapularis_rna-XM_029979593.4	XM_029979593.4
gene_17515	ntLink_236	678967	681787	-	I_scapularis_rna-XM_042289129.1	XM_042289129.1
gene_17516	ntLink_236	729270	733088	-	I_scapularis_rna-XM_040216589.1	XM_040216589.1
gene_17517	ntLink_236	751361	753683	-	I_scapularis_rna-XM_040216589.1	XM_040216589.1
gene_17518	ntLink_236	789519	791267	-	I_scapularis_rna-XM_042289129.1	XM_042289129.1
gene_17519	ntLink_236	798086	798829	-	I_scapularis_rna-XM_042294159.1	XM_042294159.1
gene_17520	ntLink_236	827041	828370	-	I_scapularis_rna-XM_040216589.1	XM_040216589.1
gene_17530	ntLink_236	924251	925915	+	I_scapularis_rna-XM_042289128.1	XM_042289128.1
gene_17521	ntLink_236	947907	949934	-	I_scapularis_rna-XM_042287507.1	XM_042287507.1
gene_17522	ntLink_236	1000839	1005307	-	I_scapularis_rna-XM_040216589.1	XM_040216589.1
gene_17523	ntLink_236	1052566	1090056	-	I_scapularis_rna-XM_042292962.1	XM_042292962.1
gene_17531	ntLink_236	1173833	1174981	+	I_scapularis_rna-XM_042289058.1	XM_042289058.1
gene_17532	ntLink_236	1275467	1277110	+	I_scapularis_rna-XM_002409781.4	XM_002409781.4
gene_17533	ntLink_236	1293853	1344603	+	I_scapularis_rna-XM_040500621.2	XM_040500621.2
gene_17599	ntLink_239	76705	78269	-	I_scapularis_rna-XM_040222204.2	XM_040222204.2
gene_18169	ntLink_244	23883	25628	+	I_scapularis_rna-XM_042292907.1	XM_042292907.1
gene_18191	ntLink_245	74729	76425	+	I_scapularis_rna-XM_040216307.1	XM_040216307.1
gene_18188	ntLink_245	75845	78258	-	I_scapularis_rna-XM_040499528.1	XM_040499528.1
gene_18189	ntLink_245	533456	534133	-	I_scapularis_rna-XM_042294317.1	XM_042294317.1
gene_18190	ntLink_245	538699	539909	-	I_scapularis_rna-XM_040210064.3	XM_040210064.3
gene_18214	ntLink_247	3876	10846	+	I_scapularis_rna-XM_040502377.1	XM_040502377.1
gene_19169	ntLink_251	140130	154064	+	I_scapularis_rna-XM_040216731.1	XM_040216731.1
gene_19170	ntLink_251	165581	167141	+	I_scapularis_rna-XM_040211291.1	XM_040211291.1
gene_19218	ntLink_253	67497	78856	+	I_scapularis_rna-XM_029978329.3	XM_029978329.3
gene_19219	ntLink_253	94549	110820	+	I_scapularis_rna-XM_029978327.4	XM_029978327.4
gene_19220	ntLink_253	145432	150706	+	I_scapularis_rna-XM_042291000.1	XM_042291000.1
gene_19221	ntLink_253	207966	209633	+	I_scapularis_rna-XM_002434819.5	XM_002434819.5
gene_19222	ntLink_253	259808	305129	+	I_scapularis_rna-XM_029977867.4	XM_029977867.4
gene_19215	ntLink_253	317576	326403	-	I_scapularis_rna-XM_029977863.4	XM_029977863.4
gene_19223	ntLink_253	477419	509599	+	I_scapularis_rna-XM_029989500.4	XM_029989500.4
gene_19216	ntLink_253	511373	517924	-	I_scapularis_rna-XM_002401229.4	XM_002401229.4
gene_19224	ntLink_253	518326	519738	+	I_scapularis_rna-XM_002401228.5	XM_002401228.5
gene_19225	ntLink_253	619556	654608	+	I_scapularis_rna-XM_042290991.1	XM_042290991.1
gene_19226	ntLink_253	674859	704736	+	I_scapularis_rna-XM_040207028.2	XM_040207028.2
gene_19227	ntLink_253	740129	746788	+	I_scapularis_rna-XM_040207029.3	XM_040207029.3
gene_19217	ntLink_253	748639	751970	-	I_scapularis_rna-XM_002406391.3	XM_002406391.3
gene_19228	ntLink_253	765662	772761	+	I_scapularis_rna-XM_040210510.3	XM_040210510.3
gene_18694	ntLink_257	15385	17599	-	I_scapularis_rna-XM_040222922.3	XM_040222922.3
gene_18695	ntLink_257	58455	59921	-	I_scapularis_rna-XM_042290415.1	XM_042290415.1
gene_18697	ntLink_257	201733	225014	+	I_scapularis_rna-XM_002434639.5	XM_002434639.5
gene_18696	ntLink_257	291499	341969	-	I_scapularis_rna-XM_042293976.1	XM_042293976.1
gene_18698	ntLink_257	384845	388960	+	I_scapularis_rna-XM_042294788.1	XM_042294788.1
gene_18715	ntLink_258	16725	54972	+	I_scapularis_rna-XM_029980657.4	XM_029980657.4
gene_18716	ntLink_258	60650	62089	+	I_scapularis_rna-XM_002405854.4	XM_002405854.4
gene_18717	ntLink_258	71689	112957	+	I_scapularis_rna-XM_040499019.2	XM_040499019.2
gene_18712	ntLink_258	117796	119568	-	I_scapularis_rna-XM_040221001.2	XM_040221001.2
gene_18713	ntLink_258	143973	172897	-	I_scapularis_rna-XM_042292594.1	XM_042292594.1
gene_18714	ntLink_258	353085	374595	-	I_scapularis_rna-XM_040505033.1	XM_040505033.1
gene_18718	ntLink_258	474966	475793	+	I_scapularis_rna-XM_029993268.4	XM_029993268.4
gene_18723	ntLink_259	54838	57874	-	I_scapularis_rna-XM_040206345.3	XM_040206345.3
gene_18724	ntLink_259	121272	140198	-	I_scapularis_rna-XM_040218202.2	XM_040218202.2
gene_19760	ntLink_260	275830	339958	+	I_scapularis_rna-XM_029969087.4	XM_029969087.4
gene_19761	ntLink_260	344270	349053	+	I_scapularis_rna-XM_040219754.1	XM_040219754.1
gene_19769	ntLink_260	349636	353557	-	I_scapularis_rna-XM_042287469.1	XM_042287469.1
gene_19770	ntLink_260	382396	400721	-	I_scapularis_rna-XM_002400208.5	XM_002400208.5
gene_19771	ntLink_260	420425	427132	-	I_scapularis_rna-XM_002400209.5	XM_002400209.5
gene_19805	ntLink_265	9241	10633	+	I_scapularis_rna-XM_029972520.2	XM_029972520.2
gene_19803	ntLink_265	10745	14327	-	I_scapularis_rna-XM_042290696.1	XM_042290696.1
gene_19286	ntLink_268	80331	81665	+	I_scapularis_rna-XM_042292786.1	XM_042292786.1
gene_19287	ntLink_268	165144	170058	+	I_scapularis_rna-XM_042293643.1	XM_042293643.1
gene_19278	ntLink_268	443795	566205	-	I_scapularis_rna-XM_029994009.3	XM_029994009.3
gene_19288	ntLink_268	507261	508376	+	I_scapularis_rna-XM_029975784.4	XM_029975784.4
gene_19279	ntLink_268	652415	653620	-	I_scapularis_rna-XM_040205818.3	XM_040205818.3
gene_19280	ntLink_268	668601	670863	-	I_scapularis_rna-XM_040503689.1	XM_040503689.1
gene_19289	ntLink_268	776153	776917	+	I_scapularis_rna-XM_042290286.1	XM_042290286.1
gene_19281	ntLink_268	781574	782386	-	I_scapularis_rna-XM_040210311.1	XM_040210311.1
gene_19282	ntLink_268	783511	784152	-	I_scapularis_rna-XM_040216435.1	XM_040216435.1
gene_19290	ntLink_268	929541	934737	+	I_scapularis_rna-XM_040504278.1	XM_040504278.1
gene_19304	ntLink_269	102294	103184	-	I_scapularis_rna-XM_042291818.1	XM_042291818.1
gene_19312	ntLink_269	324621	326669	+	I_scapularis_rna-XM_042287399.1	XM_042287399.1
gene_19313	ntLink_269	441321	443354	+	I_scapularis_rna-XM_042293858.1	XM_042293858.1
gene_19305	ntLink_269	540844	541281	-	I_scapularis_rna-XM_042289927.1	XM_042289927.1
gene_19306	ntLink_269	707217	707669	-	I_scapularis_rna-XM_040213808.1	XM_040213808.1
gene_19307	ntLink_269	1005488	1367352	-	I_scapularis_rna-XM_040215801.2	XM_040215801.2
gene_19314	ntLink_269	1016915	1018429	+	I_scapularis_rna-XM_029983732.4	XM_029983732.4
gene_19315	ntLink_269	1046048	1050616	+	I_scapularis_rna-XM_042291626.1	XM_042291626.1
gene_19316	ntLink_269	1055571	1056314	+	I_scapularis_rna-XM_040215025.3	XM_040215025.3
gene_19308	ntLink_269	1071671	1073230	-	I_scapularis_rna-XM_040502863.2	XM_040502863.2
gene_19309	ntLink_269	1184319	1186621	-	I_scapularis_rna-XM_040505030.2	XM_040505030.2
gene_20371	ntLink_270	112435	113007	+	I_scapularis_rna-XM_042288964.1	XM_042288964.1
gene_20372	ntLink_270	173448	177080	+	I_scapularis_rna-XM_042287469.1	XM_042287469.1
gene_20373	ntLink_270	237804	252875	+	I_scapularis_rna-XM_042286703.1	XM_042286703.1
gene_20403	ntLink_270	381933	461402	-	I_scapularis_rna-XM_029992857.3	XM_029992857.3
gene_20404	ntLink_270	572902	584294	-	I_scapularis_rna-XM_029968168.2	XM_029968168.2
gene_20405	ntLink_270	593211	606029	-	I_scapularis_rna-XM_029979130.3	XM_029979130.3
gene_21010	ntLink_286	95088	113129	+	I_scapularis_rna-XM_040504621.2	XM_040504621.2
gene_21004	ntLink_286	130491	148844	-	I_scapularis_rna-XM_029972011.4	XM_029972011.4
gene_21005	ntLink_286	215230	216039	-	I_scapularis_rna-XM_029979245.4	XM_029979245.4
gene_21494	ntLink_290	33586	36693	-	I_scapularis_rna-XM_042286204.1	XM_042286204.1
gene_21495	ntLink_290	170625	173681	-	I_scapularis_rna-XM_042292654.1	XM_042292654.1
gene_21497	ntLink_290	266710	270390	+	I_scapularis_rna-XM_040222006.1	XM_040222006.1
gene_21498	ntLink_290	331323	336452	+	I_scapularis_rna-XM_042287057.1	XM_042287057.1
gene_21496	ntLink_290	343217	343859	-	I_scapularis_rna-XM_042294105.1	XM_042294105.1
gene_21531	ntLink_292	37761	47815	+	I_scapularis_rna-XM_040499991.1	XM_040499991.1
gene_21544	ntLink_292	77875	92078	-	I_scapularis_rna-XM_029975531.2	XM_029975531.2
gene_21545	ntLink_292	119176	127213	-	I_scapularis_rna-XM_040215504.3	XM_040215504.3
gene_21546	ntLink_292	358565	367168	-	I_scapularis_rna-XM_042293442.1	XM_042293442.1
gene_21547	ntLink_292	367535	370766	-	I_scapularis_rna-XM_029975538.4	XM_029975538.4
gene_21548	ntLink_292	395200	399199	-	I_scapularis_rna-XM_029975538.4	XM_029975538.4
gene_21532	ntLink_292	509360	527466	+	I_scapularis_rna-XM_029990371.3	XM_029990371.3
gene_21533	ntLink_292	704617	731834	+	I_scapularis_rna-XM_040205421.3	XM_040205421.3
gene_21549	ntLink_293	91358	95164	+	I_scapularis_rna-XM_042288757.1	XM_042288757.1
gene_21550	ntLink_293	212592	213263	+	I_scapularis_rna-XM_040214471.3	XM_040214471.3
gene_21597	ntLink_293	257012	259072	-	I_scapularis_rna-XM_042291802.1	XM_042291802.1
gene_21551	ntLink_293	312167	313855	+	I_scapularis_rna-XM_040503235.1	XM_040503235.1
gene_21552	ntLink_293	314546	315194	+	I_scapularis_rna-XM_042287851.1	XM_042287851.1
gene_21610	ntLink_295	103202	108142	+	I_scapularis_rna-XM_029990769.4	XM_029990769.4
gene_21611	ntLink_295	198369	241168	+	I_scapularis_rna-XM_040222712.2	XM_040222712.2
gene_21609	ntLink_295	375182	378287	-	I_scapularis_rna-XM_029990769.4	XM_029990769.4
gene_21612	ntLink_296	26871	28009	-	I_scapularis_rna-XM_042286752.1	XM_042286752.1
gene_21613	ntLink_296	64809	83212	-	I_scapularis_rna-XM_002406229.4	XM_002406229.4
gene_21614	ntLink_296	404196	411594	+	I_scapularis_rna-XM_029987431.3	XM_029987431.3
gene_21620	ntLink_297	245232	261049	-	I_scapularis_rna-XM_040213038.2	XM_040213038.2
gene_13580	ntLink_302	18350	20013	-	I_scapularis_rna-XM_029972885.3	XM_029972885.3
gene_13591	ntLink_303	211582	213615	+	I_scapularis_rna-XM_029970990.4	XM_029970990.4
gene_13593	ntLink_303	261747	270534	+	I_scapularis_rna-XM_029967296.3	XM_029967296.3
gene_13592	ntLink_303	267282	268442	+	I_scapularis_rna-XM_040216706.3	XM_040216706.3
gene_13589	ntLink_303	275080	284932	-	I_scapularis_rna-XM_029967347.4	XM_029967347.4
gene_13594	ntLink_303	285489	289939	+	I_scapularis_rna-XM_002435752.5	XM_002435752.5
gene_13590	ntLink_303	306375	308496	-	I_scapularis_rna-XM_029967345.4	XM_029967345.4
gene_13658	ntLink_306	91353	102842	-	I_scapularis_rna-XM_040220597.2	XM_040220597.2
gene_14164	ntLink_313	61187	76534	-	I_scapularis_rna-XM_040223382.2	XM_040223382.2
gene_14165	ntLink_313	109039	110382	+	I_scapularis_rna-XM_040208158.1	XM_040208158.1
gene_14167	ntLink_313	385469	403372	+	I_scapularis_rna-XM_002408811.5	XM_002408811.5
gene_14166	ntLink_313	386769	387704	+	I_scapularis_rna-XM_029982931.4	XM_029982931.4
gene_14247	ntLink_317	425733	427315	-	I_scapularis_rna-XM_040218349.3	XM_040218349.3
gene_14248	ntLink_317	473537	489476	-	I_scapularis_rna-XM_029986815.3	XM_029986815.3
gene_14249	ntLink_317	533231	549877	-	I_scapularis_rna-XM_029986815.3	XM_029986815.3
gene_14884	ntLink_322	98745	99878	+	I_scapularis_rna-XM_042292956.1	XM_042292956.1
gene_14880	ntLink_322	145798	149206	-	I_scapularis_rna-XM_042288845.1	XM_042288845.1
gene_14885	ntLink_322	401439	402278	+	I_scapularis_rna-XM_029989676.3	XM_029989676.3
gene_14886	ntLink_322	472928	474349	+	I_scapularis_rna-XM_002402335.3	XM_002402335.3
gene_14881	ntLink_322	499515	524601	-	I_scapularis_rna-XM_040222292.1	XM_040222292.1
gene_14887	ntLink_322	589259	590467	+	I_scapularis_rna-XM_040210156.3	XM_040210156.3
gene_14882	ntLink_322	707492	708307	-	I_scapularis_rna-XM_002401169.5	XM_002401169.5
gene_14888	ntLink_322	792345	792791	+	I_scapularis_rna-XM_040209864.1	XM_040209864.1
gene_14970	ntLink_326	7842	25361	+	I_scapularis_rna-XM_029966497.4	XM_029966497.4
gene_15530	ntLink_332	40451	41608	+	I_scapularis_rna-XM_029987229.4	XM_029987229.4
gene_15531	ntLink_332	55397	56569	+	I_scapularis_rna-XM_029987229.4	XM_029987229.4
gene_15532	ntLink_332	124962	125471	+	I_scapularis_rna-XM_040209179.3	XM_040209179.3
gene_15576	ntLink_335	181080	187268	-	I_scapularis_rna-XM_029989721.2	XM_029989721.2
gene_15589	ntLink_336	3343	11997	-	I_scapularis_rna-XM_040205792.3	XM_040205792.3
gene_15590	ntLink_336	24396	35340	-	I_scapularis_rna-XM_029971375.4	XM_029971375.4
gene_15591	ntLink_336	100802	110106	-	I_scapularis_rna-XM_040205795.3	XM_040205795.3
gene_15604	ntLink_336	150192	168503	+	I_scapularis_rna-XM_029985543.3	XM_029985543.3
gene_15592	ntLink_336	178898	180621	-	I_scapularis_rna-XM_002399889.5	XM_002399889.5
gene_15605	ntLink_336	181566	194666	+	I_scapularis_rna-XM_029971952.3	XM_029971952.3
gene_15593	ntLink_336	204786	219336	-	I_scapularis_rna-XM_042289323.1	XM_042289323.1
gene_15606	ntLink_336	304328	311925	+	I_scapularis_rna-XM_002411380.5	XM_002411380.5
gene_15594	ntLink_336	343133	350761	-	I_scapularis_rna-XM_040504941.2	XM_040504941.2
gene_15595	ntLink_336	397233	398822	-	I_scapularis_rna-XM_002433412.5	XM_002433412.5
gene_15596	ntLink_336	401572	409481	-	I_scapularis_rna-XM_040214142.3	XM_040214142.3
gene_15597	ntLink_336	438795	455908	-	I_scapularis_rna-XM_029971300.4	XM_029971300.4
gene_15607	ntLink_336	456356	457276	+	I_scapularis_rna-XM_002406920.5	XM_002406920.5
gene_15608	ntLink_336	626647	632974	+	I_scapularis_rna-XM_042293151.1	XM_042293151.1
gene_15609	ntLink_336	657634	667374	+	I_scapularis_rna-XM_029990835.4	XM_029990835.4
gene_15610	ntLink_336	679739	695259	+	I_scapularis_rna-XM_029976577.4	XM_029976577.4
gene_15598	ntLink_336	698382	699698	-	I_scapularis_rna-XM_029976573.4	XM_029976573.4
gene_15629	ntLink_337	158713	160146	-	I_scapularis_rna-XM_029983333.4	XM_029983333.4
gene_15630	ntLink_337	256976	257909	-	I_scapularis_rna-XM_040209235.1	XM_040209235.1
gene_15636	ntLink_337	325518	327211	+	I_scapularis_rna-XM_040212537.1	XM_040212537.1
gene_15631	ntLink_337	347479	351487	-	I_scapularis_rna-XM_040217034.2	XM_040217034.2
gene_15632	ntLink_337	463594	465831	-	I_scapularis_rna-XM_042290102.1	XM_042290102.1
gene_15633	ntLink_337	481741	482445	-	I_scapularis_rna-XM_040213105.1	XM_040213105.1
gene_15634	ntLink_337	671744	673723	-	I_scapularis_rna-XM_042294766.1	XM_042294766.1
gene_15637	ntLink_337	685478	685987	+	I_scapularis_rna-XM_040215916.3	XM_040215916.3
gene_15638	ntLink_337	744330	748753	+	I_scapularis_rna-XM_040215790.1	XM_040215790.1
gene_15639	ntLink_337	879765	899435	+	I_scapularis_rna-XM_029987762.2	XM_029987762.2
gene_15635	ntLink_337	904852	906961	-	I_scapularis_rna-XM_042286227.1	XM_042286227.1
gene_15650	ntLink_338	35393	56759	-	I_scapularis_rna-XM_029976050.4	XM_029976050.4
gene_15651	ntLink_338	64117	65679	-	I_scapularis_rna-XM_040216041.3	XM_040216041.3
gene_15652	ntLink_338	69540	97154	-	I_scapularis_rna-XM_040216040.3	XM_040216040.3
gene_15659	ntLink_338	98177	98608	+	I_scapularis_rna-XM_002408018.5	XM_002408018.5
gene_15653	ntLink_338	102917	125331	-	I_scapularis_rna-XM_029969051.4	XM_029969051.4
gene_15660	ntLink_338	126455	127303	+	I_scapularis_rna-XM_040216039.3	XM_040216039.3
gene_15654	ntLink_338	130503	148503	-	I_scapularis_rna-XM_040216037.3	XM_040216037.3
gene_15661	ntLink_338	148852	163932	+	I_scapularis_rna-XM_042286615.1	XM_042286615.1
gene_15655	ntLink_338	168449	182137	-	I_scapularis_rna-XM_042287074.1	XM_042287074.1
gene_16200	ntLink_346	32716	66714	-	I_scapularis_rna-XM_040208187.3	XM_040208187.3
gene_16201	ntLink_346	163671	211278	-	I_scapularis_rna-XM_029981768.3	XM_029981768.3
gene_16202	ntLink_346	248037	251815	+	I_scapularis_rna-XM_040220277.1	XM_040220277.1
gene_16203	ntLink_346	344464	410125	+	I_scapularis_rna-XM_029970841.2	XM_029970841.2
gene_16247	ntLink_348	25183	25392	-	I_scapularis_rna-XM_029983794.4	XM_029983794.4
gene_16248	ntLink_348	42435	43863	-	I_scapularis_rna-XM_029987059.2	XM_029987059.2
gene_16249	ntLink_348	64491	65781	-	I_scapularis_rna-XM_029983794.4	XM_029983794.4
gene_16250	ntLink_348	81776	82252	-	I_scapularis_rna-XM_029983794.4	XM_029983794.4
gene_16255	ntLink_348	127901	129505	+	I_scapularis_rna-XM_029982167.4	XM_029982167.4
gene_16251	ntLink_348	168432	169279	-	I_scapularis_rna-XM_002415101.5	XM_002415101.5
gene_16256	ntLink_348	370739	376819	+	I_scapularis_rna-XM_029989591.4	XM_029989591.4
gene_16257	ntLink_348	427206	429493	+	I_scapularis_rna-XM_029989591.4	XM_029989591.4
gene_17396	ntLink_350	9163	9660	-	I_scapularis_rna-XM_040207545.3	XM_040207545.3
gene_17399	ntLink_350	9856	10497	+	I_scapularis_rna-XM_040210173.1	XM_040210173.1
gene_17400	ntLink_350	370588	375516	+	I_scapularis_rna-XM_029976573.4	XM_029976573.4
gene_17397	ntLink_350	463556	494339	-	I_scapularis_rna-XM_002410949.4	XM_002410949.4
gene_17414	ntLink_351	7214	57879	+	I_scapularis_rna-XM_042287467.1	XM_042287467.1
gene_17408	ntLink_351	88989	89822	-	I_scapularis_rna-XM_042294317.1	XM_042294317.1
gene_17415	ntLink_351	166681	177635	+	I_scapularis_rna-XM_040504840.2	XM_040504840.2
gene_17409	ntLink_351	200835	320876	-	I_scapularis_rna-XM_040503944.2	XM_040503944.2
gene_16732	ntLink_352	326	1545	-	I_scapularis_rna-XM_002412382.5	XM_002412382.5
gene_16733	ntLink_352	19452	23445	-	I_scapularis_rna-XM_002435320.4	XM_002435320.4
gene_16734	ntLink_352	41174	51880	+	I_scapularis_rna-XM_040218188.1	XM_040218188.1
gene_16735	ntLink_352	42321	42803	+	I_scapularis_rna-XM_040217075.1	XM_040217075.1
gene_16736	ntLink_352	61464	89398	+	I_scapularis_rna-XM_040221502.3	XM_040221502.3
gene_16807	ntLink_356	29836	31235	-	I_scapularis_rna-XM_029975004.4	XM_029975004.4
gene_16808	ntLink_356	59851	61038	-	I_scapularis_rna-XM_029975003.4	XM_029975003.4
gene_16809	ntLink_356	78309	80195	-	I_scapularis_rna-XM_029975004.4	XM_029975004.4
gene_16810	ntLink_356	90161	91049	-	I_scapularis_rna-XM_029975003.4	XM_029975003.4
gene_16811	ntLink_356	197853	199391	-	I_scapularis_rna-XM_029975006.4	XM_029975006.4
gene_16812	ntLink_356	340694	342180	-	I_scapularis_rna-XM_042286462.1	XM_042286462.1
gene_16813	ntLink_356	499420	504028	-	I_scapularis_rna-XM_042286654.1	XM_042286654.1
gene_16816	ntLink_356	569109	570100	+	I_scapularis_rna-XM_040218349.3	XM_040218349.3
gene_18021	ntLink_360	528101	563710	-	I_scapularis_rna-XM_040502701.1	XM_040502701.1
gene_18024	ntLink_360	574139	618260	+	I_scapularis_rna-XM_042293786.1	XM_042293786.1
gene_18022	ntLink_360	684570	686759	-	I_scapularis_rna-XM_040211047.2	XM_040211047.2
gene_18023	ntLink_360	697113	698323	-	I_scapularis_rna-XM_040218237.1	XM_040218237.1
gene_18047	ntLink_361	238988	242149	+	I_scapularis_rna-XM_040216245.1	XM_040216245.1
gene_18048	ntLink_361	295303	296405	+	I_scapularis_rna-XM_042292013.1	XM_042292013.1
gene_18032	ntLink_361	352740	357082	-	I_scapularis_rna-XM_002413046.4	XM_002413046.4
gene_18033	ntLink_361	359890	364288	-	I_scapularis_rna-XM_002413046.4	XM_002413046.4
gene_18034	ntLink_361	367058	377444	-	I_scapularis_rna-XM_040503526.2	XM_040503526.2
gene_18035	ntLink_361	455138	477864	-	I_scapularis_rna-XM_002410153.5	XM_002410153.5
gene_18049	ntLink_361	478877	484032	+	I_scapularis_rna-XM_002402575.5	XM_002402575.5
gene_17447	ntLink_365	524252	528018	-	I_scapularis_rna-XM_040215870.1	XM_040215870.1
gene_17476	ntLink_366	3315	23360	+	I_scapularis_rna-XM_040218672.1	XM_040218672.1
gene_17464	ntLink_366	29120	58260	-	I_scapularis_rna-XM_040218672.1	XM_040218672.1
gene_17465	ntLink_366	60676	84847	-	I_scapularis_rna-XM_040218672.1	XM_040218672.1
gene_17477	ntLink_366	108352	109371	+	I_scapularis_rna-XM_042291341.1	XM_042291341.1
gene_17466	ntLink_366	137739	201725	-	I_scapularis_rna-XM_040223491.3	XM_040223491.3
gene_18569	ntLink_370	9971	86001	-	I_scapularis_rna-XM_040213781.3	XM_040213781.3
gene_18595	ntLink_373	35604	182769	-	I_scapularis_rna-XM_042292337.1	XM_042292337.1
gene_18596	ntLink_373	39504	41012	-	I_scapularis_rna-XM_042293174.1	XM_042293174.1
gene_18604	ntLink_373	283948	284694	+	I_scapularis_rna-XM_040207812.2	XM_040207812.2
gene_18597	ntLink_373	365645	367632	-	I_scapularis_rna-XM_042289058.1	XM_042289058.1
gene_18605	ntLink_373	417080	419483	+	I_scapularis_rna-XM_040222200.2	XM_040222200.2
gene_18649	ntLink_374	624265	626571	-	I_scapularis_rna-XM_042291802.1	XM_042291802.1
gene_18164	ntLink_377	61119	68727	-	I_scapularis_rna-XM_002405145.5	XM_002405145.5
gene_18170	ntLink_377	69133	151363	+	I_scapularis_rna-XM_029974041.4	XM_029974041.4
gene_18171	ntLink_377	175622	228011	+	I_scapularis_rna-XM_029992817.4	XM_029992817.4
gene_18165	ntLink_377	233246	264347	-	I_scapularis_rna-XM_029987853.4	XM_029987853.4
gene_18166	ntLink_377	309170	340169	-	I_scapularis_rna-XM_029987853.4	XM_029987853.4
gene_18167	ntLink_377	407800	433635	-	I_scapularis_rna-XM_029987853.4	XM_029987853.4
gene_18168	ntLink_377	477916	499447	-	I_scapularis_rna-XM_029987853.4	XM_029987853.4
gene_18202	ntLink_379	3205	3897	-	I_scapularis_rna-XM_040218954.1	XM_040218954.1
gene_19152	ntLink_384	43826	50160	-	I_scapularis_rna-XM_002399239.5	XM_002399239.5
gene_19153	ntLink_384	56543	62796	-	I_scapularis_rna-XM_002410941.5	XM_002410941.5
gene_19172	ntLink_384	66143	83046	+	I_scapularis_rna-XM_029985103.4	XM_029985103.4
gene_19154	ntLink_384	92495	112434	-	I_scapularis_rna-XM_029989732.4	XM_029989732.4
gene_19173	ntLink_384	115012	116537	+	I_scapularis_rna-XM_029985217.4	XM_029985217.4
gene_19155	ntLink_384	172640	176069	-	I_scapularis_rna-XM_029985230.2	XM_029985230.2
gene_19156	ntLink_384	195997	219116	-	I_scapularis_rna-XM_029983618.4	XM_029983618.4
gene_19157	ntLink_384	239097	241010	-	I_scapularis_rna-XM_029971342.4	XM_029971342.4
gene_19158	ntLink_384	258565	260476	-	I_scapularis_rna-XM_029971342.4	XM_029971342.4
gene_19174	ntLink_384	270762	272675	+	I_scapularis_rna-XM_029971342.4	XM_029971342.4
gene_19159	ntLink_384	294396	319984	-	I_scapularis_rna-XM_029967253.4	XM_029967253.4
gene_19196	ntLink_385	4464	17998	-	I_scapularis_rna-XM_029972108.4	XM_029972108.4
gene_19197	ntLink_385	20073	21269	-	I_scapularis_rna-XM_042292080.1	XM_042292080.1
gene_19198	ntLink_385	50684	84439	-	I_scapularis_rna-XM_040216839.2	XM_040216839.2
gene_19199	ntLink_385	89337	107518	-	I_scapularis_rna-XM_040503296.1	XM_040503296.1
gene_19200	ntLink_385	131305	170635	-	I_scapularis_rna-XM_040223795.1	XM_040223795.1
gene_19201	ntLink_385	197575	200064	-	I_scapularis_rna-XM_040210405.1	XM_040210405.1
gene_19203	ntLink_385	205448	217753	+	I_scapularis_rna-XM_029982983.2	XM_029982983.2
gene_19260	ntLink_387	45179	46607	+	I_scapularis_rna-XM_042288391.1	XM_042288391.1
gene_19257	ntLink_387	61186	63031	-	I_scapularis_rna-XM_040214567.3	XM_040214567.3
gene_19759	ntLink_392	38908	55606	-	I_scapularis_rna-XM_029972680.4	XM_029972680.4
gene_19746	ntLink_392	83741	84415	+	I_scapularis_rna-XM_040212430.1	XM_040212430.1
gene_19763	ntLink_393	6642	11686	+	I_scapularis_rna-XM_002404757.5	XM_002404757.5
gene_19815	ntLink_399	102420	104128	-	I_scapularis_rna-XM_040207440.1	XM_040207440.1
gene_11631	ntLink_401	41724	48834	+	I_scapularis_rna-XM_029984475.3	XM_029984475.3
gene_11630	ntLink_401	363217	364224	-	I_scapularis_rna-XM_040209469.2	XM_040209469.2
gene_11637	ntLink_402	286311	289863	+	I_scapularis_rna-XM_042293603.1	XM_042293603.1
gene_11636	ntLink_402	310754	312097	-	I_scapularis_rna-XM_042286189.1	XM_042286189.1
gene_12355	ntLink_406	60610	62202	-	I_scapularis_rna-XM_029972603.3	XM_029972603.3
gene_12356	ntLink_406	131422	131798	-	I_scapularis_rna-XM_029972603.3	XM_029972603.3
gene_12357	ntLink_406	172194	177217	-	I_scapularis_rna-XM_042289113.1	XM_042289113.1
gene_12360	ntLink_406	180705	192720	+	I_scapularis_rna-XM_040223704.2	XM_040223704.2
gene_12361	ntLink_406	212282	226419	+	I_scapularis_rna-XM_040214966.1	XM_040214966.1
gene_12358	ntLink_406	290025	292198	-	I_scapularis_rna-XM_040222623.3	XM_040222623.3
gene_12427	ntLink_409	151222	152724	+	I_scapularis_rna-XM_040208499.3	XM_040208499.3
gene_12275	ntLink_413	431140	436520	+	I_scapularis_rna-XM_040209745.3	XM_040209745.3
gene_12276	ntLink_413	432568	433561	+	I_scapularis_rna-XM_040215049.3	XM_040215049.3
gene_12274	ntLink_413	445585	447080	-	I_scapularis_rna-XM_040205588.1	XM_040205588.1
gene_12300	ntLink_415	115199	116823	+	I_scapularis_rna-XM_042291393.1	XM_042291393.1
gene_12301	ntLink_415	156483	157222	+	I_scapularis_rna-XM_040502303.1	XM_040502303.1
gene_12302	ntLink_415	259853	262751	+	I_scapularis_rna-XM_040221746.2	XM_040221746.2
gene_13138	ntLink_419	7986	9114	+	I_scapularis_rna-XM_040205917.1	XM_040205917.1
gene_13139	ntLink_419	109429	112627	+	I_scapularis_rna-XM_042288555.1	XM_042288555.1
gene_12998	ntLink_422	191502	192374	+	I_scapularis_rna-XM_040501823.1	XM_040501823.1
gene_12999	ntLink_422	416471	426863	+	I_scapularis_rna-XM_002407687.4	XM_002407687.4
gene_12997	ntLink_422	444699	445667	-	I_scapularis_rna-XM_002407686.5	XM_002407686.5
gene_13000	ntLink_422	1364383	1428520	+	I_scapularis_rna-XM_042292455.1	XM_042292455.1
gene_13030	ntLink_425	123580	123953	+	I_scapularis_rna-XM_042286128.1	XM_042286128.1
gene_13022	ntLink_425	177772	199026	-	I_scapularis_rna-XM_042291434.1	XM_042291434.1
gene_13023	ntLink_425	201718	230642	-	I_scapularis_rna-XM_042291435.1	XM_042291435.1
gene_13031	ntLink_425	342939	343418	+	I_scapularis_rna-XM_029990052.2	XM_029990052.2
gene_13032	ntLink_425	344241	346082	+	I_scapularis_rna-XM_040219299.1	XM_040219299.1
gene_13033	ntLink_425	417519	447216	+	I_scapularis_rna-XM_040223340.3	XM_040223340.3
gene_13024	ntLink_425	555663	556922	-	I_scapularis_rna-XM_029968405.4	XM_029968405.4
gene_13025	ntLink_425	584393	600401	-	I_scapularis_rna-XM_029980737.4	XM_029980737.4
gene_13026	ntLink_425	666192	667085	-	I_scapularis_rna-XM_040501680.2	XM_040501680.2
gene_13027	ntLink_425	811558	822132	-	I_scapularis_rna-XM_029971492.2	XM_029971492.2
gene_13738	ntLink_429	168392	169474	+	I_scapularis_rna-XM_040218355.1	XM_040218355.1
gene_13754	ntLink_429	188572	240098	-	I_scapularis_rna-XM_029973574.4	XM_029973574.4
gene_13739	ntLink_429	223468	223824	+	I_scapularis_rna-XM_042289011.1	XM_042289011.1
gene_13539	ntLink_430	87957	126285	+	I_scapularis_rna-XM_002403830.5	XM_002403830.5
gene_13534	ntLink_430	172095	173231	-	I_scapularis_rna-XM_040217179.2	XM_040217179.2
gene_13574	ntLink_434	17560	18078	+	I_scapularis_rna-XM_042292910.1	XM_042292910.1
gene_13572	ntLink_434	144009	144725	-	I_scapularis_rna-XM_040205756.1	XM_040205756.1
gene_13573	ntLink_434	318368	319579	-	I_scapularis_rna-XM_029987361.3	XM_029987361.3
gene_13595	ntLink_436	67338	67898	+	I_scapularis_rna-XM_029982696.4	XM_029982696.4
gene_14055	ntLink_440	176712	178268	+	I_scapularis_rna-XM_042287227.1	XM_042287227.1
gene_14823	ntLink_452	52593	81274	-	I_scapularis_rna-XM_029980630.4	XM_029980630.4
gene_14825	ntLink_452	81656	100774	+	I_scapularis_rna-XM_029980631.4	XM_029980631.4
gene_14824	ntLink_452	102957	163114	-	I_scapularis_rna-XM_029980633.4	XM_029980633.4
gene_14826	ntLink_452	169253	175205	+	I_scapularis_rna-XM_042293564.1	XM_042293564.1
gene_14827	ntLink_452	435535	437724	+	I_scapularis_rna-XM_042286323.1	XM_042286323.1
gene_14875	ntLink_454	6513	9442	+	I_scapularis_rna-XM_040214956.2	XM_040214956.2
gene_14872	ntLink_454	19646	23447	-	I_scapularis_rna-XM_040215118.2	XM_040215118.2
gene_14883	ntLink_455	80163	112095	-	I_scapularis_rna-XM_029992594.4	XM_029992594.4
gene_14919	ntLink_456	10868	82282	-	I_scapularis_rna-XM_029983234.3	XM_029983234.3
gene_14920	ntLink_456	194441	348916	-	I_scapularis_rna-XM_029977047.4	XM_029977047.4
gene_14921	ntLink_456	335363	336058	+	I_scapularis_rna-XM_040212430.1	XM_040212430.1
gene_14943	ntLink_457	85029	87388	+	I_scapularis_rna-XM_029977694.3	XM_029977694.3
gene_14944	ntLink_457	400323	444267	+	I_scapularis_rna-XM_029995644.3	XM_029995644.3
gene_14929	ntLink_457	488828	490011	-	I_scapularis_rna-XM_040215282.3	XM_040215282.3
gene_14945	ntLink_457	498879	518524	+	I_scapularis_rna-XM_002414357.5	XM_002414357.5
gene_14946	ntLink_457	679490	755727	+	I_scapularis_rna-XM_042293784.1	XM_042293784.1
gene_14947	ntLink_457	773362	775785	+	I_scapularis_rna-XM_029969221.3	XM_029969221.3
gene_14930	ntLink_457	819738	820853	-	I_scapularis_rna-XM_040499218.2	XM_040499218.2
gene_14931	ntLink_457	954867	956588	-	I_scapularis_rna-XM_042290929.1	XM_042290929.1
gene_14948	ntLink_457	968845	1025006	+	I_scapularis_rna-XM_040499019.2	XM_040499019.2
gene_14949	ntLink_457	1034464	1065808	+	I_scapularis_rna-XM_040222538.1	XM_040222538.1
gene_14932	ntLink_457	1087288	1089447	-	I_scapularis_rna-XM_040221801.2	XM_040221801.2
gene_14933	ntLink_457	1105849	1108734	-	I_scapularis_rna-XM_040221801.2	XM_040221801.2
gene_14934	ntLink_457	1162894	1171070	-	I_scapularis_rna-XM_042294339.1	XM_042294339.1
gene_14950	ntLink_457	1221534	1222620	+	I_scapularis_rna-XM_042290422.1	XM_042290422.1
gene_14935	ntLink_457	1256849	1258756	-	I_scapularis_rna-XM_029990743.2	XM_029990743.2
gene_14936	ntLink_457	1262358	1264293	-	I_scapularis_rna-XM_029990743.2	XM_029990743.2
gene_14951	ntLink_457	1305647	1320376	+	I_scapularis_rna-XM_029992549.4	XM_029992549.4
gene_14952	ntLink_457	1342371	1361847	+	I_scapularis_rna-XM_029992530.3	XM_029992530.3
gene_14953	ntLink_457	1387992	1404002	+	I_scapularis_rna-XM_029992545.4	XM_029992545.4
gene_14954	ntLink_457	1451612	1465041	+	I_scapularis_rna-XM_029992549.4	XM_029992549.4
gene_14937	ntLink_457	1477218	1511043	-	I_scapularis_rna-XM_029992530.3	XM_029992530.3
gene_14938	ntLink_457	1659831	1678197	-	I_scapularis_rna-XM_029992549.4	XM_029992549.4
gene_14939	ntLink_457	1723348	1742387	-	I_scapularis_rna-XM_042292681.1	XM_042292681.1
gene_14955	ntLink_457	1752747	1756283	+	I_scapularis_rna-XM_042290375.1	XM_042290375.1
gene_14956	ntLink_457	1790028	1817577	+	I_scapularis_rna-XM_042292681.1	XM_042292681.1
gene_14940	ntLink_457	1828954	1847620	-	I_scapularis_rna-XM_042294338.1	XM_042294338.1
gene_14941	ntLink_457	1870357	1883710	-	I_scapularis_rna-XM_042294338.1	XM_042294338.1
gene_14942	ntLink_457	1884173	1887224	-	I_scapularis_rna-XM_042293817.1	XM_042293817.1
gene_16036	ntLink_460	99193	100911	-	I_scapularis_rna-XM_042290929.1	XM_042290929.1
gene_16037	ntLink_460	102877	104223	-	I_scapularis_rna-XM_040213232.1	XM_040213232.1
gene_16038	ntLink_460	110675	111601	+	I_scapularis_rna-XM_029986415.4	XM_029986415.4
gene_16039	ntLink_460	515519	520005	+	I_scapularis_rna-XM_002407476.5	XM_002407476.5
gene_15466	ntLink_462	12285	14444	+	I_scapularis_rna-XM_040212056.1	XM_040212056.1
gene_15545	ntLink_466	30438	35904	-	I_scapularis_rna-XM_042292974.1	XM_042292974.1
gene_15552	ntLink_466	36431	47451	+	I_scapularis_rna-XM_042291086.1	XM_042291086.1
gene_15546	ntLink_466	87516	94668	-	I_scapularis_rna-XM_042293570.1	XM_042293570.1
gene_15547	ntLink_466	240143	241543	-	I_scapularis_rna-XM_040206162.1	XM_040206162.1
gene_15578	ntLink_468	30030	31649	+	I_scapularis_rna-XM_040216445.1	XM_040216445.1
gene_15577	ntLink_468	45477	72244	-	I_scapularis_rna-XM_040499052.2	XM_040499052.2
gene_16097	ntLink_473	12607	33756	-	I_scapularis_rna-XM_029969472.4	XM_029969472.4
gene_16107	ntLink_473	76961	105632	+	I_scapularis_rna-XM_029979948.3	XM_029979948.3
gene_16098	ntLink_473	120630	154459	-	I_scapularis_rna-XM_029979946.3	XM_029979946.3
gene_16108	ntLink_473	157186	168254	+	I_scapularis_rna-XM_002399563.5	XM_002399563.5
gene_16109	ntLink_473	253073	253858	+	I_scapularis_rna-XM_002400703.5	XM_002400703.5
gene_16110	ntLink_473	281134	281961	+	I_scapularis_rna-XM_002400703.5	XM_002400703.5
gene_16111	ntLink_473	293877	296335	+	I_scapularis_rna-XM_002400703.5	XM_002400703.5
gene_16099	ntLink_473	297434	298324	-	I_scapularis_rna-XM_002400705.5	XM_002400705.5
gene_16112	ntLink_473	348880	349743	+	I_scapularis_rna-XM_040215629.3	XM_040215629.3
gene_16113	ntLink_473	374488	375387	+	I_scapularis_rna-XM_040215629.3	XM_040215629.3
gene_16114	ntLink_473	433822	434694	+	I_scapularis_rna-XM_002400709.5	XM_002400709.5
gene_16115	ntLink_473	476206	477021	+	I_scapularis_rna-XM_002400710.5	XM_002400710.5
gene_16116	ntLink_473	525230	526114	+	I_scapularis_rna-XM_040223753.3	XM_040223753.3
gene_16100	ntLink_473	549176	550054	-	I_scapularis_rna-XM_040205830.3	XM_040205830.3
gene_16101	ntLink_473	581183	582040	-	I_scapularis_rna-XM_002400717.5	XM_002400717.5
gene_16102	ntLink_473	598233	599102	-	I_scapularis_rna-XM_029969491.2	XM_029969491.2
gene_16103	ntLink_473	612667	613530	-	I_scapularis_rna-XM_042286516.1	XM_042286516.1
gene_16104	ntLink_473	636688	637551	-	I_scapularis_rna-XM_042286516.1	XM_042286516.1
gene_16105	ntLink_473	641994	642863	-	I_scapularis_rna-XM_042286516.1	XM_042286516.1
gene_16106	ntLink_473	653096	653956	-	I_scapularis_rna-XM_002400717.5	XM_002400717.5
gene_17401	ntLink_483	68247	71069	+	I_scapularis_rna-XM_040205991.3	XM_040205991.3
gene_17398	ntLink_483	150177	153272	-	I_scapularis_rna-XM_040208341.2	XM_040208341.2
gene_17402	ntLink_483	206672	207769	+	I_scapularis_rna-XM_040214507.1	XM_040214507.1
gene_16817	ntLink_489	57540	58594	+	I_scapularis_rna-XM_042290456.1	XM_042290456.1
gene_16815	ntLink_489	87481	199163	-	I_scapularis_rna-XM_040501194.2	XM_040501194.2
gene_16814	ntLink_489	170403	171911	-	I_scapularis_rna-XM_042293174.1	XM_042293174.1
gene_17995	ntLink_490	202332	204817	+	I_scapularis_rna-XM_042289337.1	XM_042289337.1
gene_18001	ntLink_490	232107	232967	-	I_scapularis_rna-XM_042286244.1	XM_042286244.1
gene_18003	ntLink_491	2404	37633	+	I_scapularis_rna-XM_029981521.4	XM_029981521.4
gene_18014	ntLink_491	192879	208113	-	I_scapularis_rna-XM_029981487.4	XM_029981487.4
gene_18050	ntLink_494	306003	326047	+	I_scapularis_rna-XM_029979294.4	XM_029979294.4
gene_18090	ntLink_495	2635	3175	+	I_scapularis_rna-XM_042289612.1	XM_042289612.1
gene_18079	ntLink_495	8045	9687	-	I_scapularis_rna-XM_042289623.1	XM_042289623.1
gene_18091	ntLink_495	162383	163741	+	I_scapularis_rna-XM_042288763.1	XM_042288763.1
gene_18080	ntLink_495	264339	265277	-	I_scapularis_rna-XM_042289221.1	XM_042289221.1
gene_9525	ntLink_501	118137	134586	+	I_scapularis_rna-XM_002434848.5	XM_002434848.5
gene_9524	ntLink_501	237873	238307	-	I_scapularis_rna-XM_029967491.4	XM_029967491.4
gene_10481	ntLink_502	40880	43867	-	I_scapularis_rna-XM_042288416.1	XM_042288416.1
gene_10482	ntLink_502	54453	78791	-	I_scapularis_rna-XM_040219658.3	XM_040219658.3
gene_10487	ntLink_502	200763	204690	+	I_scapularis_rna-XM_029975165.2	XM_029975165.2
gene_10488	ntLink_502	236993	241306	+	I_scapularis_rna-XM_002433611.4	XM_002433611.4
gene_10483	ntLink_502	263777	440948	-	I_scapularis_rna-XM_040213341.2	XM_040213341.2
gene_10489	ntLink_502	370436	371191	+	I_scapularis_rna-XM_040215194.1	XM_040215194.1
gene_10484	ntLink_502	386713	388699	-	I_scapularis_rna-XM_042294158.1	XM_042294158.1
gene_10490	ntLink_502	464884	467213	+	I_scapularis_rna-XM_029966288.4	XM_029966288.4
gene_10485	ntLink_502	505079	522940	-	I_scapularis_rna-XM_040205523.2	XM_040205523.2
gene_10491	ntLink_502	706401	708755	+	I_scapularis_rna-XM_040217874.2	XM_040217874.2
gene_10492	ntLink_502	709322	715200	+	I_scapularis_rna-XM_042292599.1	XM_042292599.1
gene_10486	ntLink_502	829255	831841	-	I_scapularis_rna-XM_040223093.1	XM_040223093.1
gene_10493	ntLink_502	985432	986064	+	I_scapularis_rna-XM_040216736.1	XM_040216736.1
gene_10526	ntLink_504	5861	14392	-	I_scapularis_rna-XM_040220536.1	XM_040220536.1
gene_10525	ntLink_504	55342	55905	-	I_scapularis_rna-XM_040220537.1	XM_040220537.1
gene_10527	ntLink_504	74247	83847	-	I_scapularis_rna-XM_040219133.3	XM_040219133.3
gene_10528	ntLink_504	88752	89210	-	I_scapularis_rna-XM_002401526.5	XM_002401526.5
gene_10536	ntLink_504	114341	122673	+	I_scapularis_rna-XM_002435804.4	XM_002435804.4
gene_10529	ntLink_504	132541	155838	-	I_scapularis_rna-XM_040220531.2	XM_040220531.2
gene_10537	ntLink_504	156797	175463	+	I_scapularis_rna-XM_040220532.3	XM_040220532.3
gene_10530	ntLink_504	189083	192557	-	I_scapularis_rna-XM_029978729.4	XM_029978729.4
gene_10531	ntLink_504	218632	242620	-	I_scapularis_rna-XM_042293146.1	XM_042293146.1
gene_10543	ntLink_506	17062	19490	+	I_scapularis_rna-XM_040503462.1	XM_040503462.1
gene_10565	ntLink_506	149014	162100	-	I_scapularis_rna-XM_002403475.5	XM_002403475.5
gene_10566	ntLink_506	205688	218909	-	I_scapularis_rna-XM_002403475.5	XM_002403475.5
gene_11112	ntLink_524	82017	83228	+	I_scapularis_rna-XM_042291495.1	XM_042291495.1
gene_11106	ntLink_524	147238	149377	-	I_scapularis_rna-XM_040207577.2	XM_040207577.2
gene_11107	ntLink_524	150930	155979	-	I_scapularis_rna-XM_029970085.4	XM_029970085.4
gene_11108	ntLink_524	180743	260899	-	I_scapularis_rna-XM_040206689.3	XM_040206689.3
gene_11113	ntLink_524	272980	274028	+	I_scapularis_rna-XM_029975385.3	XM_029975385.3
gene_11114	ntLink_524	278777	338734	+	I_scapularis_rna-XM_042287486.1	XM_042287486.1
gene_11109	ntLink_524	392411	393454	-	I_scapularis_rna-XM_042288623.1	XM_042288623.1
gene_11110	ntLink_524	395238	395858	-	I_scapularis_rna-XM_040210104.2	XM_040210104.2
gene_11115	ntLink_524	545382	547115	+	I_scapularis_rna-XM_040220662.2	XM_040220662.2
gene_11116	ntLink_524	560346	561008	+	I_scapularis_rna-XM_029975384.4	XM_029975384.4
gene_11117	ntLink_524	570295	571275	+	I_scapularis_rna-XM_029975383.2	XM_029975383.2
gene_11151	ntLink_525	163827	164252	+	I_scapularis_rna-XM_040208854.2	XM_040208854.2
gene_11698	ntLink_526	16052	53053	-	I_scapularis_rna-XM_040223230.2	XM_040223230.2
gene_11699	ntLink_526	73125	111814	-	I_scapularis_rna-XM_040223230.2	XM_040223230.2
gene_11694	ntLink_526	148250	149046	+	I_scapularis_rna-XM_042291312.1	XM_042291312.1
gene_11700	ntLink_526	198642	201562	-	I_scapularis_rna-XM_042291312.1	XM_042291312.1
gene_11701	ntLink_526	222385	234055	-	I_scapularis_rna-XM_040209997.2	XM_040209997.2
gene_11695	ntLink_526	234449	240930	+	I_scapularis_rna-XM_040209994.2	XM_040209994.2
gene_11702	ntLink_526	245185	247852	-	I_scapularis_rna-XM_040209992.3	XM_040209992.3
gene_11703	ntLink_526	255977	262239	-	I_scapularis_rna-XM_042286784.1	XM_042286784.1
gene_11696	ntLink_526	316658	323213	+	I_scapularis_rna-XM_029988314.4	XM_029988314.4
gene_11704	ntLink_526	334414	348395	-	I_scapularis_rna-XM_029988313.4	XM_029988313.4
gene_11705	ntLink_526	359991	387731	-	I_scapularis_rna-XM_042286951.1	XM_042286951.1
gene_11697	ntLink_526	447911	449380	+	I_scapularis_rna-XM_042286650.1	XM_042286650.1
gene_11601	ntLink_531	6262	6968	+	I_scapularis_rna-XM_040211337.3	XM_040211337.3
gene_11602	ntLink_531	57407	78200	-	I_scapularis_rna-XM_042294092.1	XM_042294092.1
gene_11607	ntLink_533	25225	31376	+	I_scapularis_rna-XM_029988153.4	XM_029988153.4
gene_11609	ntLink_533	52423	62345	-	I_scapularis_rna-XM_042286147.1	XM_042286147.1
gene_11608	ntLink_533	78572	98677	+	I_scapularis_rna-XM_042286146.1	XM_042286146.1
gene_11610	ntLink_533	103529	139081	-	I_scapularis_rna-XM_040207402.3	XM_040207402.3
gene_11611	ntLink_533	246282	270437	-	I_scapularis_rna-XM_040207407.3	XM_040207407.3
gene_11621	ntLink_534	45918	47702	+	I_scapularis_rna-XM_002403843.5	XM_002403843.5
gene_11623	ntLink_534	52118	68819	-	I_scapularis_rna-XM_029966506.2	XM_029966506.2
gene_11624	ntLink_534	72989	106205	-	I_scapularis_rna-XM_029966512.3	XM_029966512.3
gene_11625	ntLink_534	461175	476931	-	I_scapularis_rna-XM_040210112.1	XM_040210112.1
gene_12225	ntLink_542	17226	18923	+	I_scapularis_rna-XM_029967983.4	XM_029967983.4
gene_12228	ntLink_542	30112	41004	-	I_scapularis_rna-XM_029970942.4	XM_029970942.4
gene_12226	ntLink_542	96912	98487	+	I_scapularis_rna-XM_002414529.5	XM_002414529.5
gene_12227	ntLink_542	111486	112978	+	I_scapularis_rna-XM_002414529.5	XM_002414529.5
gene_12229	ntLink_542	122074	137322	-	I_scapularis_rna-XM_029970994.4	XM_029970994.4
gene_12230	ntLink_542	175702	176814	-	I_scapularis_rna-XM_042294808.1	XM_042294808.1
gene_12231	ntLink_542	193464	196113	-	I_scapularis_rna-XM_040216365.1	XM_040216365.1
gene_12303	ntLink_549	258803	259303	+	I_scapularis_rna-XM_042290643.1	XM_042290643.1
gene_12306	ntLink_549	486737	515422	-	I_scapularis_rna-XM_029987988.4	XM_029987988.4
gene_12307	ntLink_549	522434	553177	-	I_scapularis_rna-XM_042289908.1	XM_042289908.1
gene_12304	ntLink_549	555059	608484	+	I_scapularis_rna-XM_029987990.3	XM_029987990.3
gene_12305	ntLink_549	616519	634328	+	I_scapularis_rna-XM_029987993.4	XM_029987993.4
gene_12838	ntLink_550	122309	123374	+	I_scapularis_rna-XM_002406887.4	XM_002406887.4
gene_12850	ntLink_550	130199	154423	-	I_scapularis_rna-XM_029989235.3	XM_029989235.3
gene_12839	ntLink_550	155476	156174	+	I_scapularis_rna-XM_002406889.4	XM_002406889.4
gene_12840	ntLink_550	196792	246327	+	I_scapularis_rna-XM_002406385.5	XM_002406385.5
gene_12851	ntLink_550	260270	262324	-	I_scapularis_rna-XM_002406386.3	XM_002406386.3
gene_12841	ntLink_550	300812	315606	+	I_scapularis_rna-XM_029993034.2	XM_029993034.2
gene_12852	ntLink_550	316080	332698	-	I_scapularis_rna-XM_029993013.4	XM_029993013.4
gene_12853	ntLink_550	345792	353846	-	I_scapularis_rna-XM_029993015.3	XM_029993015.3
gene_12842	ntLink_550	354337	372118	+	I_scapularis_rna-XM_029993016.4	XM_029993016.4
gene_12854	ntLink_550	389874	393231	-	I_scapularis_rna-XM_042289147.1	XM_042289147.1
gene_12843	ntLink_550	432923	435901	+	I_scapularis_rna-XM_029993021.4	XM_029993021.4
gene_12844	ntLink_550	442666	450480	+	I_scapularis_rna-XM_040222044.3	XM_040222044.3
gene_12845	ntLink_550	464060	467988	+	I_scapularis_rna-XM_040222046.3	XM_040222046.3
gene_12855	ntLink_550	483346	486043	-	I_scapularis_rna-XM_029993024.4	XM_029993024.4
gene_12846	ntLink_550	547582	588747	+	I_scapularis_rna-XM_042288827.1	XM_042288827.1
gene_12856	ntLink_550	612133	633688	-	I_scapularis_rna-XM_029972770.3	XM_029972770.3
gene_12847	ntLink_550	1034726	1093317	+	I_scapularis_rna-XM_042289146.1	XM_042289146.1
gene_12857	ntLink_550	1176835	1267860	-	I_scapularis_rna-XM_042289150.1	XM_042289150.1
gene_12858	ntLink_550	1197825	1199215	-	I_scapularis_rna-XM_040215789.1	XM_040215789.1
gene_12859	ntLink_550	1429960	1539250	-	I_scapularis_rna-XM_029984022.3	XM_029984022.3
gene_12848	ntLink_550	1520174	1523683	+	I_scapularis_rna-XM_042293710.1	XM_042293710.1
gene_12849	ntLink_550	1539934	1582882	+	I_scapularis_rna-XM_029984023.3	XM_029984023.3
gene_12983	ntLink_553	101865	114755	-	I_scapularis_rna-XM_042288453.1	XM_042288453.1
gene_12984	ntLink_553	131165	145946	-	I_scapularis_rna-XM_042288453.1	XM_042288453.1
gene_12971	ntLink_553	215247	232116	+	I_scapularis_rna-XM_042286733.1	XM_042286733.1
gene_12972	ntLink_553	293783	308637	+	I_scapularis_rna-XM_042292053.1	XM_042292053.1
gene_12973	ntLink_553	489985	511225	+	I_scapularis_rna-XM_040216914.1	XM_040216914.1
gene_13036	ntLink_559	21239	23501	+	I_scapularis_rna-XM_040503689.1	XM_040503689.1
gene_13037	ntLink_559	25840	66046	-	I_scapularis_rna-XM_040221943.3	XM_040221943.3
gene_13038	ntLink_559	170503	230027	-	I_scapularis_rna-XM_040221943.3	XM_040221943.3
gene_13039	ntLink_559	220417	224271	-	I_scapularis_rna-XM_040205422.3	XM_040205422.3
gene_13528	ntLink_563	141161	142552	+	I_scapularis_rna-XM_042291784.1	XM_042291784.1
gene_13529	ntLink_563	283358	284981	+	I_scapularis_rna-XM_040221030.1	XM_040221030.1
gene_13550	ntLink_565	32435	35234	-	I_scapularis_rna-XM_040222623.3	XM_040222623.3
gene_13551	ntLink_565	75453	77930	-	I_scapularis_rna-XM_040215003.3	XM_040215003.3
gene_13552	ntLink_565	78593	80983	-	I_scapularis_rna-XM_040218480.1	XM_040218480.1
gene_13553	ntLink_565	86573	87121	-	I_scapularis_rna-XM_042286421.1	XM_042286421.1
gene_13554	ntLink_565	170265	174663	-	I_scapularis_rna-XM_040212682.1	XM_040212682.1
gene_13567	ntLink_567	146968	149445	-	I_scapularis_rna-XM_040215003.3	XM_040215003.3
gene_13568	ntLink_567	149606	152268	-	I_scapularis_rna-XM_040503937.1	XM_040503937.1
gene_13569	ntLink_567	206398	237372	-	I_scapularis_rna-XM_029980422.3	XM_029980422.3
gene_13566	ntLink_567	217999	219423	+	I_scapularis_rna-XM_040206115.1	XM_040206115.1
gene_13570	ntLink_567	244441	251001	-	I_scapularis_rna-XM_029981393.4	XM_029981393.4
gene_13571	ntLink_567	251564	254260	-	I_scapularis_rna-XM_042290615.1	XM_042290615.1
gene_14039	ntLink_570	181090	192373	+	I_scapularis_rna-XM_040504987.2	XM_040504987.2
gene_14041	ntLink_570	196811	197499	+	I_scapularis_rna-XM_042291615.1	XM_042291615.1
gene_14040	ntLink_570	197614	198436	+	I_scapularis_rna-XM_040214013.1	XM_040214013.1
gene_14097	ntLink_575	23294	24131	-	I_scapularis_rna-XM_040502842.2	XM_040502842.2
gene_14089	ntLink_575	49335	53121	+	I_scapularis_rna-XM_040503067.2	XM_040503067.2
gene_14090	ntLink_575	77853	81473	+	I_scapularis_rna-XM_040210942.3	XM_040210942.3
gene_14091	ntLink_575	91594	94757	+	I_scapularis_rna-XM_042292953.1	XM_042292953.1
gene_14092	ntLink_575	95355	99249	+	I_scapularis_rna-XM_042287994.1	XM_042287994.1
gene_14098	ntLink_575	100446	103984	-	I_scapularis_rna-XM_042287995.1	XM_042287995.1
gene_14093	ntLink_575	109384	110526	+	I_scapularis_rna-XM_040215133.3	XM_040215133.3
gene_14099	ntLink_575	365390	367423	-	I_scapularis_rna-XM_029995128.4	XM_029995128.4
gene_14094	ntLink_575	371458	372099	+	I_scapularis_rna-XM_040501791.2	XM_040501791.2
gene_14100	ntLink_575	383478	390403	-	I_scapularis_rna-XM_002433679.5	XM_002433679.5
gene_14101	ntLink_575	422332	426030	-	I_scapularis_rna-XM_040503183.1	XM_040503183.1
gene_14095	ntLink_575	467061	506680	+	I_scapularis_rna-XM_040223420.3	XM_040223420.3
gene_14096	ntLink_575	521514	558806	+	I_scapularis_rna-XM_029984534.4	XM_029984534.4
gene_14102	ntLink_575	574641	655728	-	I_scapularis_rna-XM_029982214.4	XM_029982214.4
gene_14118	ntLink_576	149550	213642	+	I_scapularis_rna-XM_040210258.3	XM_040210258.3
gene_17946	contig_subseq582	481712	517132	+	I_scapularis_rna-XM_029986582.3	XM_029986582.3
gene_17947	contig_subseq582	601813	602544	-	I_scapularis_rna-XM_040210397.3	XM_040210397.3
gene_17948	contig_subseq582	614466	626589	-	I_scapularis_rna-XM_029969387.2	XM_029969387.2
gene_14807	ntLink_583	168631	189178	+	I_scapularis_rna-XM_040215297.2	XM_040215297.2
gene_14809	ntLink_583	222695	231970	-	I_scapularis_rna-XM_040215313.1	XM_040215313.1
gene_14808	ntLink_583	371059	380396	+	I_scapularis_rna-XM_029990869.2	XM_029990869.2
gene_14894	ntLink_589	10674	15250	+	I_scapularis_rna-XM_040223708.3	XM_040223708.3
gene_14895	ntLink_589	39199	44659	+	I_scapularis_rna-XM_040223724.3	XM_040223724.3
gene_14907	ntLink_589	72979	103449	-	I_scapularis_rna-XM_002400069.5	XM_002400069.5
gene_14896	ntLink_589	121474	162470	+	I_scapularis_rna-XM_029994634.4	XM_029994634.4
gene_14897	ntLink_589	156469	158673	+	I_scapularis_rna-XM_040498985.2	XM_040498985.2
gene_14898	ntLink_589	173150	202140	+	I_scapularis_rna-XM_040221953.3	XM_040221953.3
gene_14908	ntLink_589	182500	182930	-	I_scapularis_rna-XM_040213246.1	XM_040213246.1
gene_14899	ntLink_589	211312	230402	+	I_scapularis_rna-XM_040221953.3	XM_040221953.3
gene_14900	ntLink_589	243859	274957	+	I_scapularis_rna-XM_029966584.2	XM_029966584.2
gene_14909	ntLink_589	276359	278671	-	I_scapularis_rna-XM_040222907.3	XM_040222907.3
gene_14901	ntLink_589	607464	611029	+	I_scapularis_rna-XM_042293710.1	XM_042293710.1
gene_14902	ntLink_589	664788	668452	+	I_scapularis_rna-XM_029973166.4	XM_029973166.4
gene_14903	ntLink_589	673997	675198	+	I_scapularis_rna-XM_029980092.3	XM_029980092.3
gene_14904	ntLink_589	702521	707054	+	I_scapularis_rna-XM_042288965.1	XM_042288965.1
gene_14905	ntLink_589	708713	734095	+	I_scapularis_rna-XM_029973191.4	XM_029973191.4
gene_14906	ntLink_589	752492	796794	+	I_scapularis_rna-XM_029973177.4	XM_029973177.4
gene_14910	ntLink_589	804347	812916	-	I_scapularis_rna-XM_029973178.4	XM_029973178.4
gene_16031	ntLink_593	41023	59218	+	I_scapularis_rna-XM_040218499.1	XM_040218499.1
gene_16032	ntLink_593	129958	144613	+	I_scapularis_rna-XM_042290194.1	XM_042290194.1
gene_15454	ntLink_594	8732	40076	-	I_scapularis_rna-XM_029975487.3	XM_029975487.3
gene_15455	ntLink_594	62765	113035	-	I_scapularis_rna-XM_029975488.4	XM_029975488.4
gene_8370	ntLink_601	12892	13923	-	I_scapularis_rna-XM_042287452.1	XM_042287452.1
gene_8540	ntLink_607	27004	28516	+	I_scapularis_rna-XM_040215425.3	XM_040215425.3
gene_8545	ntLink_607	63472	79186	-	I_scapularis_rna-XM_042292865.1	XM_042292865.1
gene_8541	ntLink_607	141107	143677	+	I_scapularis_rna-XM_042292907.1	XM_042292907.1
gene_13660	contig_subseq609	22956	46455	+	I_scapularis_rna-XM_002410504.4	XM_002410504.4
gene_13662	contig_subseq609	95934	99454	+	I_scapularis_rna-XM_040218392.3	XM_040218392.3
gene_13661	contig_subseq609	97374	104200	+	I_scapularis_rna-XM_042291309.1	XM_042291309.1
gene_13659	contig_subseq609	115211	128611	-	I_scapularis_rna-XM_029978573.4	XM_029978573.4
gene_13663	contig_subseq609	144065	144856	+	I_scapularis_rna-XM_040210975.2	XM_040210975.2
gene_8594	ntLink_609	8951	79218	+	I_scapularis_rna-XM_029991449.2	XM_029991449.2
gene_8977	ntLink_615	14423	17478	-	I_scapularis_rna-XM_040222824.1	XM_040222824.1
gene_8978	ntLink_615	95805	97298	-	I_scapularis_rna-XM_040210767.1	XM_040210767.1
gene_8979	ntLink_615	105662	109178	-	I_scapularis_rna-XM_040218562.3	XM_040218562.3
gene_9619	ntLink_628	3557	5361	+	I_scapularis_rna-XM_029978112.3	XM_029978112.3
gene_9592	ntLink_628	22877	88694	-	I_scapularis_rna-XM_040220782.2	XM_040220782.2
gene_9620	ntLink_628	90553	109693	+	I_scapularis_rna-XM_040220777.3	XM_040220777.3
gene_9621	ntLink_628	124277	138035	+	I_scapularis_rna-XM_040220777.3	XM_040220777.3
gene_9593	ntLink_628	143456	148865	-	I_scapularis_rna-XM_040210090.2	XM_040210090.2
gene_9622	ntLink_628	149393	150670	+	I_scapularis_rna-XM_029994565.4	XM_029994565.4
gene_9594	ntLink_628	154180	163766	-	I_scapularis_rna-XM_002415192.5	XM_002415192.5
gene_9623	ntLink_628	164229	183648	+	I_scapularis_rna-XM_002415191.5	XM_002415191.5
gene_9624	ntLink_628	192338	194212	+	I_scapularis_rna-XM_040206632.3	XM_040206632.3
gene_9625	ntLink_628	223329	255099	+	I_scapularis_rna-XM_029995577.3	XM_029995577.3
gene_9626	ntLink_628	307621	309362	+	I_scapularis_rna-XM_040215368.3	XM_040215368.3
gene_9627	ntLink_628	322548	323909	+	I_scapularis_rna-XM_040216054.3	XM_040216054.3
gene_9595	ntLink_628	325354	342879	-	I_scapularis_rna-XM_029995582.4	XM_029995582.4
gene_9596	ntLink_628	992569	995100	-	I_scapularis_rna-XM_042290461.1	XM_042290461.1
gene_9597	ntLink_628	1042038	1042508	-	I_scapularis_rna-XM_042294556.1	XM_042294556.1
gene_9628	ntLink_628	1170622	1199750	+	I_scapularis_rna-XM_042291059.1	XM_042291059.1
gene_9638	ntLink_629	39056	39811	+	I_scapularis_rna-XM_040213663.1	XM_040213663.1
gene_9498	ntLink_631	51708	73504	-	I_scapularis_rna-XM_042293861.1	XM_042293861.1
gene_9496	ntLink_631	553724	555352	+	I_scapularis_rna-XM_040505002.2	XM_040505002.2
gene_9506	ntLink_633	7511	9550	+	I_scapularis_rna-XM_002410854.5	XM_002410854.5
gene_9508	ntLink_633	19247	51658	-	I_scapularis_rna-XM_029982100.3	XM_029982100.3
gene_9509	ntLink_633	82004	152251	-	I_scapularis_rna-XM_040207731.3	XM_040207731.3
gene_10542	ntLink_639	120525	122286	-	I_scapularis_rna-XM_040222138.1	XM_040222138.1
gene_10541	ntLink_639	122329	125662	-	I_scapularis_rna-XM_042293242.1	XM_042293242.1
gene_10274	ntLink_641	172296	176555	+	I_scapularis_rna-XM_002409137.3	XM_002409137.3
gene_10275	ntLink_641	219203	222107	+	I_scapularis_rna-XM_042290316.1	XM_042290316.1
gene_10276	ntLink_641	249413	250772	+	I_scapularis_rna-XM_040222836.1	XM_040222836.1
gene_10280	ntLink_641	267815	268984	-	I_scapularis_rna-XM_040214278.2	XM_040214278.2
gene_10279	ntLink_641	270152	271249	-	I_scapularis_rna-XM_040214507.1	XM_040214507.1
gene_10281	ntLink_641	284561	300416	-	I_scapularis_rna-XM_002415047.4	XM_002415047.4
gene_10277	ntLink_641	301208	403901	+	I_scapularis_rna-XM_002415046.5	XM_002415046.5
gene_10282	ntLink_641	372841	375042	-	I_scapularis_rna-XM_042291802.1	XM_042291802.1
gene_10278	ntLink_641	663681	687966	+	I_scapularis_rna-XM_029971676.4	XM_029971676.4
gene_10426	ntLink_646	208329	212050	-	I_scapularis_rna-XM_042289602.1	XM_042289602.1
gene_10410	ntLink_646	219235	225559	+	I_scapularis_rna-XM_042289602.1	XM_042289602.1
gene_10427	ntLink_646	241386	243613	-	I_scapularis_rna-XM_040216869.3	XM_040216869.3
gene_11152	ntLink_647	40360	40746	+	I_scapularis_rna-XM_042292361.1	XM_042292361.1
gene_11168	ntLink_648	52431	52883	+	I_scapularis_rna-XM_040207478.1	XM_040207478.1
gene_11170	ntLink_648	61988	64143	-	I_scapularis_rna-XM_042287448.1	XM_042287448.1
gene_11169	ntLink_648	94641	95240	+	I_scapularis_rna-XM_042290135.1	XM_042290135.1
gene_11171	ntLink_648	138018	143361	-	I_scapularis_rna-XM_042288367.1	XM_042288367.1
gene_10967	ntLink_650	12622	44708	-	I_scapularis_rna-XM_029970329.3	XM_029970329.3
gene_10961	ntLink_650	36982	37535	+	I_scapularis_rna-XM_040213246.1	XM_040213246.1
gene_10968	ntLink_650	159942	200227	-	I_scapularis_rna-XM_029970351.3	XM_029970351.3
gene_10969	ntLink_650	200886	201293	-	I_scapularis_rna-XM_029970352.3	XM_029970352.3
gene_10970	ntLink_650	211243	244745	-	I_scapularis_rna-XM_029970350.3	XM_029970350.3
gene_10962	ntLink_650	246627	271027	+	I_scapularis_rna-XM_029970326.3	XM_029970326.3
gene_10963	ntLink_650	283403	284362	+	I_scapularis_rna-XM_042291388.1	XM_042291388.1
gene_10971	ntLink_650	288201	299312	-	I_scapularis_rna-XM_002434317.4	XM_002434317.4
gene_10964	ntLink_650	300020	308865	+	I_scapularis_rna-XM_002434318.4	XM_002434318.4
gene_11031	ntLink_656	28412	42343	+	I_scapularis_rna-XM_029989830.3	XM_029989830.3
gene_11034	ntLink_656	59943	94303	-	I_scapularis_rna-XM_029975689.4	XM_029975689.4
gene_11032	ntLink_656	88121	88435	+	I_scapularis_rna-XM_042291216.1	XM_042291216.1
gene_11035	ntLink_656	131419	166420	-	I_scapularis_rna-XM_029974256.3	XM_029974256.3
gene_11036	ntLink_656	212721	222150	-	I_scapularis_rna-XM_042288700.1	XM_042288700.1
gene_11033	ntLink_656	385881	388634	+	I_scapularis_rna-XM_042292435.1	XM_042292435.1
gene_20471	contig_subseq657	140725	141147	-	I_scapularis_rna-XM_029977711.3	XM_029977711.3
gene_11049	ntLink_657	1108	1636	+	I_scapularis_rna-XM_040218466.1	XM_040218466.1
gene_11050	ntLink_657	1652	1948	+	I_scapularis_rna-XM_042290207.1	XM_042290207.1
gene_11051	ntLink_657	175342	177487	+	I_scapularis_rna-XM_040217891.3	XM_040217891.3
gene_11580	ntLink_661	125467	127499	-	I_scapularis_rna-XM_040208516.1	XM_040208516.1
gene_11581	ntLink_661	215853	217634	-	I_scapularis_rna-XM_040211391.1	XM_040211391.1
gene_11579	ntLink_661	246575	353176	+	I_scapularis_rna-XM_029993706.4	XM_029993706.4
gene_11599	ntLink_663	12537	14797	+	I_scapularis_rna-XM_042287601.1	XM_042287601.1
gene_11618	ntLink_667	23835	51841	+	I_scapularis_rna-XM_029973244.3	XM_029973244.3
gene_11619	ntLink_667	72930	75449	+	I_scapularis_rna-XM_040209206.1	XM_040209206.1
gene_11620	ntLink_667	220560	238400	+	I_scapularis_rna-XM_029972390.4	XM_029972390.4
gene_11622	ntLink_667	308428	312484	-	I_scapularis_rna-XM_029992432.3	XM_029992432.3
gene_12219	ntLink_673	63730	65187	-	I_scapularis_rna-XM_040217805.3	XM_040217805.3
gene_12220	ntLink_673	86190	87509	-	I_scapularis_rna-XM_040222657.2	XM_040222657.2
gene_12221	ntLink_673	115627	116808	-	I_scapularis_rna-XM_042286822.1	XM_042286822.1
gene_12216	ntLink_673	277878	283542	+	I_scapularis_rna-XM_029981785.4	XM_029981785.4
gene_12217	ntLink_673	417248	431013	+	I_scapularis_rna-XM_029981782.4	XM_029981782.4
gene_12222	ntLink_673	448786	516870	-	I_scapularis_rna-XM_029981787.3	XM_029981787.3
gene_12218	ntLink_673	517375	532800	+	I_scapularis_rna-XM_029981788.4	XM_029981788.4
gene_12259	ntLink_678	1203	2170	-	I_scapularis_rna-XM_040206306.1	XM_040206306.1
gene_12260	ntLink_678	236272	238086	-	I_scapularis_rna-XM_042287670.1	XM_042287670.1
gene_12261	ntLink_678	401711	415503	-	I_scapularis_rna-XM_029979134.4	XM_029979134.4
gene_12267	ntLink_679	39400	40650	-	I_scapularis_rna-XM_040216619.1	XM_040216619.1
gene_12266	ntLink_679	50217	53017	+	I_scapularis_rna-XM_040216307.1	XM_040216307.1
gene_12791	ntLink_680	8447	9128	-	I_scapularis_rna-XM_040215934.2	XM_040215934.2
gene_12789	ntLink_680	14848	17554	+	I_scapularis_rna-XM_040219900.3	XM_040219900.3
gene_12792	ntLink_680	47421	48314	-	I_scapularis_rna-XM_042291801.1	XM_042291801.1
gene_12793	ntLink_680	79569	84701	-	I_scapularis_rna-XM_040502746.2	XM_040502746.2
gene_12790	ntLink_680	153665	166828	+	I_scapularis_rna-XM_042291797.1	XM_042291797.1
gene_12894	ntLink_684	120089	300000	-	I_scapularis_rna-XM_029982889.4	XM_029982889.4
gene_12955	ntLink_686	6045	53610	+	I_scapularis_rna-XM_029981236.4	XM_029981236.4
gene_12974	ntLink_686	146723	151310	-	I_scapularis_rna-XM_029982630.4	XM_029982630.4
gene_12956	ntLink_686	218028	272965	+	I_scapularis_rna-XM_029982900.3	XM_029982900.3
gene_12975	ntLink_686	226692	228715	-	I_scapularis_rna-XM_029993636.2	XM_029993636.2
gene_12976	ntLink_686	295044	314214	-	I_scapularis_rna-XM_002401285.5	XM_002401285.5
gene_12957	ntLink_686	314607	339719	+	I_scapularis_rna-XM_029988201.3	XM_029988201.3
gene_12977	ntLink_686	327875	329232	-	I_scapularis_rna-XM_040207974.1	XM_040207974.1
gene_12958	ntLink_686	355816	357644	+	I_scapularis_rna-XM_040504208.1	XM_040504208.1
gene_12978	ntLink_686	363527	471660	-	I_scapularis_rna-XM_029988199.4	XM_029988199.4
gene_12959	ntLink_686	472569	536653	+	I_scapularis_rna-XM_029988194.4	XM_029988194.4
gene_12979	ntLink_686	592281	678593	-	I_scapularis_rna-XM_029982886.4	XM_029982886.4
gene_12960	ntLink_686	681860	683349	+	I_scapularis_rna-XM_042290449.1	XM_042290449.1
gene_12961	ntLink_686	685663	686658	+	I_scapularis_rna-XM_042291905.1	XM_042291905.1
gene_12962	ntLink_686	688170	689137	+	I_scapularis_rna-XM_042289221.1	XM_042289221.1
gene_12963	ntLink_686	691282	737227	+	I_scapularis_rna-XM_029982884.4	XM_029982884.4
gene_12980	ntLink_686	747618	773476	-	I_scapularis_rna-XM_040223409.3	XM_040223409.3
gene_12964	ntLink_686	828403	829437	+	I_scapularis_rna-XM_002413882.3	XM_002413882.3
gene_12981	ntLink_686	831697	836923	-	I_scapularis_rna-XM_040210230.2	XM_040210230.2
gene_12965	ntLink_686	837594	899347	+	I_scapularis_rna-XM_029982881.3	XM_029982881.3
gene_12966	ntLink_686	980835	982517	+	I_scapularis_rna-XM_040208375.1	XM_040208375.1
gene_12982	ntLink_686	1002765	1102373	-	I_scapularis_rna-XM_029982878.3	XM_029982878.3
gene_12967	ntLink_686	1145024	1169727	+	I_scapularis_rna-XM_029974043.3	XM_029974043.3
gene_13435	ntLink_691	20247	23129	-	I_scapularis_rna-XM_040213500.1	XM_040213500.1
gene_13459	ntLink_692	212	2965	-	I_scapularis_rna-XM_040208514.2	XM_040208514.2
gene_13453	ntLink_692	19311	19673	+	I_scapularis_rna-XM_040218023.1	XM_040218023.1
gene_15640	contig_subseq703	511	5105	-	I_scapularis_rna-XM_042286719.1	XM_042286719.1
gene_15580	contig_subseq703	32455	32931	+	I_scapularis_rna-XM_040220590.3	XM_040220590.3
gene_6157	ntLink_706	7664	174994	-	I_scapularis_rna-XM_029978523.4	XM_029978523.4
gene_6160	ntLink_706	27077	27685	-	I_scapularis_rna-XM_040207475.1	XM_040207475.1
gene_6158	ntLink_706	84779	85777	-	I_scapularis_rna-XM_040208386.3	XM_040208386.3
gene_6159	ntLink_706	163435	164181	-	I_scapularis_rna-XM_040207812.2	XM_040207812.2
gene_6148	ntLink_706	178032	231185	+	I_scapularis_rna-XM_029978527.4	XM_029978527.4
gene_6149	ntLink_706	330045	371635	+	I_scapularis_rna-XM_040210533.2	XM_040210533.2
gene_6150	ntLink_706	395332	396501	+	I_scapularis_rna-XM_042287651.1	XM_042287651.1
gene_6170	ntLink_707	449298	451715	+	I_scapularis_rna-XM_042288267.1	XM_042288267.1
gene_6174	ntLink_707	450204	469076	-	I_scapularis_rna-XM_029974381.3	XM_029974381.3
gene_6171	ntLink_707	469638	471855	+	I_scapularis_rna-XM_042292362.1	XM_042292362.1
gene_6887	ntLink_714	13149	75383	+	I_scapularis_rna-XM_040205332.3	XM_040205332.3
gene_6888	ntLink_714	151335	153780	+	I_scapularis_rna-XM_040214894.3	XM_040214894.3
gene_6889	ntLink_714	154135	155898	-	I_scapularis_rna-XM_042290420.1	XM_042290420.1
gene_6909	ntLink_715	158518	235844	-	I_scapularis_rna-XM_029977401.4	XM_029977401.4
gene_7750	ntLink_726	30999	68916	+	I_scapularis_rna-XM_040504104.2	XM_040504104.2
gene_7751	ntLink_726	77863	90845	+	I_scapularis_rna-XM_042291356.1	XM_042291356.1
gene_7752	ntLink_726	159422	196010	+	I_scapularis_rna-XM_040504095.2	XM_040504095.2
gene_7753	ntLink_726	252104	294136	+	I_scapularis_rna-XM_029983246.4	XM_029983246.4
gene_7738	ntLink_726	282401	282790	-	I_scapularis_rna-XM_040222564.1	XM_040222564.1
gene_7754	ntLink_726	302326	449653	+	I_scapularis_rna-XM_029990002.4	XM_029990002.4
gene_7739	ntLink_726	362864	364838	-	I_scapularis_rna-XM_042291370.1	XM_042291370.1
gene_7740	ntLink_726	458954	464218	-	I_scapularis_rna-XM_029983253.4	XM_029983253.4
gene_7741	ntLink_726	716447	719216	-	I_scapularis_rna-XM_040207110.3	XM_040207110.3
gene_7755	ntLink_726	843156	844346	+	I_scapularis_rna-XM_040213899.1	XM_040213899.1
gene_7805	ntLink_728	55741	57584	+	I_scapularis_rna-XM_042287601.1	XM_042287601.1
gene_7806	ntLink_728	146550	148079	+	I_scapularis_rna-XM_040502344.2	XM_040502344.2
gene_7809	ntLink_728	299749	300450	-	I_scapularis_rna-XM_029972003.3	XM_029972003.3
gene_8362	ntLink_732	39147	40049	-	I_scapularis_rna-XM_040208212.1	XM_040208212.1
gene_8427	ntLink_736	241003	254725	+	I_scapularis_rna-XM_029977594.4	XM_029977594.4
gene_8428	ntLink_736	247303	248091	+	I_scapularis_rna-XM_040502512.1	XM_040502512.1
gene_8430	ntLink_736	299560	317738	-	I_scapularis_rna-XM_029975795.4	XM_029975795.4
gene_8429	ntLink_736	358933	366646	+	I_scapularis_rna-XM_029975795.4	XM_029975795.4
gene_8519	ntLink_739	231785	245465	+	I_scapularis_rna-XM_002411109.4	XM_002411109.4
gene_8522	ntLink_739	274497	276440	-	I_scapularis_rna-XM_042292913.1	XM_042292913.1
gene_8520	ntLink_739	283998	284333	+	I_scapularis_rna-XM_040219523.1	XM_040219523.1
gene_8521	ntLink_739	284353	285075	+	I_scapularis_rna-XM_040219542.1	XM_040219542.1
gene_8930	ntLink_745	4127	4651	+	I_scapularis_rna-XM_029978772.4	XM_029978772.4
gene_8934	ntLink_745	37405	64669	-	I_scapularis_rna-XM_029975428.3	XM_029975428.3
gene_8931	ntLink_745	65382	65621	+	I_scapularis_rna-XM_040223287.2	XM_040223287.2
gene_8932	ntLink_745	66152	76565	+	I_scapularis_rna-XM_029975429.3	XM_029975429.3
gene_8935	ntLink_745	83518	106332	-	I_scapularis_rna-XM_002399203.4	XM_002399203.4
gene_8936	ntLink_745	118432	121183	-	I_scapularis_rna-XM_040223302.1	XM_040223302.1
gene_8933	ntLink_745	153710	156685	+	I_scapularis_rna-XM_040206292.1	XM_040206292.1
gene_8937	ntLink_745	169308	172056	-	I_scapularis_rna-XM_040223302.1	XM_040223302.1
gene_8938	ntLink_745	189856	193362	-	I_scapularis_rna-XM_040223302.1	XM_040223302.1
gene_8963	ntLink_747	24645	26967	+	I_scapularis_rna-XM_040210760.1	XM_040210760.1
gene_8966	ntLink_747	78546	92744	-	I_scapularis_rna-XM_029975799.3	XM_029975799.3
gene_8964	ntLink_747	109710	110981	+	I_scapularis_rna-XM_040219549.2	XM_040219549.2
gene_8967	ntLink_747	202367	203271	-	I_scapularis_rna-XM_040207930.1	XM_040207930.1
gene_8968	ntLink_747	258498	260708	-	I_scapularis_rna-XM_040223747.1	XM_040223747.1
gene_8965	ntLink_747	489666	491133	+	I_scapularis_rna-XM_042293280.1	XM_042293280.1
gene_8986	ntLink_749	14154	41581	-	I_scapularis_rna-XM_042291834.1	XM_042291834.1
gene_9000	ntLink_749	81655	87927	+	I_scapularis_rna-XM_040216517.1	XM_040216517.1
gene_8987	ntLink_749	239204	241835	-	I_scapularis_rna-XM_029983104.2	XM_029983104.2
gene_8988	ntLink_749	248805	285347	-	I_scapularis_rna-XM_042291752.1	XM_042291752.1
gene_8989	ntLink_749	327163	328505	-	I_scapularis_rna-XM_040222149.2	XM_040222149.2
gene_8990	ntLink_749	331996	386002	-	I_scapularis_rna-XM_042291753.1	XM_042291753.1
gene_8991	ntLink_749	415518	445402	-	I_scapularis_rna-XM_042291759.1	XM_042291759.1
gene_9001	ntLink_749	508390	526234	+	I_scapularis_rna-XM_040504008.2	XM_040504008.2
gene_8992	ntLink_749	575982	715472	-	I_scapularis_rna-XM_042291226.1	XM_042291226.1
gene_8993	ntLink_749	939421	943118	-	I_scapularis_rna-XM_040219026.1	XM_040219026.1
gene_8828	ntLink_751	162734	165187	-	I_scapularis_rna-XM_042289057.1	XM_042289057.1
gene_8829	ntLink_751	229513	231977	-	I_scapularis_rna-XM_029982505.4	XM_029982505.4
gene_8827	ntLink_751	246329	247135	+	I_scapularis_rna-XM_040223216.1	XM_040223216.1
gene_8885	ntLink_754	345682	348497	-	I_scapularis_rna-XM_042290104.1	XM_042290104.1
gene_8871	ntLink_754	431037	432191	+	I_scapularis_rna-XM_040212740.2	XM_040212740.2
gene_9543	ntLink_758	57176	58510	+	I_scapularis_rna-XM_040210316.2	XM_040210316.2
gene_9575	ntLink_759	17445	19123	+	I_scapularis_rna-XM_042294750.1	XM_042294750.1
gene_9576	ntLink_759	156530	159805	+	I_scapularis_rna-XM_040499387.2	XM_040499387.2
gene_9577	ntLink_759	239503	240530	+	I_scapularis_rna-XM_042289121.1	XM_042289121.1
gene_9578	ntLink_759	286254	289183	+	I_scapularis_rna-XM_002399868.4	XM_002399868.4
gene_9473	ntLink_760	68666	70435	-	I_scapularis_rna-XM_029986433.4	XM_029986433.4
gene_9493	ntLink_764	150	1106	+	I_scapularis_rna-XM_002415598.5	XM_002415598.5
gene_9494	ntLink_764	65269	91175	+	I_scapularis_rna-XM_040218659.3	XM_040218659.3
gene_9495	ntLink_764	122645	123910	+	I_scapularis_rna-XM_040222922.3	XM_040222922.3
gene_9497	ntLink_764	151226	153955	-	I_scapularis_rna-XM_040216245.1	XM_040216245.1
gene_9507	ntLink_766	50709	84545	-	I_scapularis_rna-XM_042293356.1	XM_042293356.1
gene_10506	ntLink_769	10864	12651	+	I_scapularis_rna-XM_040500896.2	XM_040500896.2
gene_10507	ntLink_769	23501	25922	+	I_scapularis_rna-XM_040210294.2	XM_040210294.2
gene_10508	ntLink_769	34013	35736	+	I_scapularis_rna-XM_042291293.1	XM_042291293.1
gene_10249	ntLink_771	66946	72187	-	I_scapularis_rna-XM_042288367.1	XM_042288367.1
gene_10250	ntLink_771	266904	267956	-	I_scapularis_rna-XM_029979198.2	XM_029979198.2
gene_10251	ntLink_771	403375	404309	-	I_scapularis_rna-XM_040207930.1	XM_040207930.1
gene_10270	ntLink_772	176173	178258	-	I_scapularis_rna-XM_042292869.1	XM_042292869.1
gene_10271	ntLink_773	113785	114945	+	I_scapularis_rna-XM_040504785.2	XM_040504785.2
gene_10273	ntLink_773	115420	117778	-	I_scapularis_rna-XM_040216398.2	XM_040216398.2
gene_10272	ntLink_773	265042	265419	+	I_scapularis_rna-XM_040222564.1	XM_040222564.1
gene_10294	ntLink_775	73582	75162	-	I_scapularis_rna-XM_040502916.1	XM_040502916.1
gene_10359	ntLink_777	167067	167846	-	I_scapularis_rna-XM_040503779.2	XM_040503779.2
gene_10411	ntLink_779	8108	57281	-	I_scapularis_rna-XM_040207523.3	XM_040207523.3
gene_10412	ntLink_779	189733	235646	-	I_scapularis_rna-XM_029982349.4	XM_029982349.4
gene_10404	ntLink_779	237134	257150	+	I_scapularis_rna-XM_040222257.3	XM_040222257.3
gene_10413	ntLink_779	275359	324584	-	I_scapularis_rna-XM_029989408.4	XM_029989408.4
gene_10405	ntLink_779	325500	329434	+	I_scapularis_rna-XM_002408308.5	XM_002408308.5
gene_10406	ntLink_779	332738	340442	+	I_scapularis_rna-XM_029989412.4	XM_029989412.4
gene_10407	ntLink_779	342607	343857	+	I_scapularis_rna-XM_042292969.1	XM_042292969.1
gene_10414	ntLink_779	350046	366955	-	I_scapularis_rna-XM_029989413.4	XM_029989413.4
gene_10415	ntLink_779	425316	520970	-	I_scapularis_rna-XM_029989414.4	XM_029989414.4
gene_10416	ntLink_779	531622	536473	-	I_scapularis_rna-XM_040503434.1	XM_040503434.1
gene_10417	ntLink_779	574687	581762	-	I_scapularis_rna-XM_042288792.1	XM_042288792.1
gene_10408	ntLink_779	625790	687378	+	I_scapularis_rna-XM_029967520.4	XM_029967520.4
gene_10409	ntLink_779	791736	815771	+	I_scapularis_rna-XM_040503623.2	XM_040503623.2
gene_10893	ntLink_781	1097	16081	+	I_scapularis_rna-XM_040502832.2	XM_040502832.2
gene_10894	ntLink_781	29799	167372	+	I_scapularis_rna-XM_029975546.4	XM_029975546.4
gene_10895	ntLink_781	194501	196612	+	I_scapularis_rna-XM_029994949.4	XM_029994949.4
gene_10896	ntLink_781	217338	228438	+	I_scapularis_rna-XM_040207336.3	XM_040207336.3
gene_10899	ntLink_781	236215	245232	-	I_scapularis_rna-XM_040207335.3	XM_040207335.3
gene_10897	ntLink_781	252820	253422	+	I_scapularis_rna-XM_040212403.2	XM_040212403.2
gene_10898	ntLink_781	262397	278231	+	I_scapularis_rna-XM_040212393.3	XM_040212393.3
gene_11018	ntLink_788	85216	89164	+	I_scapularis_rna-XM_042287161.1	XM_042287161.1
gene_11019	ntLink_788	253444	269939	+	I_scapularis_rna-XM_042287161.1	XM_042287161.1
gene_11020	ntLink_788	326988	328085	+	I_scapularis_rna-XM_040223251.1	XM_040223251.1
gene_11025	ntLink_788	444516	445098	-	I_scapularis_rna-XM_040212447.1	XM_040212447.1
gene_11021	ntLink_788	470900	471973	+	I_scapularis_rna-XM_029967937.4	XM_029967937.4
gene_11502	ntLink_791	169529	202635	+	I_scapularis_rna-XM_040222858.2	XM_040222858.2
gene_4096	ntLink_803	11964	49690	+	I_scapularis_rna-XM_042293820.1	XM_042293820.1
gene_4097	ntLink_803	314660	315772	+	I_scapularis_rna-XM_040207152.1	XM_040207152.1
gene_4141	ntLink_806	52455	69718	+	I_scapularis_rna-XM_029967807.3	XM_029967807.3
gene_4143	ntLink_806	70261	70896	-	I_scapularis_rna-XM_002409095.4	XM_002409095.4
gene_4144	ntLink_806	250662	256172	-	I_scapularis_rna-XM_029967801.4	XM_029967801.4
gene_4145	ntLink_806	270786	274626	-	I_scapularis_rna-XM_002413211.2	XM_002413211.2
gene_4164	ntLink_808	90970	109307	+	I_scapularis_rna-XM_029969498.4	XM_029969498.4
gene_4170	ntLink_808	139743	143471	-	I_scapularis_rna-XM_040219151.1	XM_040219151.1
gene_4165	ntLink_808	162669	163058	+	I_scapularis_rna-XM_040221942.1	XM_040221942.1
gene_4690	ntLink_814	339499	352451	-	I_scapularis_rna-XM_042292885.1	XM_042292885.1
gene_4691	ntLink_814	386041	391511	-	I_scapularis_rna-XM_042292974.1	XM_042292974.1
gene_4692	ntLink_814	429786	432654	-	I_scapularis_rna-XM_042289140.1	XM_042289140.1
gene_4714	ntLink_814	527751	530662	+	I_scapularis_rna-XM_042291479.1	XM_042291479.1
gene_4745	ntLink_815	1660	54451	+	I_scapularis_rna-XM_029980404.4	XM_029980404.4
gene_4715	ntLink_815	27268	28137	-	I_scapularis_rna-XM_040502385.2	XM_040502385.2
gene_4716	ntLink_815	70862	74116	-	I_scapularis_rna-XM_029980870.4	XM_029980870.4
gene_4746	ntLink_815	178464	180812	+	I_scapularis_rna-XM_040221410.3	XM_040221410.3
gene_4717	ntLink_815	219375	219983	-	I_scapularis_rna-XM_042293075.1	XM_042293075.1
gene_4747	ntLink_815	224621	244468	+	I_scapularis_rna-XM_029980875.3	XM_029980875.3
gene_4748	ntLink_815	259277	279183	+	I_scapularis_rna-XM_029980875.3	XM_029980875.3
gene_4749	ntLink_815	290277	326865	+	I_scapularis_rna-XM_029980884.3	XM_029980884.3
gene_4750	ntLink_815	330545	335828	+	I_scapularis_rna-XM_029980875.3	XM_029980875.3
gene_4751	ntLink_815	340910	355619	+	I_scapularis_rna-XM_029980875.3	XM_029980875.3
gene_4752	ntLink_815	365269	399784	+	I_scapularis_rna-XM_029980884.3	XM_029980884.3
gene_4753	ntLink_815	430031	447640	+	I_scapularis_rna-XM_002399531.5	XM_002399531.5
gene_4718	ntLink_815	572695	575307	-	I_scapularis_rna-XM_042289662.1	XM_042289662.1
gene_5315	ntLink_821	137165	139097	+	I_scapularis_rna-XM_040213091.1	XM_040213091.1
gene_5316	ntLink_821	143120	145281	+	I_scapularis_rna-XM_040213090.2	XM_040213090.2
gene_5320	ntLink_821	179017	194558	-	I_scapularis_rna-XM_029981387.3	XM_029981387.3
gene_5317	ntLink_821	367658	370563	+	I_scapularis_rna-XM_040217980.1	XM_040217980.1
gene_5453	ntLink_827	23737	38157	+	I_scapularis_rna-XM_029985334.2	XM_029985334.2
gene_5454	ntLink_827	43814	59069	+	I_scapularis_rna-XM_029993488.4	XM_029993488.4
gene_5457	ntLink_827	61989	62342	-	I_scapularis_rna-XM_002402753.3	XM_002402753.3
gene_5455	ntLink_827	87889	105817	+	I_scapularis_rna-XM_029969643.3	XM_029969643.3
gene_5456	ntLink_827	119321	119893	+	I_scapularis_rna-XM_040215196.1	XM_040215196.1
gene_5491	ntLink_828	19590	21682	-	I_scapularis_rna-XM_042287975.1	XM_042287975.1
gene_5492	ntLink_828	273511	275004	-	I_scapularis_rna-XM_040209236.2	XM_040209236.2
gene_5981	ntLink_831	14913	26112	-	I_scapularis_rna-XM_029985162.3	XM_029985162.3
gene_5982	ntLink_831	165357	190232	-	I_scapularis_rna-XM_042292406.1	XM_042292406.1
gene_5979	ntLink_831	170281	172208	+	I_scapularis_rna-XM_042287625.1	XM_042287625.1
gene_5980	ntLink_831	291897	301426	+	I_scapularis_rna-XM_040207529.3	XM_040207529.3
gene_5955	ntLink_840	246594	303905	+	I_scapularis_rna-XM_042291871.1	XM_042291871.1
gene_5962	ntLink_840	358106	385355	-	I_scapularis_rna-XM_029992213.4	XM_029992213.4
gene_5956	ntLink_840	393210	393582	+	I_scapularis_rna-XM_040223367.2	XM_040223367.2
gene_5957	ntLink_840	394902	396992	+	I_scapularis_rna-XM_040214915.1	XM_040214915.1
gene_5963	ntLink_840	401714	429053	-	I_scapularis_rna-XM_029992221.4	XM_029992221.4
gene_5964	ntLink_840	444754	463306	-	I_scapularis_rna-XM_029992221.4	XM_029992221.4
gene_5958	ntLink_840	564503	573927	+	I_scapularis_rna-XM_029971887.4	XM_029971887.4
gene_5959	ntLink_840	582389	587579	+	I_scapularis_rna-XM_002404893.5	XM_002404893.5
gene_5960	ntLink_840	590372	605278	+	I_scapularis_rna-XM_029971884.2	XM_029971884.2
gene_5961	ntLink_840	639758	643986	+	I_scapularis_rna-XM_029971885.4	XM_029971885.4
gene_6821	ntLink_841	122374	133713	-	I_scapularis_rna-XM_029969758.4	XM_029969758.4
gene_6820	ntLink_841	161440	162106	+	I_scapularis_rna-XM_029989364.2	XM_029989364.2
gene_6936	ntLink_848	5366	6771	+	I_scapularis_rna-XM_040218643.1	XM_040218643.1
gene_6937	ntLink_848	16723	23259	+	I_scapularis_rna-XM_029976633.2	XM_029976633.2
gene_6938	ntLink_848	32861	34654	+	I_scapularis_rna-XM_002403923.4	XM_002403923.4
gene_6906	ntLink_848	57271	92811	-	I_scapularis_rna-XM_040218646.3	XM_040218646.3
gene_6939	ntLink_848	93728	93979	+	I_scapularis_rna-XM_040210417.1	XM_040210417.1
gene_6941	ntLink_848	94062	100006	+	I_scapularis_rna-XM_042293386.1	XM_042293386.1
gene_6940	ntLink_848	98896	113854	+	I_scapularis_rna-XM_042288949.1	XM_042288949.1
gene_6907	ntLink_848	127658	195620	-	I_scapularis_rna-XM_040218647.3	XM_040218647.3
gene_6942	ntLink_848	196134	209460	+	I_scapularis_rna-XM_042288947.1	XM_042288947.1
gene_6908	ntLink_848	602102	604516	-	I_scapularis_rna-XM_029987514.4	XM_029987514.4
gene_6704	ntLink_850	91998	94216	-	I_scapularis_rna-XM_040502802.1	XM_040502802.1
gene_6705	ntLink_850	234870	238597	-	I_scapularis_rna-XM_029977722.3	XM_029977722.3
gene_6697	ntLink_850	252876	264218	+	I_scapularis_rna-XM_040219922.3	XM_040219922.3
gene_6698	ntLink_850	277044	299990	+	I_scapularis_rna-XM_040207944.2	XM_040207944.2
gene_6699	ntLink_850	307130	332732	+	I_scapularis_rna-XM_029967584.2	XM_029967584.2
gene_6706	ntLink_850	354959	394569	-	I_scapularis_rna-XM_029976442.4	XM_029976442.4
gene_7622	ntLink_854	24040	166838	-	I_scapularis_rna-XM_042292519.1	XM_042292519.1
gene_7623	ntLink_854	137361	139590	-	I_scapularis_rna-XM_040503075.2	XM_040503075.2
gene_7646	ntLink_855	3676	9302	-	I_scapularis_rna-XM_042293746.1	XM_042293746.1
gene_7634	ntLink_855	239957	241033	+	I_scapularis_rna-XM_029985217.4	XM_029985217.4
gene_7635	ntLink_855	246906	248617	+	I_scapularis_rna-XM_002402664.5	XM_002402664.5
gene_7636	ntLink_855	255724	257837	+	I_scapularis_rna-XM_029975006.4	XM_029975006.4
gene_7637	ntLink_855	265477	266897	+	I_scapularis_rna-XM_002411939.5	XM_002411939.5
gene_7638	ntLink_855	272865	274261	+	I_scapularis_rna-XM_029975006.4	XM_029975006.4
gene_7639	ntLink_855	281018	281680	+	I_scapularis_rna-XM_040211288.1	XM_040211288.1
gene_7640	ntLink_855	292816	293821	+	I_scapularis_rna-XM_029975006.4	XM_029975006.4
gene_7641	ntLink_855	318841	319893	+	I_scapularis_rna-XM_002411939.5	XM_002411939.5
gene_7642	ntLink_855	324592	325128	+	I_scapularis_rna-XM_040211300.3	XM_040211300.3
gene_7643	ntLink_855	331153	332692	+	I_scapularis_rna-XM_042292699.1	XM_042292699.1
gene_7644	ntLink_855	339006	358543	+	I_scapularis_rna-XM_040214736.3	XM_040214736.3
gene_7645	ntLink_855	397327	402561	+	I_scapularis_rna-XM_040214736.3	XM_040214736.3
gene_7756	ntLink_859	41415	60951	+	I_scapularis_rna-XM_029975483.3	XM_029975483.3
gene_7517	ntLink_862	166804	168178	+	I_scapularis_rna-XM_042287078.1	XM_042287078.1
gene_8071	ntLink_870	172806	173462	+	I_scapularis_rna-XM_042289726.1	XM_042289726.1
gene_8809	ntLink_881	101561	116614	+	I_scapularis_rna-XM_040223131.3	XM_040223131.3
gene_8811	ntLink_881	198575	253068	-	I_scapularis_rna-XM_040207389.3	XM_040207389.3
gene_8812	ntLink_881	278233	338872	-	I_scapularis_rna-XM_040205582.2	XM_040205582.2
gene_8813	ntLink_881	368054	492566	-	I_scapularis_rna-XM_029985986.4	XM_029985986.4
gene_8870	ntLink_887	144617	151567	-	I_scapularis_rna-XM_040499685.1	XM_040499685.1
gene_9526	ntLink_889	81358	83384	+	I_scapularis_rna-XM_040206700.2	XM_040206700.2
gene_9470	ntLink_893	56527	77091	+	I_scapularis_rna-XM_040217595.3	XM_040217595.3
gene_9471	ntLink_893	103754	140890	+	I_scapularis_rna-XM_029975636.3	XM_029975636.3
gene_9501	ntLink_898	61251	104893	+	I_scapularis_rna-XM_029990871.4	XM_029990871.4
gene_1980	ntLink_901	8314	22106	+	I_scapularis_rna-XM_002416160.5	XM_002416160.5
gene_1983	ntLink_901	40198	61642	-	I_scapularis_rna-XM_029994258.4	XM_029994258.4
gene_1981	ntLink_901	63034	93704	+	I_scapularis_rna-XM_029994259.4	XM_029994259.4
gene_1984	ntLink_901	102354	107066	-	I_scapularis_rna-XM_002405369.5	XM_002405369.5
gene_1985	ntLink_901	185553	193750	-	I_scapularis_rna-XM_042294851.1	XM_042294851.1
gene_1986	ntLink_901	231947	267539	-	I_scapularis_rna-XM_029970605.3	XM_029970605.3
gene_1982	ntLink_901	349906	350355	+	I_scapularis_rna-XM_040213009.3	XM_040213009.3
gene_1992	ntLink_902	92720	129903	-	I_scapularis_rna-XM_029995185.4	XM_029995185.4
gene_1995	ntLink_902	245716	262957	+	I_scapularis_rna-XM_042290165.1	XM_042290165.1
gene_1993	ntLink_902	306389	310870	-	I_scapularis_rna-XM_002406391.3	XM_002406391.3
gene_2639	ntLink_911	64509	65009	+	I_scapularis_rna-XM_042289356.1	XM_042289356.1
gene_2663	ntLink_913	3538	4063	-	I_scapularis_rna-XM_029973254.4	XM_029973254.4
gene_2669	ntLink_913	4798	5322	+	I_scapularis_rna-XM_029973254.4	XM_029973254.4
gene_2664	ntLink_913	14197	71696	-	I_scapularis_rna-XM_042290777.1	XM_042290777.1
gene_2670	ntLink_913	75296	82094	+	I_scapularis_rna-XM_002415795.3	XM_002415795.3
gene_2665	ntLink_913	92866	96106	-	I_scapularis_rna-XM_029973295.4	XM_029973295.4
gene_2666	ntLink_913	117900	124142	-	I_scapularis_rna-XM_040214282.2	XM_040214282.2
gene_2671	ntLink_913	124428	147546	+	I_scapularis_rna-XM_040502374.2	XM_040502374.2
gene_2672	ntLink_913	152336	170579	+	I_scapularis_rna-XM_040214283.2	XM_040214283.2
gene_2673	ntLink_913	186816	207610	+	I_scapularis_rna-XM_029991915.4	XM_029991915.4
gene_2667	ntLink_913	212810	226915	-	I_scapularis_rna-XM_029991913.3	XM_029991913.3
gene_2674	ntLink_913	236411	245238	+	I_scapularis_rna-XM_029991936.4	XM_029991936.4
gene_2668	ntLink_913	247742	249570	-	I_scapularis_rna-XM_002402641.3	XM_002402641.3
gene_2678	ntLink_914	81348	81995	+	I_scapularis_rna-XM_002405173.3	XM_002405173.3
gene_2704	ntLink_915	6955	8877	-	I_scapularis_rna-XM_029990994.4	XM_029990994.4
gene_2695	ntLink_915	10451	12426	+	I_scapularis_rna-XM_029990994.4	XM_029990994.4
gene_2696	ntLink_915	19650	28493	+	I_scapularis_rna-XM_029990992.4	XM_029990992.4
gene_2705	ntLink_915	40673	42282	-	I_scapularis_rna-XM_002409935.4	XM_002409935.4
gene_2697	ntLink_915	125017	171101	+	I_scapularis_rna-XM_040209210.2	XM_040209210.2
gene_2698	ntLink_915	232720	263619	+	I_scapularis_rna-XM_040206218.3	XM_040206218.3
gene_2706	ntLink_915	267581	284553	-	I_scapularis_rna-XM_029968585.4	XM_029968585.4
gene_2699	ntLink_915	308549	338050	+	I_scapularis_rna-XM_029968552.3	XM_029968552.3
gene_2707	ntLink_915	350241	352013	-	I_scapularis_rna-XM_029968559.4	XM_029968559.4
gene_2700	ntLink_915	352603	358578	+	I_scapularis_rna-XM_029968553.4	XM_029968553.4
gene_2708	ntLink_915	361973	386948	-	I_scapularis_rna-XM_029968549.3	XM_029968549.3
gene_2701	ntLink_915	415116	415691	+	I_scapularis_rna-XM_029993685.3	XM_029993685.3
gene_2709	ntLink_915	460072	467035	-	I_scapularis_rna-XM_029993687.4	XM_029993687.4
gene_2702	ntLink_915	533800	535179	+	I_scapularis_rna-XM_029993685.3	XM_029993685.3
gene_2752	ntLink_917	201170	204740	+	I_scapularis_rna-XM_040210741.2	XM_040210741.2
gene_2754	ntLink_917	206560	210928	-	I_scapularis_rna-XM_042289171.1	XM_042289171.1
gene_3304	ntLink_922	57849	62321	+	I_scapularis_rna-XM_042288296.1	XM_042288296.1
gene_3305	ntLink_922	122686	123486	+	I_scapularis_rna-XM_042292908.1	XM_042292908.1
gene_3306	ntLink_922	146097	146936	+	I_scapularis_rna-XM_029989676.3	XM_029989676.3
gene_4024	ntLink_933	40061	105387	-	I_scapularis_rna-XM_042293670.1	XM_042293670.1
gene_4022	ntLink_933	80467	84461	+	I_scapularis_rna-XM_040219754.1	XM_040219754.1
gene_4025	ntLink_933	190352	264361	-	I_scapularis_rna-XM_029978337.4	XM_029978337.4
gene_4026	ntLink_933	265750	268095	-	I_scapularis_rna-XM_042290628.1	XM_042290628.1
gene_4023	ntLink_933	297556	299574	+	I_scapularis_rna-XM_040503643.2	XM_040503643.2
gene_4034	ntLink_934	593	18300	+	I_scapularis_rna-XM_029987508.4	XM_029987508.4
gene_4035	ntLink_934	25199	55585	+	I_scapularis_rna-XM_029991474.4	XM_029991474.4
gene_4043	ntLink_934	67475	76359	-	I_scapularis_rna-XM_029991430.4	XM_029991430.4
gene_4044	ntLink_934	78362	83070	-	I_scapularis_rna-XM_002403544.3	XM_002403544.3
gene_4036	ntLink_934	83590	88815	+	I_scapularis_rna-XM_002403545.5	XM_002403545.5
gene_4045	ntLink_934	97590	99175	-	I_scapularis_rna-XM_002403546.3	XM_002403546.3
gene_4046	ntLink_934	111313	112307	-	I_scapularis_rna-XM_029991413.3	XM_029991413.3
gene_4037	ntLink_934	116007	119519	+	I_scapularis_rna-XM_002403548.5	XM_002403548.5
gene_4047	ntLink_934	122261	128303	-	I_scapularis_rna-XM_002403549.4	XM_002403549.4
gene_4038	ntLink_934	139071	139979	+	I_scapularis_rna-XM_040213153.3	XM_040213153.3
gene_4048	ntLink_934	142699	149188	-	I_scapularis_rna-XM_029991523.4	XM_029991523.4
gene_4039	ntLink_934	149610	190147	+	I_scapularis_rna-XM_029989704.4	XM_029989704.4
gene_4040	ntLink_934	201000	225166	+	I_scapularis_rna-XM_029966350.4	XM_029966350.4
gene_4049	ntLink_934	253743	260012	-	I_scapularis_rna-XM_029984003.3	XM_029984003.3
gene_4041	ntLink_934	261299	329895	+	I_scapularis_rna-XM_040212497.2	XM_040212497.2
gene_4098	ntLink_936	383628	444659	+	I_scapularis_rna-XM_040205828.3	XM_040205828.3
gene_4139	ntLink_939	215664	216817	-	I_scapularis_rna-XM_040209876.1	XM_040209876.1
gene_4566	ntLink_941	25482	27192	+	I_scapularis_rna-XM_042291795.1	XM_042291795.1
gene_4570	ntLink_941	233703	235604	-	I_scapularis_rna-XM_042287375.1	XM_042287375.1
gene_4567	ntLink_941	238109	240105	+	I_scapularis_rna-XM_029985568.3	XM_029985568.3
gene_4571	ntLink_941	329038	330834	-	I_scapularis_rna-XM_040219220.3	XM_040219220.3
gene_4568	ntLink_941	390285	413173	+	I_scapularis_rna-XM_029985580.4	XM_029985580.4
gene_4572	ntLink_941	559336	563379	-	I_scapularis_rna-XM_029982689.4	XM_029982689.4
gene_4573	ntLink_941	569972	572901	-	I_scapularis_rna-XM_042293841.1	XM_042293841.1
gene_4569	ntLink_941	602146	611465	+	I_scapularis_rna-XM_042294194.1	XM_042294194.1
gene_4598	ntLink_943	296168	299993	-	I_scapularis_rna-XM_040220484.1	XM_040220484.1
gene_4597	ntLink_943	394882	396675	+	I_scapularis_rna-XM_040222204.2	XM_040222204.2
gene_4663	ntLink_945	102400	102828	-	I_scapularis_rna-XM_040218805.1	XM_040218805.1
gene_4664	ntLink_945	217559	218698	-	I_scapularis_rna-XM_029992076.4	XM_029992076.4
gene_4687	ntLink_946	61526	87681	+	I_scapularis_rna-XM_029983390.4	XM_029983390.4
gene_4688	ntLink_946	99146	139311	+	I_scapularis_rna-XM_040216385.3	XM_040216385.3
gene_4743	ntLink_948	26899	29556	-	I_scapularis_rna-XM_042290455.1	XM_042290455.1
gene_4764	ntLink_949	81771	82256	-	I_scapularis_rna-XM_002414647.3	XM_002414647.3
gene_5282	ntLink_952	72172	79108	+	I_scapularis_rna-XM_042287058.1	XM_042287058.1
gene_5283	ntLink_952	86569	87762	+	I_scapularis_rna-XM_040223169.3	XM_040223169.3
gene_5284	ntLink_952	96999	98051	+	I_scapularis_rna-XM_040221898.1	XM_040221898.1
gene_5290	ntLink_952	242460	242987	-	I_scapularis_rna-XM_040501089.1	XM_040501089.1
gene_5391	ntLink_957	49199	65461	-	I_scapularis_rna-XM_040218096.1	XM_040218096.1
gene_5414	ntLink_957	73260	136460	+	I_scapularis_rna-XM_040218097.3	XM_040218097.3
gene_5392	ntLink_957	145894	150599	-	I_scapularis_rna-XM_040218098.3	XM_040218098.3
gene_5415	ntLink_957	169255	200073	+	I_scapularis_rna-XM_040218105.2	XM_040218105.2
gene_5393	ntLink_957	223959	225017	-	I_scapularis_rna-XM_029992076.4	XM_029992076.4
gene_5394	ntLink_957	236505	237563	-	I_scapularis_rna-XM_029992076.4	XM_029992076.4
gene_5395	ntLink_957	248441	249421	-	I_scapularis_rna-XM_029992076.4	XM_029992076.4
gene_5396	ntLink_957	257217	258197	-	I_scapularis_rna-XM_029992076.4	XM_029992076.4
gene_5397	ntLink_957	265264	270345	-	I_scapularis_rna-XM_040214815.3	XM_040214815.3
gene_5427	ntLink_958	57775	58653	-	I_scapularis_rna-XM_040502305.2	XM_040502305.2
gene_5428	ntLink_958	131188	144820	-	I_scapularis_rna-XM_002400261.4	XM_002400261.4
gene_5436	ntLink_958	176258	193316	+	I_scapularis_rna-XM_040502226.2	XM_040502226.2
gene_5202	ntLink_960	125211	128333	-	I_scapularis_rna-XM_040502972.2	XM_040502972.2
gene_15533	contig_subseq964	8737	14175	+	I_scapularis_rna-XM_029993339.4	XM_029993339.4
gene_5976	ntLink_964	842	39401	+	I_scapularis_rna-XM_040208279.3	XM_040208279.3
gene_5978	ntLink_964	20794	21237	-	I_scapularis_rna-XM_040222564.1	XM_040222564.1
gene_5990	ntLink_967	51812	54074	-	I_scapularis_rna-XM_040503689.1	XM_040503689.1
gene_6030	ntLink_969	11287	94468	+	I_scapularis_rna-XM_040207760.3	XM_040207760.3
gene_6016	ntLink_969	63661	65357	-	I_scapularis_rna-XM_029970243.4	XM_029970243.4
gene_6017	ntLink_969	104309	108620	-	I_scapularis_rna-XM_042294086.1	XM_042294086.1
gene_6031	ntLink_969	116609	144497	+	I_scapularis_rna-XM_029985037.4	XM_029985037.4
gene_6032	ntLink_969	149917	183485	+	I_scapularis_rna-XM_042289136.1	XM_042289136.1
gene_6033	ntLink_969	153836	155161	+	I_scapularis_rna-XM_042287903.1	XM_042287903.1
gene_6018	ntLink_969	293160	326998	-	I_scapularis_rna-XM_042289136.1	XM_042289136.1
gene_6019	ntLink_969	368987	404932	-	I_scapularis_rna-XM_042289136.1	XM_042289136.1
gene_6826	ntLink_975	4104	30576	+	I_scapularis_rna-XM_042286207.1	XM_042286207.1
gene_6827	ntLink_975	65422	154328	-	I_scapularis_rna-XM_042286212.1	XM_042286212.1
gene_6828	ntLink_975	224177	225709	-	I_scapularis_rna-XM_042288537.1	XM_042288537.1
gene_6851	ntLink_977	220168	240414	+	I_scapularis_rna-XM_002412244.3	XM_002412244.3
gene_6643	ntLink_981	46415	49489	-	I_scapularis_rna-XM_042290349.1	XM_042290349.1
gene_6642	ntLink_981	178479	179468	+	I_scapularis_rna-XM_002407557.5	XM_002407557.5
gene_6644	ntLink_981	209257	221795	-	I_scapularis_rna-XM_040218065.1	XM_040218065.1
gene_6733	ntLink_984	83144	154491	-	I_scapularis_rna-XM_029969087.4	XM_029969087.4
gene_6734	ntLink_984	187852	190005	-	I_scapularis_rna-XM_042291582.1	XM_042291582.1
gene_7624	ntLink_987	41374	45491	-	I_scapularis_rna-XM_029978739.4	XM_029978739.4
gene_7619	ntLink_987	46247	49356	+	I_scapularis_rna-XM_042294589.1	XM_042294589.1
gene_7625	ntLink_987	55106	61429	-	I_scapularis_rna-XM_042294588.1	XM_042294588.1
gene_7620	ntLink_987	61681	64437	+	I_scapularis_rna-XM_042294530.1	XM_042294530.1
gene_7621	ntLink_987	67521	83230	+	I_scapularis_rna-XM_029966659.3	XM_029966659.3
gene_7367	ntLink_990	122528	128277	+	I_scapularis_rna-XM_042293619.1	XM_042293619.1
gene_7368	ntLink_990	253588	260540	+	I_scapularis_rna-XM_029971829.2	XM_029971829.2
gene_7582	ntLink_997	72661	74154	+	I_scapularis_rna-XM_040220231.1	XM_040220231.1
gene_7583	ntLink_997	91355	101636	-	I_scapularis_rna-XM_029980908.4	XM_029980908.4
gene_7584	ntLink_997	243943	244761	-	I_scapularis_rna-XM_040223216.1	XM_040223216.1
gene_15789	ntLink_1000	12972	23713	+	I_scapularis_rna-XM_040502218.1	XM_040502218.1
gene_15790	ntLink_1000	117935	120097	+	I_scapularis_rna-XM_040502274.2	XM_040502274.2
gene_15791	ntLink_1000	187844	201248	+	I_scapularis_rna-XM_040502217.1	XM_040502217.1
gene_15784	ntLink_1000	216403	231024	-	I_scapularis_rna-XM_040213853.2	XM_040213853.2
gene_15785	ntLink_1000	241914	248499	-	I_scapularis_rna-XM_029981523.3	XM_029981523.3
gene_15707	ntLink_1004	1	4089	+	I_scapularis_rna-XM_029975830.2	XM_029975830.2
gene_15708	ntLink_1004	15164	47991	+	I_scapularis_rna-XM_040223227.3	XM_040223227.3
gene_15687	ntLink_1004	62284	63342	-	I_scapularis_rna-XM_029969411.3	XM_029969411.3
gene_15625	ntLink_1008	38052	48648	-	I_scapularis_rna-XM_040500734.1	XM_040500734.1
gene_15626	ntLink_1008	161106	162633	+	I_scapularis_rna-XM_040214761.3	XM_040214761.3
gene_15627	ntLink_1008	196242	197517	+	I_scapularis_rna-XM_040502377.1	XM_040502377.1
gene_15581	ntLink_1009	23875	24788	-	I_scapularis_rna-XM_040211873.1	XM_040211873.1
gene_15583	ntLink_1009	80324	82234	+	I_scapularis_rna-XM_042287975.1	XM_042287975.1
gene_15093	ntLink_1013	39985	41084	+	I_scapularis_rna-XM_040503644.1	XM_040503644.1
gene_15094	ntLink_1013	97212	98882	+	I_scapularis_rna-XM_040206632.3	XM_040206632.3
gene_15079	ntLink_1013	114711	145568	-	I_scapularis_rna-XM_029993439.3	XM_029993439.3
gene_15095	ntLink_1013	149674	162087	+	I_scapularis_rna-XM_029993438.3	XM_029993438.3
gene_15080	ntLink_1013	180943	198980	-	I_scapularis_rna-XM_040217845.2	XM_040217845.2
gene_15081	ntLink_1013	241276	252570	-	I_scapularis_rna-XM_029970644.4	XM_029970644.4
gene_15082	ntLink_1013	267468	287937	-	I_scapularis_rna-XM_029993441.3	XM_029993441.3
gene_15096	ntLink_1013	342304	343638	+	I_scapularis_rna-XM_002435507.5	XM_002435507.5
gene_15083	ntLink_1013	368061	384385	-	I_scapularis_rna-XM_042289730.1	XM_042289730.1
gene_15084	ntLink_1013	541516	569490	-	I_scapularis_rna-XM_029993317.4	XM_029993317.4
gene_15085	ntLink_1013	580115	599601	-	I_scapularis_rna-XM_002411440.5	XM_002411440.5
gene_15086	ntLink_1013	598565	599404	-	I_scapularis_rna-XM_029993318.4	XM_029993318.4
gene_15087	ntLink_1013	608252	632266	-	I_scapularis_rna-XM_040210799.3	XM_040210799.3
gene_15088	ntLink_1013	654850	727117	-	I_scapularis_rna-XM_029981268.3	XM_029981268.3
gene_15089	ntLink_1013	728270	780717	-	I_scapularis_rna-XM_040210543.3	XM_040210543.3
gene_15180	ntLink_1014	29160	41605	+	I_scapularis_rna-XM_040208091.3	XM_040208091.3
gene_15174	ntLink_1014	60601	74792	-	I_scapularis_rna-XM_029972978.3	XM_029972978.3
gene_15181	ntLink_1014	75744	91574	+	I_scapularis_rna-XM_029974854.4	XM_029974854.4
gene_15175	ntLink_1014	91933	92535	-	I_scapularis_rna-XM_002405240.5	XM_002405240.5
gene_15182	ntLink_1014	93513	157170	+	I_scapularis_rna-XM_029974853.4	XM_029974853.4
gene_15176	ntLink_1014	165613	170861	-	I_scapularis_rna-XM_042289320.1	XM_042289320.1
gene_15177	ntLink_1014	174628	175377	-	I_scapularis_rna-XM_040209394.2	XM_040209394.2
gene_15183	ntLink_1014	193612	197345	+	I_scapularis_rna-XM_002405246.5	XM_002405246.5
gene_15178	ntLink_1014	220557	260783	-	I_scapularis_rna-XM_029970593.4	XM_029970593.4
gene_15179	ntLink_1014	300983	308853	-	I_scapularis_rna-XM_029974861.4	XM_029974861.4
gene_15020	ntLink_1016	19193	48421	-	I_scapularis_rna-XM_040205780.3	XM_040205780.3
gene_15021	ntLink_1016	77587	122715	-	I_scapularis_rna-XM_029972778.4	XM_029972778.4
gene_14566	ntLink_1020	28209	31504	+	I_scapularis_rna-XM_042288163.1	XM_042288163.1
gene_14567	ntLink_1020	43250	56546	+	I_scapularis_rna-XM_040222747.1	XM_040222747.1
gene_14568	ntLink_1020	93010	94998	+	I_scapularis_rna-XM_042291647.1	XM_042291647.1
gene_14466	ntLink_1026	112553	114341	+	I_scapularis_rna-XM_040500857.2	XM_040500857.2
gene_14461	ntLink_1026	278570	284969	-	I_scapularis_rna-XM_040214329.1	XM_040214329.1
gene_13851	ntLink_1032	46711	46950	+	I_scapularis_rna-XM_040223010.2	XM_040223010.2
gene_13841	ntLink_1032	48351	54080	-	I_scapularis_rna-XM_040223009.2	XM_040223009.2
gene_13852	ntLink_1032	60487	76861	+	I_scapularis_rna-XM_040223006.3	XM_040223006.3
gene_13842	ntLink_1032	87994	98185	-	I_scapularis_rna-XM_040223002.2	XM_040223002.2
gene_13853	ntLink_1032	109287	148753	+	I_scapularis_rna-XM_040223003.1	XM_040223003.1
gene_13843	ntLink_1032	151968	160086	-	I_scapularis_rna-XM_040210676.3	XM_040210676.3
gene_13854	ntLink_1032	160803	187002	+	I_scapularis_rna-XM_042286666.1	XM_042286666.1
gene_13844	ntLink_1032	195518	204690	-	I_scapularis_rna-XM_040223008.2	XM_040223008.2
gene_13855	ntLink_1032	206575	208035	+	I_scapularis_rna-XM_040210672.2	XM_040210672.2
gene_13856	ntLink_1032	222298	233795	+	I_scapularis_rna-XM_029967009.3	XM_029967009.3
gene_13857	ntLink_1032	249934	253386	+	I_scapularis_rna-XM_029980278.2	XM_029980278.2
gene_13751	ntLink_1037	35042	52927	-	I_scapularis_rna-XM_042288605.1	XM_042288605.1
gene_13752	ntLink_1037	138301	145226	-	I_scapularis_rna-XM_002414491.5	XM_002414491.5
gene_13753	ntLink_1037	179360	193152	-	I_scapularis_rna-XM_042288605.1	XM_042288605.1
gene_13282	ntLink_1040	112147	145640	-	I_scapularis_rna-XM_029972499.4	XM_029972499.4
gene_13288	ntLink_1040	170514	200975	+	I_scapularis_rna-XM_029972497.2	XM_029972497.2
gene_13289	ntLink_1040	227164	232018	+	I_scapularis_rna-XM_002435089.4	XM_002435089.4
gene_13290	ntLink_1040	246544	251329	+	I_scapularis_rna-XM_002435089.4	XM_002435089.4
gene_13291	ntLink_1040	281424	284679	+	I_scapularis_rna-XM_002435089.4	XM_002435089.4
gene_13283	ntLink_1040	300228	307787	-	I_scapularis_rna-XM_029992394.4	XM_029992394.4
gene_13292	ntLink_1040	353423	354973	+	I_scapularis_rna-XM_040214517.3	XM_040214517.3
gene_13240	ntLink_1047	414953	420887	-	I_scapularis_rna-XM_042293480.1	XM_042293480.1
gene_13123	ntLink_1049	178279	179985	-	I_scapularis_rna-XM_042293401.1	XM_042293401.1
gene_13124	ntLink_1049	186938	187780	-	I_scapularis_rna-XM_040501609.2	XM_040501609.2
gene_13125	ntLink_1049	220928	222435	-	I_scapularis_rna-XM_042288834.1	XM_042288834.1
gene_12739	ntLink_1050	183062	215087	+	I_scapularis_rna-XM_042288586.1	XM_042288586.1
gene_12738	ntLink_1050	221702	231807	-	I_scapularis_rna-XM_040499071.2	XM_040499071.2
gene_12740	ntLink_1050	235316	246384	+	I_scapularis_rna-XM_040205740.3	XM_040205740.3
gene_12587	ntLink_1054	87875	91175	-	I_scapularis_rna-XM_042287999.1	XM_042287999.1
gene_12582	ntLink_1055	164866	170344	+	I_scapularis_rna-XM_040504274.1	XM_040504274.1
gene_12477	ntLink_1059	13927	14574	-	I_scapularis_rna-XM_002408862.5	XM_002408862.5
gene_12069	ntLink_1060	77993	171842	-	I_scapularis_rna-XM_029970253.3	XM_029970253.3
gene_12086	ntLink_1063	105306	120072	-	I_scapularis_rna-XM_002433565.4	XM_002433565.4
gene_12091	ntLink_1063	137197	140963	+	I_scapularis_rna-XM_029992121.4	XM_029992121.4
gene_12092	ntLink_1063	144342	151276	+	I_scapularis_rna-XM_042289066.1	XM_042289066.1
gene_12093	ntLink_1063	168782	172012	+	I_scapularis_rna-XM_040217059.1	XM_040217059.1
gene_12087	ntLink_1063	175260	186129	-	I_scapularis_rna-XM_002405973.4	XM_002405973.4
gene_12094	ntLink_1063	186764	190094	+	I_scapularis_rna-XM_002405974.5	XM_002405974.5
gene_12088	ntLink_1063	191702	203332	-	I_scapularis_rna-XM_029991280.3	XM_029991280.3
gene_12095	ntLink_1063	204471	210082	+	I_scapularis_rna-XM_002405976.5	XM_002405976.5
gene_12089	ntLink_1063	215855	226974	-	I_scapularis_rna-XM_029991274.3	XM_029991274.3
gene_12096	ntLink_1063	268960	276192	+	I_scapularis_rna-XM_040206092.3	XM_040206092.3
gene_12090	ntLink_1063	283877	297278	-	I_scapularis_rna-XM_040206088.3	XM_040206088.3
gene_12097	ntLink_1063	297672	303406	+	I_scapularis_rna-XM_029991268.4	XM_029991268.4
gene_11970	ntLink_1064	10397	12598	+	I_scapularis_rna-XM_029983200.3	XM_029983200.3
gene_11971	ntLink_1064	152330	156802	+	I_scapularis_rna-XM_042293123.1	XM_042293123.1
gene_11949	ntLink_1064	179131	197907	-	I_scapularis_rna-XM_040209030.3	XM_040209030.3
gene_11972	ntLink_1064	220053	220781	+	I_scapularis_rna-XM_042291571.1	XM_042291571.1
gene_12017	ntLink_1067	98989	99756	-	I_scapularis_rna-XM_042288576.1	XM_042288576.1
gene_12018	ntLink_1067	150465	155957	-	I_scapularis_rna-XM_040217895.2	XM_040217895.2
gene_12019	ntLink_1067	175522	230700	-	I_scapularis_rna-XM_029975667.4	XM_029975667.4
gene_12020	ntLink_1067	273636	275285	-	I_scapularis_rna-XM_029975668.3	XM_029975668.3
gene_12021	ntLink_1067	470071	470766	-	I_scapularis_rna-XM_040208982.1	XM_040208982.1
gene_11498	ntLink_1070	18184	50228	-	I_scapularis_rna-XM_029970022.4	XM_029970022.4
gene_11499	ntLink_1070	54805	71490	+	I_scapularis_rna-XM_002408031.5	XM_002408031.5
gene_11500	ntLink_1070	88964	93038	+	I_scapularis_rna-XM_029991075.3	XM_029991075.3
gene_11501	ntLink_1070	150550	161453	+	I_scapularis_rna-XM_040214177.3	XM_040214177.3
gene_11478	ntLink_1074	18630	20453	-	I_scapularis_rna-XM_042290032.1	XM_042290032.1
gene_11471	ntLink_1075	140488	175684	+	I_scapularis_rna-XM_029970359.4	XM_029970359.4
gene_11466	ntLink_1075	256506	258767	-	I_scapularis_rna-XM_042290658.1	XM_042290658.1
gene_11472	ntLink_1075	259061	283320	+	I_scapularis_rna-XM_029970355.4	XM_029970355.4
gene_11335	ntLink_1076	41150	67276	+	I_scapularis_rna-XM_029988955.4	XM_029988955.4
gene_11320	ntLink_1076	69816	74002	-	I_scapularis_rna-XM_040213964.3	XM_040213964.3
gene_11321	ntLink_1076	74717	75406	-	I_scapularis_rna-XM_040218348.3	XM_040218348.3
gene_11322	ntLink_1076	95410	98514	-	I_scapularis_rna-XM_002434361.5	XM_002434361.5
gene_11336	ntLink_1076	183092	184252	+	I_scapularis_rna-XM_040206061.1	XM_040206061.1
gene_11337	ntLink_1076	241001	251459	+	I_scapularis_rna-XM_002408891.5	XM_002408891.5
gene_10806	ntLink_1082	58199	59548	-	I_scapularis_rna-XM_040214315.3	XM_040214315.3
gene_10814	ntLink_1082	170797	171234	+	I_scapularis_rna-XM_040222845.1	XM_040222845.1
gene_10815	ntLink_1082	212184	227877	+	I_scapularis_rna-XM_042292160.1	XM_042292160.1
gene_10816	ntLink_1082	238333	241808	+	I_scapularis_rna-XM_042292160.1	XM_042292160.1
gene_10652	ntLink_1088	103671	110690	-	I_scapularis_rna-XM_040503643.2	XM_040503643.2
gene_10225	ntLink_1090	125233	125691	+	I_scapularis_rna-XM_029967234.4	XM_029967234.4
gene_10252	ntLink_1090	174498	290256	-	I_scapularis_rna-XM_029969450.4	XM_029969450.4
gene_10226	ntLink_1090	295439	311164	+	I_scapularis_rna-XM_029973663.4	XM_029973663.4
gene_10227	ntLink_1090	455204	463001	+	I_scapularis_rna-XM_040211742.2	XM_040211742.2
gene_9970	ntLink_1093	72030	106851	+	I_scapularis_rna-XM_029994193.3	XM_029994193.3
gene_9956	ntLink_1093	127884	140422	-	I_scapularis_rna-XM_029982415.4	XM_029982415.4
gene_9957	ntLink_1093	243692	246905	-	I_scapularis_rna-XM_040499451.1	XM_040499451.1
gene_9958	ntLink_1093	247303	248607	-	I_scapularis_rna-XM_040206888.2	XM_040206888.2
gene_9938	ntLink_1098	406066	439931	+	I_scapularis_rna-XM_042288459.1	XM_042288459.1
gene_9923	ntLink_1098	486629	517863	-	I_scapularis_rna-XM_040501002.2	XM_040501002.2
gene_17848	ntLink_1100	124818	140107	+	I_scapularis_rna-XM_040218394.3	XM_040218394.3
gene_17831	ntLink_1100	169691	190597	-	I_scapularis_rna-XM_040218394.3	XM_040218394.3
gene_17849	ntLink_1100	206999	213686	+	I_scapularis_rna-XM_029969348.4	XM_029969348.4
gene_17832	ntLink_1100	463602	507469	-	I_scapularis_rna-XM_040217336.2	XM_040217336.2
gene_17850	ntLink_1100	556411	589117	+	I_scapularis_rna-XM_042286767.1	XM_042286767.1
gene_17851	ntLink_1100	593100	595895	+	I_scapularis_rna-XM_002434563.5	XM_002434563.5
gene_17833	ntLink_1100	615551	624179	-	I_scapularis_rna-XM_002434562.5	XM_002434562.5
gene_17834	ntLink_1100	684684	730017	-	I_scapularis_rna-XM_029969305.4	XM_029969305.4
gene_17835	ntLink_1100	686286	690037	-	I_scapularis_rna-XM_040211855.2	XM_040211855.2
gene_17852	ntLink_1100	731219	752355	+	I_scapularis_rna-XM_029972480.4	XM_029972480.4
gene_17853	ntLink_1100	893416	896979	+	I_scapularis_rna-XM_040501857.2	XM_040501857.2
gene_17854	ntLink_1100	902074	902551	+	I_scapularis_rna-XM_040216271.3	XM_040216271.3
gene_17855	ntLink_1100	903561	910980	+	I_scapularis_rna-XM_042286810.1	XM_042286810.1
gene_17836	ntLink_1100	936903	939243	-	I_scapularis_rna-XM_042286734.1	XM_042286734.1
gene_17837	ntLink_1100	1023512	1024087	-	I_scapularis_rna-XM_042294183.1	XM_042294183.1
gene_17688	ntLink_1102	94077	94994	+	I_scapularis_rna-XM_042288737.1	XM_042288737.1
gene_17689	ntLink_1102	102003	102986	+	I_scapularis_rna-XM_040217129.3	XM_040217129.3
gene_17690	ntLink_1102	190006	190770	+	I_scapularis_rna-XM_042294722.1	XM_042294722.1
gene_17691	ntLink_1102	242216	244237	+	I_scapularis_rna-XM_029972892.4	XM_029972892.4
gene_17626	ntLink_1108	130039	132868	+	I_scapularis_rna-XM_042292972.1	XM_042292972.1
gene_17627	ntLink_1108	224758	288699	+	I_scapularis_rna-XM_029985476.4	XM_029985476.4
gene_17209	ntLink_1111	83776	86337	-	I_scapularis_rna-XM_042292877.1	XM_042292877.1
gene_17210	ntLink_1111	170904	172697	-	I_scapularis_rna-XM_042292877.1	XM_042292877.1
gene_16394	ntLink_1121	8755	10005	-	I_scapularis_rna-XM_029970506.3	XM_029970506.3
gene_16395	ntLink_1121	16996	17394	-	I_scapularis_rna-XM_029985432.2	XM_029985432.2
gene_16396	ntLink_1121	20727	21913	-	I_scapularis_rna-XM_040213697.1	XM_040213697.1
gene_16397	ntLink_1121	28232	33584	-	I_scapularis_rna-XM_040223410.1	XM_040223410.1
gene_16398	ntLink_1121	191209	193551	-	I_scapularis_rna-XM_040217447.1	XM_040217447.1
gene_16403	ntLink_1121	224611	365248	+	I_scapularis_rna-XM_042286081.1	XM_042286081.1
gene_16399	ntLink_1121	241680	242240	-	I_scapularis_rna-XM_042293871.1	XM_042293871.1
gene_16400	ntLink_1121	313930	316417	-	I_scapularis_rna-XM_029969446.4	XM_029969446.4
gene_16404	ntLink_1121	372465	374067	+	I_scapularis_rna-XM_040209685.1	XM_040209685.1
gene_16405	ntLink_1121	382656	387773	+	I_scapularis_rna-XM_042290642.1	XM_042290642.1
gene_16401	ntLink_1121	411644	412752	-	I_scapularis_rna-XM_042292190.1	XM_042292190.1
gene_16266	ntLink_1129	11331	12950	-	I_scapularis_rna-XM_040216445.1	XM_040216445.1
gene_16269	ntLink_1129	87740	92150	+	I_scapularis_rna-XM_042290251.1	XM_042290251.1
gene_15834	ntLink_1130	153896	157721	-	I_scapularis_rna-XM_040217324.1	XM_040217324.1
gene_15845	ntLink_1130	154482	155027	+	I_scapularis_rna-XM_040220709.2	XM_040220709.2
gene_15888	ntLink_1132	12236	12775	+	I_scapularis_rna-XM_040213178.3	XM_040213178.3
gene_15883	ntLink_1132	13413	16393	-	I_scapularis_rna-XM_042293195.1	XM_042293195.1
gene_15889	ntLink_1132	27789	28652	+	I_scapularis_rna-XM_040205942.3	XM_040205942.3
gene_15884	ntLink_1132	114190	115431	-	I_scapularis_rna-XM_042294797.1	XM_042294797.1
gene_15885	ntLink_1132	149880	151623	-	I_scapularis_rna-XM_042291962.1	XM_042291962.1
gene_15890	ntLink_1132	210957	212727	+	I_scapularis_rna-XM_040213569.1	XM_040213569.1
gene_15787	ntLink_1133	54296	56012	+	I_scapularis_rna-XM_029978064.4	XM_029978064.4
gene_15788	ntLink_1133	104739	107626	+	I_scapularis_rna-XM_040218314.2	XM_040218314.2
gene_15783	ntLink_1133	108110	112840	-	I_scapularis_rna-XM_040501744.2	XM_040501744.2
gene_15830	ntLink_1135	39245	39694	-	I_scapularis_rna-XM_042286297.1	XM_042286297.1
gene_15832	ntLink_1135	167859	168803	+	I_scapularis_rna-XM_040218918.2	XM_040218918.2
gene_5915	contig_subseq1136	63664	65480	-	I_scapularis_rna-XM_042290233.1	XM_042290233.1
gene_5911	contig_subseq1136	104670	107427	+	I_scapularis_rna-XM_029972108.4	XM_029972108.4
gene_5912	contig_subseq1136	126841	129183	+	I_scapularis_rna-XM_040503705.2	XM_040503705.2
gene_15698	ntLink_1137	14217	28022	+	I_scapularis_rna-XM_002400324.4	XM_002400324.4
gene_15690	ntLink_1137	99777	100313	-	I_scapularis_rna-XM_029989130.2	XM_029989130.2
gene_15699	ntLink_1137	166607	168298	+	I_scapularis_rna-XM_040222848.1	XM_040222848.1
gene_15701	ntLink_1137	174921	176454	+	I_scapularis_rna-XM_040222882.2	XM_040222882.2
gene_15700	ntLink_1137	188339	189857	+	I_scapularis_rna-XM_040211087.1	XM_040211087.1
gene_15702	ntLink_1137	195972	196964	+	I_scapularis_rna-XM_040206479.1	XM_040206479.1
gene_15703	ntLink_1137	199506	202257	+	I_scapularis_rna-XM_042287133.1	XM_042287133.1
gene_15691	ntLink_1137	207003	208205	-	I_scapularis_rna-XM_040214952.2	XM_040214952.2
gene_15692	ntLink_1137	218729	221678	-	I_scapularis_rna-XM_040212429.3	XM_040212429.3
gene_15704	ntLink_1137	254619	255591	+	I_scapularis_rna-XM_029984076.4	XM_029984076.4
gene_15693	ntLink_1137	260066	260806	-	I_scapularis_rna-XM_040502915.1	XM_040502915.1
gene_15705	ntLink_1137	264697	265480	+	I_scapularis_rna-XM_040220181.1	XM_040220181.1
gene_15706	ntLink_1137	266620	267927	+	I_scapularis_rna-XM_029986516.3	XM_029986516.3
gene_15730	ntLink_1139	104649	146693	+	I_scapularis_rna-XM_029966802.3	XM_029966802.3
gene_15191	ntLink_1142	90080	107903	+	I_scapularis_rna-XM_040214422.2	XM_040214422.2
gene_15193	ntLink_1142	136801	138293	+	I_scapularis_rna-XM_040213057.1	XM_040213057.1
gene_15192	ntLink_1142	138358	141544	+	I_scapularis_rna-XM_042287999.1	XM_042287999.1
gene_15233	ntLink_1144	89577	91225	-	I_scapularis_rna-XM_042289241.1	XM_042289241.1
gene_15234	ntLink_1144	257302	258834	-	I_scapularis_rna-XM_029991079.3	XM_029991079.3
gene_11083	contig_subseq1147	35377	35793	+	I_scapularis_rna-XM_002403748.5	XM_002403748.5
gene_11084	contig_subseq1147	132524	166678	+	I_scapularis_rna-XM_040213352.3	XM_040213352.3
gene_11118	contig_subseq1147	201747	206910	-	I_scapularis_rna-XM_040213384.3	XM_040213384.3
gene_11119	contig_subseq1147	279576	287427	-	I_scapularis_rna-XM_040502010.2	XM_040502010.2
gene_11085	contig_subseq1147	318393	346136	+	I_scapularis_rna-XM_040213347.3	XM_040213347.3
gene_11086	contig_subseq1147	401208	425628	+	I_scapularis_rna-XM_040213347.3	XM_040213347.3
gene_11087	contig_subseq1147	440053	456762	+	I_scapularis_rna-XM_040213347.3	XM_040213347.3
gene_11088	contig_subseq1147	505089	509786	+	I_scapularis_rna-XM_042290306.1	XM_042290306.1
gene_11089	contig_subseq1147	530141	541109	+	I_scapularis_rna-XM_040213347.3	XM_040213347.3
gene_11090	contig_subseq1147	559927	595672	+	I_scapularis_rna-XM_040213380.2	XM_040213380.2
gene_11091	contig_subseq1147	1016756	1101361	+	I_scapularis_rna-XM_042289627.1	XM_042289627.1
gene_11120	contig_subseq1147	1145020	1146417	-	I_scapularis_rna-XM_029984763.4	XM_029984763.4
gene_11121	contig_subseq1147	1224248	1232293	-	I_scapularis_rna-XM_042289626.1	XM_042289626.1
gene_11092	contig_subseq1147	1790183	1790986	+	I_scapularis_rna-XM_040216492.2	XM_040216492.2
gene_11093	contig_subseq1147	1818282	1819065	+	I_scapularis_rna-XM_042293599.1	XM_042293599.1
gene_11122	contig_subseq1147	1830693	1839781	-	I_scapularis_rna-XM_029980287.4	XM_029980287.4
gene_11123	contig_subseq1147	1930428	1933090	-	I_scapularis_rna-XM_042292662.1	XM_042292662.1
gene_11094	contig_subseq1147	2071657	2081010	+	I_scapularis_rna-XM_029980279.4	XM_029980279.4
gene_11124	contig_subseq1147	2135114	2183120	-	I_scapularis_rna-XM_042289832.1	XM_042289832.1
gene_11095	contig_subseq1147	2184414	2240643	+	I_scapularis_rna-XM_029987827.4	XM_029987827.4
gene_11125	contig_subseq1147	2254857	2264223	-	I_scapularis_rna-XM_029980515.3	XM_029980515.3
gene_11096	contig_subseq1147	2265028	2285594	+	I_scapularis_rna-XM_029987821.4	XM_029987821.4
gene_11097	contig_subseq1147	2292375	2296971	+	I_scapularis_rna-XM_002408204.5	XM_002408204.5
gene_11126	contig_subseq1147	2300345	2335989	-	I_scapularis_rna-XM_040207282.2	XM_040207282.2
gene_11127	contig_subseq1147	2438262	2474609	-	I_scapularis_rna-XM_042289943.1	XM_042289943.1
gene_11128	contig_subseq1147	2499349	2559029	-	I_scapularis_rna-XM_040206840.3	XM_040206840.3
gene_11098	contig_subseq1147	2599217	2612412	+	I_scapularis_rna-XM_040500937.2	XM_040500937.2
gene_11129	contig_subseq1147	2620005	2634512	-	I_scapularis_rna-XM_042286416.1	XM_042286416.1
gene_11130	contig_subseq1147	2641630	2650462	-	I_scapularis_rna-XM_042286259.1	XM_042286259.1
gene_11131	contig_subseq1147	2660801	2759474	-	I_scapularis_rna-XM_029985597.4	XM_029985597.4
gene_11132	contig_subseq1147	2762871	2769469	-	I_scapularis_rna-XM_029968449.2	XM_029968449.2
gene_11099	contig_subseq1147	2770080	2772149	+	I_scapularis_rna-XM_029968448.3	XM_029968448.3
gene_11133	contig_subseq1147	2777304	2788292	-	I_scapularis_rna-XM_029968447.4	XM_029968447.4
gene_11100	contig_subseq1147	2788624	2800310	+	I_scapularis_rna-XM_029968433.4	XM_029968433.4
gene_11101	contig_subseq1147	2933364	2940051	+	I_scapularis_rna-XM_042289907.1	XM_042289907.1
gene_11134	contig_subseq1147	2948466	2949972	-	I_scapularis_rna-XM_002411955.5	XM_002411955.5
gene_11102	contig_subseq1147	2950367	2951026	+	I_scapularis_rna-XM_029966558.4	XM_029966558.4
gene_11103	contig_subseq1147	2952524	2997787	+	I_scapularis_rna-XM_042289957.1	XM_042289957.1
gene_11135	contig_subseq1147	2977182	2987207	-	I_scapularis_rna-XM_002408033.5	XM_002408033.5
gene_11104	contig_subseq1147	3060242	3088771	+	I_scapularis_rna-XM_042289960.1	XM_042289960.1
gene_15165	ntLink_1148	154661	155530	+	I_scapularis_rna-XM_042287108.1	XM_042287108.1
gene_15159	ntLink_1148	188220	189488	-	I_scapularis_rna-XM_042290640.1	XM_042290640.1
gene_15160	ntLink_1148	221546	223252	-	I_scapularis_rna-XM_042288509.1	XM_042288509.1
gene_14687	ntLink_1151	8503	87549	+	I_scapularis_rna-XM_029991641.3	XM_029991641.3
gene_14682	ntLink_1151	105138	114927	-	I_scapularis_rna-XM_029976347.4	XM_029976347.4
gene_14688	ntLink_1151	187139	188953	+	I_scapularis_rna-XM_002402986.5	XM_002402986.5
gene_14689	ntLink_1151	212969	233958	+	I_scapularis_rna-XM_029968608.4	XM_029968608.4
gene_14683	ntLink_1151	295766	299173	-	I_scapularis_rna-XM_042288259.1	XM_042288259.1
gene_14690	ntLink_1151	300972	309919	+	I_scapularis_rna-XM_002408848.3	XM_002408848.3
gene_14691	ntLink_1151	332913	375613	+	I_scapularis_rna-XM_029970043.4	XM_029970043.4
gene_14684	ntLink_1151	376899	381318	-	I_scapularis_rna-XM_029967004.3	XM_029967004.3
gene_14692	ntLink_1151	442831	443754	+	I_scapularis_rna-XM_040220409.3	XM_040220409.3
gene_14693	ntLink_1151	445815	448164	+	I_scapularis_rna-XM_040499528.1	XM_040499528.1
gene_14694	ntLink_1151	467109	468735	+	I_scapularis_rna-XM_040207929.1	XM_040207929.1
gene_14685	ntLink_1151	701405	702368	-	I_scapularis_rna-XM_040222375.3	XM_040222375.3
gene_14569	ntLink_1153	71826	88258	+	I_scapularis_rna-XM_029995294.4	XM_029995294.4
gene_14508	ntLink_1154	4166	15455	-	I_scapularis_rna-XM_029969382.2	XM_029969382.2
gene_14509	ntLink_1154	50443	50931	-	I_scapularis_rna-XM_040209179.3	XM_040209179.3
gene_13900	ntLink_1162	1241	3419	-	I_scapularis_rna-XM_042293655.1	XM_042293655.1
gene_13901	ntLink_1162	3667	4251	-	I_scapularis_rna-XM_040209608.3	XM_040209608.3
gene_13902	ntLink_1162	8162	10015	+	I_scapularis_rna-XM_042294517.1	XM_042294517.1
gene_13866	ntLink_1165	177985	180142	+	I_scapularis_rna-XM_040222154.3	XM_040222154.3
gene_13867	ntLink_1165	288754	292654	+	I_scapularis_rna-XM_040502957.2	XM_040502957.2
gene_13858	ntLink_1165	444003	475879	-	I_scapularis_rna-XM_040503273.2	XM_040503273.2
gene_13868	ntLink_1165	477071	493404	+	I_scapularis_rna-XM_029972537.4	XM_029972537.4
gene_13859	ntLink_1165	632314	656157	-	I_scapularis_rna-XM_029995427.4	XM_029995427.4
gene_13869	ntLink_1165	660766	733589	+	I_scapularis_rna-XM_029995448.4	XM_029995448.4
gene_13860	ntLink_1165	748137	750423	-	I_scapularis_rna-XM_002407878.5	XM_002407878.5
gene_13870	ntLink_1165	870967	945626	+	I_scapularis_rna-XM_040501465.2	XM_040501465.2
gene_13861	ntLink_1165	1283724	1285256	-	I_scapularis_rna-XM_042288487.1	XM_042288487.1
gene_13871	ntLink_1165	1363439	1364443	+	I_scapularis_rna-XM_040212203.1	XM_040212203.1
gene_13862	ntLink_1165	1978278	1979861	-	I_scapularis_rna-XM_042286278.1	XM_042286278.1
gene_13878	ntLink_1168	6364	8546	+	I_scapularis_rna-XM_042286427.1	XM_042286427.1
gene_13876	ntLink_1168	280392	281525	-	I_scapularis_rna-XM_042294201.1	XM_042294201.1
gene_13879	ntLink_1168	290484	311883	+	I_scapularis_rna-XM_042291762.1	XM_042291762.1
gene_13880	ntLink_1168	396188	416884	+	I_scapularis_rna-XM_040212753.3	XM_040212753.3
gene_13881	ntLink_1168	450654	475499	+	I_scapularis_rna-XM_029966069.4	XM_029966069.4
gene_13882	ntLink_1168	543543	544289	+	I_scapularis_rna-XM_002404716.5	XM_002404716.5
gene_13877	ntLink_1168	551023	636233	-	I_scapularis_rna-XM_040222893.3	XM_040222893.3
gene_13370	ntLink_1172	1392	55159	+	I_scapularis_rna-XM_040221778.2	XM_040221778.2
gene_13371	ntLink_1172	98706	124692	+	I_scapularis_rna-XM_040221778.2	XM_040221778.2
gene_13367	ntLink_1172	113986	115167	-	I_scapularis_rna-XM_040222574.1	XM_040222574.1
gene_13372	ntLink_1172	138493	178530	+	I_scapularis_rna-XM_040221778.2	XM_040221778.2
gene_13373	ntLink_1172	348106	404332	+	I_scapularis_rna-XM_040222927.3	XM_040222927.3
gene_13368	ntLink_1172	419216	446839	-	I_scapularis_rna-XM_029980311.3	XM_029980311.3
gene_13369	ntLink_1172	501339	531263	-	I_scapularis_rna-XM_029980306.4	XM_029980306.4
gene_13279	ntLink_1173	27633	46962	-	I_scapularis_rna-XM_029986521.3	XM_029986521.3
gene_13284	ntLink_1173	67524	126388	+	I_scapularis_rna-XM_029988706.3	XM_029988706.3
gene_13280	ntLink_1173	129171	134885	-	I_scapularis_rna-XM_029988743.3	XM_029988743.3
gene_13281	ntLink_1173	144707	195108	-	I_scapularis_rna-XM_029974080.3	XM_029974080.3
gene_13285	ntLink_1173	196258	217184	+	I_scapularis_rna-XM_029974090.3	XM_029974090.3
gene_13286	ntLink_1173	224653	243017	+	I_scapularis_rna-XM_029974098.3	XM_029974098.3
gene_13287	ntLink_1173	285577	287403	+	I_scapularis_rna-XM_040214567.3	XM_040214567.3
gene_12800	ntLink_1180	107684	157485	-	I_scapularis_rna-XM_042289023.1	XM_042289023.1
gene_12804	ntLink_1180	171946	173079	+	I_scapularis_rna-XM_040501945.2	XM_040501945.2
gene_12715	ntLink_1184	81818	82336	-	I_scapularis_rna-XM_002414448.5	XM_002414448.5
gene_12720	ntLink_1184	129229	141625	+	I_scapularis_rna-XM_040206361.2	XM_040206361.2
gene_12716	ntLink_1184	217831	229154	-	I_scapularis_rna-XM_040209549.2	XM_040209549.2
gene_12717	ntLink_1184	295040	363339	-	I_scapularis_rna-XM_040209765.2	XM_040209765.2
gene_12718	ntLink_1184	346491	347474	-	I_scapularis_rna-XM_040216260.1	XM_040216260.1
gene_12128	ntLink_1190	93611	152656	+	I_scapularis_rna-XM_042287602.1	XM_042287602.1
gene_12129	ntLink_1190	161043	163889	+	I_scapularis_rna-XM_029979130.3	XM_029979130.3
gene_12031	ntLink_1199	3486	4763	+	I_scapularis_rna-XM_002435173.4	XM_002435173.4
gene_19576	ntLink_1201	8242	31563	+	I_scapularis_rna-XM_042291891.1	XM_042291891.1
gene_19574	ntLink_1201	56556	118348	-	I_scapularis_rna-XM_029972028.4	XM_029972028.4
[truncated: 19,723 more rows]
